# Supplementary material for: Lignocellulose-mediated selection of potential halophilic PET-degrading enzymes from mangrove soil
Source: Nat Commun. 2026 Apr 7;17:4930. doi: 10.1038/s41467-026-71548-z (PMC13234336; doi:10.1038/s41467-026-71548-z)
Supplement: Supplementary file 3 — Supplementary Data 1 [file 41467_2026_71548_MOESM3_ESM.xlsx]

## Sheet: Networks
Network properties	Soil (S)	C	CW	L	LW	P	PW
Number of nodesa	648	682	842	321	532	599	760
Number of edgesb	5829	4110	6716	1075	3064	3438	5884
Positive edgesc	4282	2719	3944	588	1850	2268	3448
Negative edgesd	1547	1391	2772	487	1214	1170	2436
Modularitye	0.763	1.683	3.004	4.992	2.515	1.573	2.865
Number of communitiesf	67	95	45	52	42	98	52
Network diameterg	16	12	12	21	14	14	11
Average path lengthh	5.125	5.504	5.142	8.305	5.774	5.967	5.275
Average degreei	19.9	12	15.9	6.7	11.5	11.4	15.4
Av. clustering coefficientj	0.401	0.394	0.404	0.386	0.422	0.443	0.435
Positive edgesc	0.734603	0.661557	0.587254	0.546977	0.603786	0.659686	0.585996
Negative edgesd	0.265397	0.338443	0.412746	0.453023	0.396214	0.340314	0.414004
aMicrobial taxon (at genus level) with at least one significant (P < 0.01) and strong (SparCC > 0.7 or < -0.7) correlation;
bNumber of connections/correlations obtained by SparCC analysis;
cSparCC positive correlation (> 0.7 with P < 0.01);
dSparCC negative correlation (< -0.7 with P < 0.01);
eThe capability of the nodes to form highly connected communities, that is, a structure with high density of between nodes connections (inferred by Gephi);
fA community is defined as a group of nodes densely connected internally (Gephi);
gThe longest distance between nodes in the network, measured in number of edges (Gephi);
hAverage network distance between all pair of nodes or the average length off all edges in the network (Gephi);
iThe average number of connections per node in the network, that is, the node connectivity (Gephi);
jHow nodes are embedded in their neighborhood and the degree to which they tend to cluster together (Gephi).

## Sheet: S
OTU 1	OTU 2	corr	pval
f_OTU_3	f_OTU_4	0.980424	0
f_OTU_3	f_OTU_21	0.987352	0
f_OTU_3	f_OTU_100	0.99109	0
f_OTU_3	b_OTU_9	0.974974	0
f_OTU_3	b_OTU_87	0.972153	0
f_OTU_3	b_OTU_489	0.918644	0.01
f_OTU_4	f_OTU_21	0.989148	0
f_OTU_4	f_OTU_100	0.966917	0.01
f_OTU_4	f_OTU_113	-0.946473	0.01
f_OTU_4	f_OTU_128	-0.973735	0
f_OTU_4	f_OTU_149	-0.948071	0.01
f_OTU_4	b_OTU_595	-0.985444	0
f_OTU_4	b_OTU_87	0.971536	0
f_OTU_4	f_OTU_1058	0.855811	0.01
f_OTU_4	f_OTU_688	-0.953066	0
f_OTU_1	f_OTU_18	0.996471	0
f_OTU_1	f_OTU_89	-0.992583	0
f_OTU_1	f_OTU_28	0.981427	0
f_OTU_1	f_OTU_9	0.979411	0
f_OTU_1	f_OTU_78	0.965278	0
f_OTU_1	f_OTU_56	0.964495	0.01
f_OTU_1	f_OTU_98	-0.955206	0.01
f_OTU_1	f_OTU_106	-0.967078	0
f_OTU_1	f_OTU_616	-0.975241	0
f_OTU_1	f_OTU_96	0.999164	0
f_OTU_1	b_OTU_3	0.992878	0
f_OTU_1	f_OTU_121	0.956311	0.01
f_OTU_1	f_OTU_50	-0.960395	0.01
f_OTU_1	b_OTU_7	0.970758	0
f_OTU_1	f_OTU_77	0.991782	0
f_OTU_1	b_OTU_5	0.952213	0.01
f_OTU_1	f_OTU_105	0.97688	0.01
f_OTU_1	f_OTU_123	0.994878	0
f_OTU_1	f_OTU_1035	-0.939493	0.01
f_OTU_1	b_OTU_48	-0.978669	0
f_OTU_1	f_OTU_157	0.960181	0.01
f_OTU_1	f_OTU_257	0.993967	0
f_OTU_1	b_OTU_62	0.98939	0
f_OTU_1	f_OTU_241	0.987237	0
f_OTU_1	f_OTU_53	0.963344	0
f_OTU_1	f_OTU_819	0.97184	0.01
f_OTU_1	b_OTU_59	0.995368	0
f_OTU_1	f_OTU_989	-0.929653	0.01
f_OTU_1	b_OTU_21	0.980749	0.01
f_OTU_1	f_OTU_212	0.98532	0
f_OTU_1	b_OTU_13	0.992408	0
f_OTU_1	b_OTU_43	0.996585	0
f_OTU_1	b_OTU_50	0.997602	0
f_OTU_1	f_OTU_411	0.977987	0.01
f_OTU_1	f_OTU_229	0.986353	0
f_OTU_1	b_OTU_121	0.985166	0
f_OTU_1	b_OTU_258	0.996491	0
f_OTU_1	b_OTU_42	0.993099	0
f_OTU_1	b_OTU_60	0.978879	0.01
f_OTU_1	f_OTU_331	0.996353	0
f_OTU_1	b_OTU_81	0.996812	0
f_OTU_1	b_OTU_158	0.986518	0.01
f_OTU_1	b_OTU_312	-0.948719	0.01
f_OTU_1	b_OTU_75	0.995616	0
f_OTU_1	b_OTU_93	0.9973	0
f_OTU_1	b_OTU_274	0.990985	0
f_OTU_1	b_OTU_72	0.977741	0
f_OTU_1	b_OTU_109	0.986959	0
f_OTU_1	b_OTU_162	0.997824	0
f_OTU_1	b_OTU_79	0.993431	0
f_OTU_1	b_OTU_96	0.978054	0
f_OTU_1	f_OTU_931	-0.941392	0.01
f_OTU_1	b_OTU_139	0.988001	0.01
f_OTU_1	b_OTU_210	0.986841	0
f_OTU_1	b_OTU_246	0.995703	0
f_OTU_1	b_OTU_35	0.992186	0
f_OTU_1	b_OTU_146	0.982882	0
f_OTU_1	b_OTU_73	0.996847	0
f_OTU_1	b_OTU_92	0.994453	0
f_OTU_1	b_OTU_41	0.965438	0
f_OTU_1	b_OTU_90	0.987483	0
f_OTU_1	b_OTU_123	0.992373	0
f_OTU_1	b_OTU_396	0.958194	0.01
f_OTU_1	f_OTU_2937	-0.96349	0.01
f_OTU_1	b_OTU_117	0.99504	0
f_OTU_1	b_OTU_120	0.97606	0.01
f_OTU_1	b_OTU_136	0.991849	0
f_OTU_1	b_OTU_265	0.991684	0
f_OTU_1	f_OTU_1311	-0.95935	0.01
f_OTU_1	f_OTU_2936	-0.943383	0
f_OTU_1	b_OTU_67	0.980271	0
f_OTU_1	b_OTU_2382	-0.965425	0.01
f_OTU_1	f_OTU_714	-0.948767	0.01
f_OTU_1	f_OTU_1043	-0.936491	0.01
f_OTU_1	b_OTU_95	0.995824	0
f_OTU_1	b_OTU_431	0.93181	0.01
f_OTU_1	b_OTU_58	0.968871	0.01
f_OTU_1	b_OTU_142	0.989434	0
f_OTU_1	b_OTU_113	0.979527	0.01
f_OTU_1	b_OTU_1285	0.967314	0.01
f_OTU_1	b_OTU_70	0.986127	0
f_OTU_1	b_OTU_217	0.986716	0
f_OTU_1	b_OTU_30	0.980692	0.01
f_OTU_1	b_OTU_385	0.99049	0
f_OTU_1	b_OTU_629	0.984211	0
f_OTU_1	b_OTU_398	0.976163	0
f_OTU_1	b_OTU_544	0.991589	0
f_OTU_1	b_OTU_100	0.970023	0
f_OTU_1	b_OTU_181	0.974671	0.01
f_OTU_1	b_OTU_45	0.934588	0.01
f_OTU_1	b_OTU_140	0.984481	0
f_OTU_1	b_OTU_329	0.986484	0
f_OTU_1	b_OTU_173	0.975848	0.01
f_OTU_1	b_OTU_333	0.975765	0.01
f_OTU_1	b_OTU_796	0.968758	0.01
f_OTU_1	b_OTU_85	0.971426	0
f_OTU_13	f_OTU_28	0.962746	0
f_OTU_13	f_OTU_32	-0.978232	0
f_OTU_13	f_OTU_138	-0.993826	0
f_OTU_13	f_OTU_57	0.964135	0
f_OTU_13	b_OTU_61	-0.966794	0
f_OTU_13	f_OTU_602	-0.937947	0.01
f_OTU_13	b_OTU_119	-0.961743	0.01
f_OTU_13	b_OTU_400	-0.971109	0.01
f_OTU_13	b_OTU_171	0.975473	0
f_OTU_13	b_OTU_133	-0.935613	0.01
f_OTU_13	f_OTU_341	0.982777	0
f_OTU_13	f_OTU_1420	0.967589	0
f_OTU_13	f_OTU_2183	-0.918277	0.01
f_OTU_13	f_OTU_1605	-0.973596	0.01
f_OTU_13	f_OTU_1197	-0.933166	0.01
f_OTU_13	b_OTU_1285	0.94656	0
f_OTU_13	b_OTU_153	0.961845	0
f_OTU_13	f_OTU_412	0.922882	0.01
f_OTU_20	f_OTU_73	0.966069	0.01
f_OTU_20	f_OTU_15	0.985588	0
f_OTU_20	f_OTU_179	0.969344	0
f_OTU_20	f_OTU_90	0.941749	0
f_OTU_20	f_OTU_93	0.934428	0
f_OTU_20	f_OTU_285	-0.958442	0
f_OTU_20	b_OTU_19	0.963617	0.01
f_OTU_20	f_OTU_359	0.963261	0.01
f_OTU_20	f_OTU_274	-0.958767	0.01
f_OTU_20	f_OTU_260	0.956534	0.01
f_OTU_20	f_OTU_275	-0.955858	0.01
f_OTU_20	b_OTU_104	0.958564	0.01
f_OTU_20	f_OTU_978	-0.947498	0.01
f_OTU_20	f_OTU_395	-0.937812	0.01
f_OTU_20	f_OTU_1856	0.924592	0.01
f_OTU_20	f_OTU_1579	-0.968355	0
f_OTU_20	f_OTU_487	-0.971607	0.01
f_OTU_20	f_OTU_430	-0.958558	0.01
f_OTU_20	b_OTU_185	0.956339	0
f_OTU_20	f_OTU_187	0.974883	0
f_OTU_20	f_OTU_2065	0.960548	0.01
f_OTU_20	f_OTU_3140	0.982294	0
f_OTU_20	b_OTU_322	0.958886	0.01
f_OTU_24	f_OTU_230	0.942855	0.01
f_OTU_24	f_OTU_94	0.984127	0.01
f_OTU_24	f_OTU_612	0.962986	0.01
f_OTU_24	f_OTU_244	0.981477	0
f_OTU_24	b_OTU_61	0.93051	0
f_OTU_24	b_OTU_119	0.937274	0.01
f_OTU_24	f_OTU_437	0.928992	0.01
f_OTU_24	b_OTU_280	0.951269	0
f_OTU_24	f_OTU_402	0.973469	0.01
f_OTU_24	b_OTU_301	0.936193	0.01
f_OTU_24	b_OTU_213	0.975837	0
f_OTU_24	b_OTU_240	0.946269	0.01
f_OTU_24	b_OTU_510	0.933371	0.01
f_OTU_24	f_OTU_399	0.971952	0.01
f_OTU_24	b_OTU_742	0.942251	0.01
f_OTU_24	b_OTU_786	0.95951	0.01
f_OTU_2	f_OTU_9	0.972923	0.01
f_OTU_2	f_OTU_93	0.941679	0.01
f_OTU_2	f_OTU_23	-0.964685	0
f_OTU_2	f_OTU_146	-0.969286	0.01
f_OTU_2	f_OTU_228	-0.95912	0.01
f_OTU_2	f_OTU_251	-0.941781	0.01
f_OTU_2	f_OTU_121	0.970061	0
f_OTU_2	f_OTU_105	0.971728	0.01
f_OTU_2	b_OTU_94	-0.934622	0.01
f_OTU_2	f_OTU_819	0.964371	0
f_OTU_2	f_OTU_131	0.960683	0.01
f_OTU_2	b_OTU_410	-0.970744	0.01
f_OTU_2	b_OTU_60	0.957813	0.01
f_OTU_2	b_OTU_109	0.923016	0.01
f_OTU_2	f_OTU_457	-0.924805	0.01
f_OTU_2	f_OTU_1050	0.989452	0
f_OTU_2	b_OTU_149	0.967303	0.01
f_OTU_2	b_OTU_99	0.936131	0.01
f_OTU_2	b_OTU_544	0.936783	0
f_OTU_2	f_OTU_1343	-0.913312	0.01
f_OTU_22	f_OTU_47	0.973913	0.01
f_OTU_22	f_OTU_35	0.967361	0
f_OTU_22	f_OTU_230	0.983458	0
f_OTU_22	f_OTU_354	0.985926	0
f_OTU_22	f_OTU_155	0.95332	0.01
f_OTU_22	f_OTU_88	0.962916	0.01
f_OTU_22	f_OTU_612	0.966098	0
f_OTU_22	f_OTU_244	0.959289	0.01
f_OTU_47	f_OTU_35	0.996927	0
f_OTU_47	f_OTU_28	-0.959885	0
f_OTU_47	f_OTU_230	0.990728	0
f_OTU_47	f_OTU_354	0.960363	0.01
f_OTU_47	f_OTU_155	0.969294	0
f_OTU_47	f_OTU_56	-0.987342	0
f_OTU_47	f_OTU_98	0.987	0
f_OTU_47	f_OTU_106	0.985983	0
f_OTU_47	f_OTU_88	0.972471	0
f_OTU_47	b_OTU_7	-0.96254	0.01
f_OTU_47	f_OTU_602	0.942818	0
f_OTU_47	f_OTU_87	-0.951222	0.01
f_OTU_47	b_OTU_311	0.950077	0.01
f_OTU_47	f_OTU_257	-0.967177	0.01
f_OTU_47	f_OTU_53	-0.948536	0
f_OTU_47	b_OTU_59	-0.96833	0
f_OTU_47	f_OTU_212	-0.919206	0.01
f_OTU_47	b_OTU_43	-0.947357	0.01
f_OTU_47	b_OTU_42	-0.932634	0
f_OTU_47	b_OTU_81	-0.945009	0.01
f_OTU_47	b_OTU_93	-0.949287	0.01
f_OTU_47	b_OTU_1783	0.928601	0
f_OTU_47	b_OTU_73	-0.939068	0.01
f_OTU_47	b_OTU_396	-0.965647	0.01
f_OTU_47	b_OTU_265	-0.919362	0.01
f_OTU_47	b_OTU_142	-0.950617	0.01
f_OTU_47	b_OTU_113	-0.958703	0.01
f_OTU_47	b_OTU_315	-0.931683	0.01
f_OTU_47	b_OTU_398	-0.973521	0
f_OTU_47	b_OTU_173	-0.970013	0
f_OTU_6	f_OTU_102	0.961069	0
f_OTU_6	f_OTU_552	0.939375	0.01
f_OTU_18	f_OTU_89	-0.979625	0
f_OTU_18	f_OTU_28	0.964327	0
f_OTU_18	f_OTU_9	0.989311	0
f_OTU_18	f_OTU_78	0.962626	0
f_OTU_18	f_OTU_56	0.947772	0.01
f_OTU_18	f_OTU_106	-0.945502	0.01
f_OTU_18	f_OTU_616	-0.966505	0.01
f_OTU_18	f_OTU_96	0.992326	0
f_OTU_18	f_OTU_146	-0.961665	0
f_OTU_18	b_OTU_3	0.997269	0
f_OTU_18	f_OTU_121	0.975044	0.01
f_OTU_18	f_OTU_50	-0.967593	0.01
f_OTU_18	b_OTU_7	0.957392	0.01
f_OTU_18	f_OTU_77	0.988038	0
f_OTU_18	b_OTU_5	0.966721	0.01
f_OTU_18	f_OTU_105	0.988959	0
f_OTU_18	f_OTU_123	0.984123	0
f_OTU_18	b_OTU_48	-0.965979	0.01
f_OTU_18	b_OTU_22	0.9468	0.01
f_OTU_18	b_OTU_36	0.901699	0
f_OTU_18	f_OTU_157	0.964168	0
f_OTU_18	f_OTU_257	0.981249	0
f_OTU_18	b_OTU_62	0.994921	0
f_OTU_18	f_OTU_241	0.994946	0
f_OTU_18	f_OTU_819	0.978602	0
f_OTU_18	b_OTU_59	0.985945	0
f_OTU_18	b_OTU_21	0.978962	0
f_OTU_18	f_OTU_212	0.98632	0
f_OTU_18	b_OTU_13	0.993733	0
f_OTU_18	b_OTU_43	0.99709	0
f_OTU_18	b_OTU_50	0.997656	0
f_OTU_18	f_OTU_411	0.987294	0
f_OTU_18	f_OTU_229	0.995645	0
f_OTU_18	b_OTU_121	0.993853	0
f_OTU_18	f_OTU_671	-0.929527	0.01
f_OTU_18	f_OTU_1590	-0.945056	0.01
f_OTU_18	b_OTU_258	0.993161	0
f_OTU_18	b_OTU_42	0.990604	0
f_OTU_18	b_OTU_60	0.983223	0
f_OTU_18	b_OTU_71	0.970185	0
f_OTU_18	f_OTU_331	0.987711	0
f_OTU_18	b_OTU_81	0.991715	0
f_OTU_18	b_OTU_158	0.994075	0
f_OTU_18	b_OTU_75	0.996666	0
f_OTU_18	b_OTU_93	0.989013	0
f_OTU_18	b_OTU_274	0.983989	0
f_OTU_18	b_OTU_72	0.976107	0
f_OTU_18	b_OTU_109	0.992197	0
f_OTU_18	b_OTU_162	0.998044	0
f_OTU_18	b_OTU_79	0.996907	0
f_OTU_18	b_OTU_96	0.98811	0
f_OTU_18	b_OTU_139	0.988277	0
f_OTU_18	b_OTU_210	0.988059	0.01
f_OTU_18	b_OTU_246	0.996947	0
f_OTU_18	b_OTU_35	0.996211	0
f_OTU_18	b_OTU_146	0.987352	0.01
f_OTU_18	b_OTU_73	0.99294	0
f_OTU_18	b_OTU_92	0.993238	0
f_OTU_18	b_OTU_90	0.995286	0
f_OTU_18	f_OTU_292	-0.949471	0.01
f_OTU_18	f_OTU_2937	-0.969147	0
f_OTU_18	b_OTU_117	0.991776	0
f_OTU_18	b_OTU_120	0.983159	0
f_OTU_18	b_OTU_136	0.992778	0
f_OTU_18	b_OTU_265	0.994666	0
f_OTU_18	b_OTU_67	0.986505	0
f_OTU_18	b_OTU_149	0.966549	0.01
f_OTU_18	b_OTU_2382	-0.96165	0.01
f_OTU_18	f_OTU_714	-0.953212	0
f_OTU_18	b_OTU_95	0.989373	0
f_OTU_18	b_OTU_99	0.971823	0
f_OTU_18	b_OTU_58	0.969873	0
f_OTU_18	b_OTU_142	0.987711	0
f_OTU_18	b_OTU_259	0.976205	0.01
f_OTU_18	b_OTU_113	0.967593	0.01
f_OTU_18	b_OTU_1285	0.962932	0.01
f_OTU_18	b_OTU_70	0.986067	0
f_OTU_18	b_OTU_217	0.99253	0
f_OTU_18	b_OTU_30	0.979197	0
f_OTU_18	b_OTU_385	0.990548	0
f_OTU_18	b_OTU_629	0.986363	0
f_OTU_18	b_OTU_315	0.953472	0.01
f_OTU_18	b_OTU_544	0.991409	0
f_OTU_18	b_OTU_181	0.98743	0
f_OTU_18	b_OTU_110	0.965762	0
f_OTU_18	f_OTU_358	-0.955643	0.01
f_OTU_18	b_OTU_140	0.983871	0.01
f_OTU_18	b_OTU_329	0.993391	0
f_OTU_18	b_OTU_333	0.967214	0
f_OTU_18	f_OTU_996	-0.93672	0
f_OTU_18	b_OTU_85	0.984413	0.01
f_OTU_18	b_OTU_282	0.985487	0.01
f_OTU_35	f_OTU_89	0.967371	0.01
f_OTU_35	f_OTU_28	-0.969861	0
f_OTU_35	f_OTU_230	0.989009	0
f_OTU_35	f_OTU_354	0.955871	0.01
f_OTU_35	f_OTU_155	0.97499	0
f_OTU_35	f_OTU_56	-0.985633	0
f_OTU_35	f_OTU_98	0.98458	0
f_OTU_35	f_OTU_106	0.986232	0.01
f_OTU_35	f_OTU_88	0.965143	0
f_OTU_35	b_OTU_7	-0.973347	0.01
f_OTU_35	f_OTU_123	-0.973222	0
f_OTU_35	f_OTU_1035	0.942977	0.01
f_OTU_35	f_OTU_87	-0.948163	0
f_OTU_35	b_OTU_311	0.95165	0.01
f_OTU_35	b_OTU_52	0.929779	0
f_OTU_35	b_OTU_293	0.921945	0.01
f_OTU_35	b_OTU_59	-0.973992	0.01
f_OTU_35	b_OTU_13	-0.903855	0.01
f_OTU_35	b_OTU_133	0.935145	0
f_OTU_35	f_OTU_331	-0.960646	0.01
f_OTU_35	b_OTU_93	-0.955346	0
f_OTU_35	b_OTU_274	-0.949918	0.01
f_OTU_35	f_OTU_279	0.926428	0
f_OTU_35	b_OTU_923	0.922264	0.01
f_OTU_35	b_OTU_73	-0.947756	0.01
f_OTU_35	b_OTU_92	-0.932374	0.01
f_OTU_35	b_OTU_123	-0.949117	0.01
f_OTU_35	b_OTU_396	-0.964879	0.01
f_OTU_35	f_OTU_481	-0.973716	0
f_OTU_35	b_OTU_95	-0.9446	0.01
f_OTU_35	b_OTU_142	-0.950374	0.01
f_OTU_35	b_OTU_398	-0.980063	0
f_OTU_35	b_OTU_45	-0.976692	0
f_OTU_35	b_OTU_173	-0.969225	0.01
f_OTU_35	b_OTU_333	-0.960516	0.01
f_OTU_73	f_OTU_15	0.961524	0.01
f_OTU_73	f_OTU_179	0.942582	0
f_OTU_73	f_OTU_30	0.986517	0
f_OTU_73	f_OTU_90	0.985078	0
f_OTU_73	f_OTU_92	-0.959118	0.01
f_OTU_73	f_OTU_420	-0.957857	0.01
f_OTU_73	f_OTU_118	-0.953364	0
f_OTU_73	f_OTU_124	-0.97219	0.01
f_OTU_73	f_OTU_272	-0.969472	0.01
f_OTU_73	f_OTU_359	0.981167	0
f_OTU_73	f_OTU_804	-0.977115	0
f_OTU_73	b_OTU_104	0.976654	0
f_OTU_73	f_OTU_517	-0.953951	0.01
f_OTU_73	f_OTU_189	-0.975074	0
f_OTU_73	f_OTU_452	0.971375	0
f_OTU_73	f_OTU_2185	0.96344	0
f_OTU_73	f_OTU_430	-0.958029	0.01
f_OTU_73	f_OTU_3140	0.922812	0.01
f_OTU_11	f_OTU_74	0.912049	0
f_OTU_11	f_OTU_170	-0.97729	0.01
f_OTU_11	f_OTU_169	-0.950709	0.01
f_OTU_11	f_OTU_498	-0.981867	0
f_OTU_11	f_OTU_264	-0.947731	0.01
f_OTU_11	f_OTU_943	-0.956356	0.01
f_OTU_11	f_OTU_923	-0.973376	0
f_OTU_11	f_OTU_2350	0.959318	0.01
f_OTU_89	f_OTU_56	-0.977993	0
f_OTU_89	f_OTU_98	0.965046	0
f_OTU_89	f_OTU_31	-0.965496	0
f_OTU_89	f_OTU_106	0.983959	0
f_OTU_89	f_OTU_616	0.961125	0
f_OTU_89	f_OTU_96	-0.994461	0
f_OTU_89	b_OTU_3	-0.975509	0
f_OTU_89	b_OTU_7	-0.979223	0.01
f_OTU_89	f_OTU_77	-0.985994	0
f_OTU_89	f_OTU_105	-0.960416	0.01
f_OTU_89	f_OTU_123	-0.996128	0
f_OTU_89	f_OTU_602	0.977234	0
f_OTU_89	b_OTU_311	0.953996	0
f_OTU_89	b_OTU_52	0.957209	0.01
f_OTU_89	f_OTU_157	-0.951153	0
f_OTU_89	f_OTU_257	-0.996042	0
f_OTU_89	b_OTU_62	-0.971342	0
f_OTU_89	f_OTU_241	-0.969055	0
f_OTU_89	f_OTU_53	-0.97171	0
f_OTU_89	f_OTU_819	-0.956736	0
f_OTU_89	b_OTU_59	-0.9947	0
f_OTU_89	f_OTU_212	-0.970909	0.01
f_OTU_89	b_OTU_13	-0.977925	0
f_OTU_89	b_OTU_43	-0.992097	0
f_OTU_89	b_OTU_50	-0.985713	0
f_OTU_89	f_OTU_229	-0.965707	0
f_OTU_89	b_OTU_258	-0.987686	0
f_OTU_89	b_OTU_42	-0.987318	0
f_OTU_89	b_OTU_60	-0.968327	0
f_OTU_89	b_OTU_71	-0.981067	0
f_OTU_89	f_OTU_331	-0.994765	0
f_OTU_89	b_OTU_81	-0.9905	0
f_OTU_89	b_OTU_75	-0.984354	0
f_OTU_89	b_OTU_93	-0.99455	0
f_OTU_89	f_OTU_279	0.919893	0.01
f_OTU_89	b_OTU_72	-0.976153	0.01
f_OTU_89	b_OTU_109	-0.968519	0
f_OTU_89	b_OTU_162	-0.991195	0
f_OTU_89	b_OTU_79	-0.982119	0
f_OTU_89	b_OTU_139	-0.984821	0
f_OTU_89	f_OTU_2588	0.945545	0.01
f_OTU_89	b_OTU_210	-0.962109	0
f_OTU_89	b_OTU_246	-0.981978	0
f_OTU_89	b_OTU_35	-0.975337	0
f_OTU_89	b_OTU_146	-0.967672	0
f_OTU_89	b_OTU_73	-0.988531	0
f_OTU_89	b_OTU_92	-0.984467	0
f_OTU_89	b_OTU_90	-0.97438	0
f_OTU_89	b_OTU_123	-0.985176	0
f_OTU_89	f_OTU_2937	0.95417	0
f_OTU_89	b_OTU_117	-0.987682	0.01
f_OTU_89	b_OTU_136	-0.981818	0
f_OTU_89	b_OTU_265	-0.983346	0.01
f_OTU_89	f_OTU_481	-0.966269	0
f_OTU_89	b_OTU_95	-0.987232	0
f_OTU_89	b_OTU_142	-0.980602	0
f_OTU_89	b_OTU_113	-0.984917	0.01
f_OTU_89	b_OTU_1285	-0.957983	0.01
f_OTU_89	b_OTU_70	-0.977558	0
f_OTU_89	b_OTU_385	-0.984808	0
f_OTU_89	b_OTU_398	-0.979754	0
f_OTU_89	b_OTU_100	-0.971037	0
f_OTU_89	b_OTU_144	-0.955732	0.01
f_OTU_89	f_OTU_871	0.940572	0
f_OTU_89	b_OTU_110	-0.980562	0
f_OTU_89	f_OTU_358	0.954376	0.01
f_OTU_89	b_OTU_140	-0.970295	0
f_OTU_89	b_OTU_329	-0.963486	0
f_OTU_89	b_OTU_173	-0.980087	0
f_OTU_89	b_OTU_333	-0.980554	0
f_OTU_89	b_OTU_505	-0.959218	0.01
f_OTU_89	b_OTU_282	-0.940494	0.01
f_OTU_15	f_OTU_93	0.952362	0.01
f_OTU_15	b_OTU_19	0.946839	0.01
f_OTU_15	f_OTU_359	0.971544	0.01
f_OTU_15	f_OTU_260	0.955275	0.01
f_OTU_15	f_OTU_1856	0.960272	0.01
f_OTU_15	f_OTU_1579	-0.95012	0.01
f_OTU_15	b_OTU_185	0.972074	0.01
f_OTU_15	f_OTU_187	0.962108	0
f_OTU_15	f_OTU_2614	-0.899223	0
f_OTU_15	f_OTU_3140	0.957804	0.01
f_OTU_15	f_OTU_699	-0.928125	0.01
f_OTU_15	f_OTU_691	-0.926066	0.01
f_OTU_28	f_OTU_230	-0.956043	0
f_OTU_28	f_OTU_56	0.958891	0.01
f_OTU_28	f_OTU_98	-0.984846	0
f_OTU_28	f_OTU_106	-0.965856	0.01
f_OTU_28	f_OTU_616	-0.976755	0
f_OTU_28	f_OTU_96	0.981926	0
f_OTU_28	b_OTU_3	0.959125	0.01
f_OTU_28	b_OTU_7	0.992964	0
f_OTU_28	f_OTU_77	0.956275	0
f_OTU_28	f_OTU_105	0.947894	0.01
f_OTU_28	f_OTU_123	0.985724	0.01
f_OTU_28	b_OTU_48	-0.967002	0
f_OTU_28	f_OTU_602	-0.98101	0
f_OTU_28	f_OTU_157	0.973397	0
f_OTU_28	b_OTU_400	-0.956737	0.01
f_OTU_28	b_OTU_171	0.96536	0
f_OTU_28	f_OTU_257	0.978873	0.01
f_OTU_28	f_OTU_241	0.95461	0.01
f_OTU_28	f_OTU_819	0.962725	0
f_OTU_28	b_OTU_59	0.9859	0
f_OTU_28	f_OTU_212	0.988035	0
f_OTU_28	b_OTU_43	0.982487	0
f_OTU_28	f_OTU_1721	-0.949655	0.01
f_OTU_28	b_OTU_133	-0.924145	0.01
f_OTU_28	b_OTU_258	0.973742	0.01
f_OTU_28	f_OTU_1229	-0.973958	0.01
f_OTU_28	f_OTU_331	0.985217	0
f_OTU_28	b_OTU_81	0.970827	0
f_OTU_28	b_OTU_75	0.964225	0.01
f_OTU_28	b_OTU_93	0.983331	0
f_OTU_28	b_OTU_274	0.965436	0.01
f_OTU_28	f_OTU_1420	0.985961	0
f_OTU_28	f_OTU_2183	-0.940007	0
f_OTU_28	b_OTU_162	0.975552	0
f_OTU_28	b_OTU_79	0.957627	0
f_OTU_28	b_OTU_210	0.973986	0.01
f_OTU_28	b_OTU_246	0.966546	0
f_OTU_28	b_OTU_35	0.95852	0.01
f_OTU_28	b_OTU_73	0.971851	0.01
f_OTU_28	b_OTU_92	0.972475	0
f_OTU_28	b_OTU_123	0.990778	0
f_OTU_28	f_OTU_2937	-0.941058	0.01
f_OTU_28	b_OTU_120	0.968346	0
f_OTU_28	f_OTU_481	0.971979	0
f_OTU_28	b_OTU_2382	-0.969781	0
f_OTU_28	b_OTU_95	0.966435	0.01
f_OTU_28	b_OTU_1285	0.963419	0
f_OTU_28	b_OTU_70	0.960237	0
f_OTU_28	b_OTU_385	0.973889	0
f_OTU_28	b_OTU_544	0.975693	0
f_OTU_28	b_OTU_45	0.971189	0.01
f_OTU_28	b_OTU_153	0.959798	0.01
f_OTU_28	b_OTU_140	0.9737	0.01
f_OTU_28	f_OTU_802	-0.958703	0.01
f_OTU_28	f_OTU_996	-0.934277	0.01
f_OTU_28	b_OTU_505	0.971011	0
f_OTU_179	f_OTU_166	-0.956072	0
f_OTU_179	f_OTU_221	0.972554	0.01
f_OTU_179	f_OTU_318	-0.960363	0
f_OTU_179	f_OTU_395	-0.9633	0.01
f_OTU_179	f_OTU_187	0.973062	0.01
f_OTU_179	b_OTU_591	0.971741	0
f_OTU_179	f_OTU_2065	0.957605	0.01
f_OTU_179	f_OTU_2855	-0.952332	0.01
f_OTU_179	f_OTU_3140	0.969231	0
f_OTU_179	b_OTU_322	0.962684	0.01
f_OTU_32	f_OTU_138	0.990219	0
f_OTU_32	f_OTU_155	0.966115	0.01
f_OTU_32	f_OTU_57	-0.95699	0.01
f_OTU_32	f_OTU_244	0.974458	0.01
f_OTU_32	b_OTU_293	0.954609	0.01
f_OTU_32	b_OTU_280	0.91172	0.01
f_OTU_32	b_OTU_133	0.936794	0.01
f_OTU_32	b_OTU_301	0.936925	0
f_OTU_32	b_OTU_213	0.962198	0.01
f_OTU_32	f_OTU_1605	0.966634	0
f_OTU_9	f_OTU_96	0.97477	0.01
f_OTU_9	f_OTU_23	-0.939854	0.01
f_OTU_9	f_OTU_146	-0.971132	0
f_OTU_9	b_OTU_3	0.98948	0
f_OTU_9	f_OTU_121	0.986901	0
f_OTU_9	f_OTU_50	-0.958763	0
f_OTU_9	b_OTU_7	0.941854	0.01
f_OTU_9	f_OTU_77	0.955429	0.01
f_OTU_9	f_OTU_105	0.998332	0
f_OTU_9	f_OTU_157	0.979137	0
f_OTU_9	f_OTU_257	0.955941	0.01
f_OTU_9	b_OTU_62	0.982936	0
f_OTU_9	f_OTU_241	0.996173	0
f_OTU_9	f_OTU_819	0.989917	0
f_OTU_9	b_OTU_59	0.961578	0.01
f_OTU_9	f_OTU_131	0.971953	0
f_OTU_9	b_OTU_21	0.950855	0.01
f_OTU_9	f_OTU_212	0.980912	0
f_OTU_9	b_OTU_13	0.977815	0
f_OTU_9	b_OTU_43	0.979805	0
f_OTU_9	b_OTU_50	0.987626	0
f_OTU_9	f_OTU_411	0.985955	0.01
f_OTU_9	f_OTU_229	0.988728	0
f_OTU_9	b_OTU_121	0.984679	0
f_OTU_9	f_OTU_1590	-0.940687	0
f_OTU_9	b_OTU_258	0.986047	0
f_OTU_9	b_OTU_42	0.962763	0
f_OTU_9	b_OTU_404	-0.941181	0.01
f_OTU_9	b_OTU_60	0.990281	0
f_OTU_9	f_OTU_331	0.963208	0.01
f_OTU_9	b_OTU_158	0.994156	0
f_OTU_9	b_OTU_312	-0.960875	0
f_OTU_9	b_OTU_75	0.989823	0.01
f_OTU_9	b_OTU_93	0.971975	0
f_OTU_9	b_OTU_109	0.981774	0.01
f_OTU_9	b_OTU_162	0.986078	0
f_OTU_9	b_OTU_79	0.978521	0
f_OTU_9	b_OTU_96	0.973241	0
f_OTU_9	b_OTU_210	0.990293	0
f_OTU_9	b_OTU_246	0.985798	0
f_OTU_9	b_OTU_35	0.987204	0
f_OTU_9	b_OTU_146	0.981794	0
f_OTU_9	b_OTU_73	0.973576	0
f_OTU_9	b_OTU_92	0.987378	0
f_OTU_9	b_OTU_90	0.989123	0
f_OTU_9	b_OTU_148	-0.914475	0.01
f_OTU_9	f_OTU_1050	0.959828	0.01
f_OTU_9	b_OTU_120	0.992543	0
f_OTU_9	b_OTU_136	0.968508	0
f_OTU_9	b_OTU_265	0.980044	0
f_OTU_9	b_OTU_67	0.98835	0.01
f_OTU_9	b_OTU_149	0.9838	0
f_OTU_9	f_OTU_714	-0.950204	0
f_OTU_9	b_OTU_95	0.970812	0
f_OTU_9	b_OTU_99	0.966658	0.01
f_OTU_9	b_OTU_259	0.978829	0
f_OTU_9	f_OTU_2264	-0.947387	0.01
f_OTU_9	b_OTU_1285	0.97789	0.01
f_OTU_9	b_OTU_70	0.986052	0.01
f_OTU_9	b_OTU_217	0.974943	0.01
f_OTU_9	b_OTU_30	0.953281	0.01
f_OTU_9	b_OTU_629	0.980709	0.01
f_OTU_9	b_OTU_378	0.975582	0
f_OTU_9	b_OTU_544	0.989327	0
f_OTU_9	b_OTU_100	0.958333	0.01
f_OTU_9	b_OTU_144	0.96344	0
f_OTU_9	b_OTU_181	0.990334	0
f_OTU_9	b_OTU_153	0.946783	0
f_OTU_9	f_OTU_358	-0.944356	0.01
f_OTU_9	b_OTU_140	0.982375	0
f_OTU_9	b_OTU_329	0.990446	0
f_OTU_9	b_OTU_85	0.969202	0
f_OTU_43	f_OTU_354	0.935125	0
f_OTU_43	f_OTU_56	-0.965201	0
f_OTU_43	f_OTU_86	0.937902	0.01
f_OTU_43	f_OTU_525	0.966186	0
f_OTU_43	f_OTU_87	-0.985283	0
f_OTU_43	f_OTU_257	-0.940434	0.01
f_OTU_43	f_OTU_53	-0.967581	0.01
f_OTU_43	b_OTU_139	-0.937792	0.01
f_OTU_43	b_OTU_73	-0.904127	0.01
f_OTU_43	b_OTU_142	-0.940528	0.01
f_OTU_43	b_OTU_266	-0.969088	0.01
f_OTU_43	b_OTU_315	-0.962279	0.01
f_OTU_43	b_OTU_173	-0.960048	0.01
f_OTU_43	f_OTU_996	0.917841	0.01
f_OTU_72	f_OTU_306	-0.976161	0
f_OTU_72	f_OTU_40	-0.994116	0
f_OTU_72	f_OTU_68	0.98042	0
f_OTU_72	f_OTU_384	-0.976973	0
f_OTU_72	f_OTU_85	-0.976421	0
f_OTU_72	f_OTU_54	-0.964982	0
f_OTU_72	f_OTU_163	0.952454	0.01
f_OTU_72	f_OTU_294	0.994987	0
f_OTU_72	f_OTU_213	0.982317	0
f_OTU_72	b_OTU_151	0.965612	0.01
f_OTU_72	f_OTU_309	0.985952	0
f_OTU_72	f_OTU_360	0.996475	0
f_OTU_72	b_OTU_317	0.990688	0
f_OTU_72	b_OTU_179	0.98022	0
f_OTU_72	b_OTU_1127	-0.944697	0.01
f_OTU_72	f_OTU_594	-0.936201	0
f_OTU_72	b_OTU_1838	0.976746	0
f_OTU_21	f_OTU_100	0.967268	0
f_OTU_21	f_OTU_113	-0.935117	0.01
f_OTU_21	f_OTU_128	-0.964977	0.01
f_OTU_21	b_OTU_595	-0.959045	0
f_OTU_30	f_OTU_90	0.980682	0
f_OTU_30	f_OTU_92	-0.973418	0
f_OTU_30	f_OTU_420	-0.975993	0
f_OTU_30	f_OTU_276	-0.96154	0
f_OTU_30	f_OTU_118	-0.968799	0
f_OTU_30	f_OTU_124	-0.968663	0.01
f_OTU_30	f_OTU_272	-0.982748	0
f_OTU_30	f_OTU_185	-0.975061	0.01
f_OTU_30	f_OTU_359	0.967894	0
f_OTU_30	f_OTU_804	-0.973441	0.01
f_OTU_30	b_OTU_104	0.968556	0
f_OTU_30	b_OTU_191	-0.963647	0.01
f_OTU_30	b_OTU_241	-0.956517	0.01
f_OTU_90	b_OTU_1	0.936064	0.01
f_OTU_90	f_OTU_420	-0.964208	0.01
f_OTU_90	f_OTU_222	-0.940403	0.01
f_OTU_90	f_OTU_276	-0.971504	0.01
f_OTU_90	f_OTU_272	-0.967854	0.01
f_OTU_90	b_OTU_24	-0.972567	0
f_OTU_90	f_OTU_359	0.980279	0
f_OTU_90	f_OTU_486	-0.971036	0
f_OTU_90	b_OTU_104	0.971143	0
f_OTU_90	f_OTU_517	-0.980757	0.01
f_OTU_90	b_OTU_368	-0.948758	0
f_OTU_138	f_OTU_155	0.966489	0
f_OTU_138	f_OTU_57	-0.970785	0
f_OTU_138	b_OTU_61	0.973175	0.01
f_OTU_138	b_OTU_119	0.964727	0
f_OTU_138	f_OTU_157	-0.957	0.01
f_OTU_138	b_OTU_303	0.958228	0
f_OTU_138	f_OTU_1420	-0.96525	0.01
f_OTU_138	f_OTU_1015	0.96418	0
f_OTU_138	b_OTU_100	-0.964045	0
f_OTU_138	b_OTU_153	-0.952797	0.01
f_OTU_138	b_OTU_505	-0.964934	0
f_OTU_27	f_OTU_343	-0.971691	0.01
f_OTU_27	f_OTU_383	-0.968174	0.01
f_OTU_27	f_OTU_491	-0.94908	0
f_OTU_27	f_OTU_821	-0.96386	0
f_OTU_27	f_OTU_216	0.950235	0
f_OTU_27	f_OTU_577	-0.965944	0.01
f_OTU_27	b_OTU_1424	0.932522	0.01
f_OTU_81	f_OTU_86	0.973551	0
f_OTU_81	f_OTU_144	-0.980764	0.01
f_OTU_81	f_OTU_209	-0.963529	0
f_OTU_81	f_OTU_87	-0.965749	0
f_OTU_81	f_OTU_677	-0.960068	0.01
f_OTU_81	f_OTU_14	0.96098	0.01
f_OTU_81	f_OTU_447	0.93618	0
f_OTU_81	b_OTU_102	0.967171	0
f_OTU_81	f_OTU_573	0.95983	0.01
f_OTU_81	f_OTU_25	0.954222	0.01
f_OTU_81	b_OTU_248	-0.963865	0
f_OTU_81	b_OTU_733	-0.96305	0
f_OTU_306	f_OTU_85	0.942215	0.01
f_OTU_306	f_OTU_294	-0.965666	0
f_OTU_306	f_OTU_91	0.955527	0
f_OTU_306	f_OTU_360	-0.963192	0.01
f_OTU_306	f_OTU_1194	0.930262	0
f_OTU_306	b_OTU_1838	-0.962229	0.01
f_OTU_230	f_OTU_155	0.974691	0.01
f_OTU_230	f_OTU_56	-0.971572	0
f_OTU_230	f_OTU_98	0.98507	0.01
f_OTU_230	f_OTU_106	0.981075	0
f_OTU_230	f_OTU_88	0.9778	0
f_OTU_230	f_OTU_481	-0.972259	0.01
f_OTU_230	f_OTU_1015	0.937696	0.01
f_OTU_230	b_OTU_45	-0.97411	0
f_OTU_230	b_OTU_173	-0.949856	0
f_OTU_313	f_OTU_476	0.968622	0.01
f_OTU_313	f_OTU_164	-0.975036	0
f_OTU_313	f_OTU_177	-0.969323	0.01
f_OTU_313	f_OTU_218	-0.962451	0
f_OTU_313	f_OTU_172	-0.967612	0.01
f_OTU_313	f_OTU_296	-0.970427	0.01
f_OTU_313	f_OTU_553	-0.968942	0
f_OTU_313	f_OTU_330	-0.980683	0.01
f_OTU_313	b_OTU_480	-0.972549	0.01
f_OTU_313	f_OTU_346	-0.975109	0
f_OTU_313	f_OTU_1760	-0.984558	0
f_OTU_313	b_OTU_786	-0.947083	0.01
b_OTU_1	f_OTU_99	-0.95018	0
b_OTU_1	b_OTU_5	0.968239	0
b_OTU_1	f_OTU_105	0.928499	0.01
b_OTU_1	b_OTU_19	0.954322	0
b_OTU_1	f_OTU_257	0.88108	0.01
b_OTU_1	b_OTU_62	0.942214	0
b_OTU_1	b_OTU_21	0.952109	0.01
b_OTU_1	b_OTU_13	0.959783	0.01
b_OTU_1	f_OTU_411	0.963755	0
b_OTU_1	f_OTU_229	0.949661	0
b_OTU_1	b_OTU_109	0.962542	0
b_OTU_1	b_OTU_96	0.963461	0.01
b_OTU_1	b_OTU_41	0.979684	0
b_OTU_1	b_OTU_90	0.953493	0.01
b_OTU_1	b_OTU_185	0.982639	0
b_OTU_1	b_OTU_431	0.980927	0
b_OTU_1	b_OTU_58	0.969384	0.01
b_OTU_1	b_OTU_259	0.972069	0.01
b_OTU_1	b_OTU_144	0.972971	0
b_OTU_1	b_OTU_181	0.953721	0.01
b_OTU_1	b_OTU_796	0.953521	0
b_OTU_1	b_OTU_85	0.949959	0.01
b_OTU_1	b_OTU_282	0.972039	0
f_OTU_100	f_OTU_76	0.944807	0.01
f_OTU_100	b_OTU_9	0.959429	0.01
f_OTU_100	b_OTU_27	0.941607	0.01
f_OTU_100	f_OTU_139	-0.970283	0
f_OTU_100	f_OTU_63	0.919515	0.01
f_OTU_100	b_OTU_47	0.943768	0
f_OTU_100	b_OTU_87	0.976094	0
f_OTU_40	f_OTU_68	-0.979778	0.01
f_OTU_40	f_OTU_85	0.955554	0.01
f_OTU_40	f_OTU_1016	0.946997	0
f_OTU_40	f_OTU_398	-0.941609	0.01
f_OTU_40	b_OTU_54	-0.942192	0.01
f_OTU_40	f_OTU_294	-0.983906	0
f_OTU_40	f_OTU_213	-0.962201	0
f_OTU_40	f_OTU_309	-0.982835	0
f_OTU_40	f_OTU_360	-0.987932	0
f_OTU_40	f_OTU_1194	0.950907	0
f_OTU_40	b_OTU_317	-0.983767	0
f_OTU_40	b_OTU_179	-0.964202	0.01
f_OTU_40	f_OTU_1438	0.938814	0
f_OTU_40	f_OTU_594	0.943779	0.01
f_OTU_40	b_OTU_1838	-0.972908	0.01
f_OTU_94	f_OTU_57	-0.929842	0.01
f_OTU_94	f_OTU_177	0.96924	0
f_OTU_94	f_OTU_218	0.948936	0.01
f_OTU_94	f_OTU_553	0.957691	0.01
f_OTU_94	f_OTU_402	0.971771	0
f_OTU_94	b_OTU_301	0.936521	0.01
f_OTU_94	b_OTU_533	0.959081	0.01
f_OTU_94	b_OTU_480	0.970101	0
f_OTU_94	b_OTU_240	0.969772	0.01
f_OTU_94	f_OTU_284	0.929844	0.01
f_OTU_94	f_OTU_399	0.970542	0
f_OTU_94	b_OTU_552	0.952564	0.01
f_OTU_94	b_OTU_583	0.97118	0
f_OTU_94	b_OTU_786	0.977544	0.01
f_OTU_94	f_OTU_386	-0.939029	0.01
b_OTU_2	f_OTU_70	-0.967267	0.01
b_OTU_2	f_OTU_66	0.91353	0.01
b_OTU_2	f_OTU_202	-0.968126	0.01
b_OTU_2	b_OTU_607	0.960912	0
b_OTU_2	f_OTU_1030	0.948093	0
b_OTU_2	f_OTU_2046	-0.944278	0.01
b_OTU_2	f_OTU_2184	0.960547	0
f_OTU_68	f_OTU_398	0.927284	0.01
f_OTU_68	f_OTU_294	0.976747	0
f_OTU_68	b_OTU_151	0.945821	0
f_OTU_68	f_OTU_1315	-0.957614	0
f_OTU_68	f_OTU_381	0.947681	0.01
f_OTU_68	f_OTU_360	0.97573	0
f_OTU_68	b_OTU_317	0.973964	0
f_OTU_68	f_OTU_1438	-0.94415	0.01
f_OTU_68	b_OTU_1838	0.949975	0.01
f_OTU_80	f_OTU_102	0.96517	0.01
f_OTU_80	f_OTU_297	0.97953	0
f_OTU_80	f_OTU_437	0.979669	0
f_OTU_80	f_OTU_402	0.955152	0
f_OTU_80	b_OTU_538	0.973729	0.01
f_OTU_80	b_OTU_786	0.947848	0.01
f_OTU_70	f_OTU_139	0.962128	0.01
f_OTU_70	f_OTU_231	-0.948941	0.01
f_OTU_70	f_OTU_263	0.949939	0.01
f_OTU_70	f_OTU_1320	-0.935255	0.01
f_OTU_384	f_OTU_85	0.959106	0.01
f_OTU_384	f_OTU_163	-0.929285	0.01
f_OTU_384	f_OTU_1016	0.957215	0.01
f_OTU_384	f_OTU_1194	0.927091	0.01
f_OTU_384	b_OTU_317	-0.963959	0.01
f_OTU_384	b_OTU_179	-0.961863	0
f_OTU_92	f_OTU_42	-0.969042	0.01
f_OTU_92	f_OTU_420	0.991025	0
f_OTU_92	f_OTU_222	0.977871	0
f_OTU_92	f_OTU_118	0.974408	0
f_OTU_92	f_OTU_124	0.983102	0
f_OTU_92	f_OTU_272	0.992834	0
f_OTU_92	f_OTU_185	0.986051	0.01
f_OTU_92	f_OTU_165	0.975826	0
f_OTU_92	f_OTU_153	0.952039	0.01
f_OTU_92	f_OTU_462	0.932416	0.01
f_OTU_92	b_OTU_191	0.986231	0
f_OTU_92	f_OTU_460	0.96429	0.01
f_OTU_92	f_OTU_485	0.953081	0.01
f_OTU_92	f_OTU_189	0.964285	0.01
f_OTU_92	f_OTU_488	0.972683	0
f_OTU_354	f_OTU_197	-0.949316	0.01
f_OTU_354	f_OTU_14	0.971458	0
f_OTU_354	b_OTU_746	0.968749	0.01
f_OTU_354	f_OTU_573	0.962869	0.01
f_OTU_354	f_OTU_1041	0.937009	0.01
f_OTU_354	b_OTU_266	-0.945241	0
f_OTU_142	f_OTU_134	0.975006	0
f_OTU_142	f_OTU_51	-0.958991	0
f_OTU_142	f_OTU_254	-0.937859	0.01
f_OTU_142	f_OTU_903	-0.966853	0.01
f_OTU_142	f_OTU_415	0.936419	0
f_OTU_155	f_OTU_56	-0.952327	0
f_OTU_155	f_OTU_98	0.979183	0
f_OTU_155	f_OTU_106	0.95583	0.01
f_OTU_155	f_OTU_123	-0.948368	0.01
f_OTU_155	f_OTU_1035	0.934384	0.01
f_OTU_155	f_OTU_602	0.953501	0
f_OTU_155	b_OTU_430	0.908056	0.01
f_OTU_155	f_OTU_481	-0.945684	0
f_OTU_155	b_OTU_544	-0.924391	0.01
f_OTU_155	b_OTU_100	-0.948773	0.01
f_OTU_155	b_OTU_45	-0.967724	0.01
f_OTU_194	f_OTU_248	0.981669	0
f_OTU_194	b_OTU_38	-0.917264	0.01
f_OTU_194	f_OTU_181	0.968044	0.01
f_OTU_194	f_OTU_340	-0.971923	0
f_OTU_194	f_OTU_894	-0.964461	0.01
f_OTU_194	b_OTU_86	-0.958185	0.01
f_OTU_194	f_OTU_335	-0.977246	0.01
f_OTU_194	f_OTU_1030	-0.946802	0
f_OTU_194	f_OTU_1320	-0.961936	0
f_OTU_194	f_OTU_2486	-0.94225	0.01
f_OTU_194	f_OTU_252	0.943885	0.01
f_OTU_194	f_OTU_2349	0.962341	0.01
f_OTU_194	f_OTU_2990	0.961498	0.01
f_OTU_194	f_OTU_1816	-0.982831	0
f_OTU_194	f_OTU_743	0.95604	0.01
f_OTU_194	f_OTU_837	0.954075	0.01
f_OTU_194	b_OTU_304	0.93251	0.01
f_OTU_194	f_OTU_463	-0.962827	0
f_OTU_194	b_OTU_1470	-0.964771	0.01
f_OTU_57	b_OTU_61	-0.945099	0.01
f_OTU_57	f_OTU_157	0.923798	0.01
f_OTU_57	b_OTU_280	-0.935656	0.01
f_OTU_57	f_OTU_1420	0.960777	0.01
f_OTU_42	f_OTU_420	-0.967314	0
f_OTU_42	f_OTU_222	-0.936679	0
f_OTU_42	f_OTU_124	-0.958296	0.01
f_OTU_42	f_OTU_272	-0.957174	0.01
f_OTU_42	f_OTU_282	-0.958052	0.01
f_OTU_42	f_OTU_153	-0.956788	0.01
f_OTU_42	f_OTU_486	-0.911377	0.01
f_OTU_42	f_OTU_460	-0.962535	0.01
f_OTU_42	f_OTU_485	-0.96768	0.01
f_OTU_42	f_OTU_1774	0.979072	0
f_OTU_42	f_OTU_176	-0.941271	0.01
f_OTU_78	f_OTU_96	0.962935	0.01
f_OTU_78	b_OTU_3	0.961424	0
f_OTU_78	f_OTU_123	0.973161	0
f_OTU_78	b_OTU_48	-0.973225	0.01
f_OTU_78	f_OTU_602	-0.951334	0.01
f_OTU_78	f_OTU_157	0.934799	0.01
f_OTU_78	f_OTU_53	0.964506	0.01
f_OTU_78	b_OTU_59	0.965677	0
f_OTU_78	f_OTU_212	0.961669	0
f_OTU_78	b_OTU_43	0.962652	0.01
f_OTU_78	b_OTU_121	0.950503	0.01
f_OTU_78	f_OTU_671	-0.927278	0.01
f_OTU_78	b_OTU_258	0.959608	0.01
f_OTU_78	b_OTU_42	0.966544	0.01
f_OTU_78	b_OTU_93	0.962187	0
f_OTU_78	b_OTU_274	0.960497	0
f_OTU_78	b_OTU_72	0.941613	0.01
f_OTU_78	b_OTU_79	0.96887	0
f_OTU_78	f_OTU_931	-0.956743	0
f_OTU_78	b_OTU_139	0.955844	0.01
f_OTU_78	b_OTU_246	0.958995	0.01
f_OTU_78	b_OTU_35	0.950139	0.01
f_OTU_78	b_OTU_123	0.981062	0
f_OTU_78	b_OTU_396	0.965324	0.01
f_OTU_78	b_OTU_117	0.963177	0
f_OTU_78	f_OTU_1015	-0.931901	0.01
f_OTU_78	b_OTU_113	0.976625	0.01
f_OTU_78	b_OTU_217	0.948351	0.01
f_OTU_78	b_OTU_45	0.920137	0.01
f_OTU_78	b_OTU_110	0.954814	0
f_OTU_78	b_OTU_333	0.953792	0
f_OTU_78	b_OTU_505	0.944482	0
f_OTU_154	f_OTU_86	0.947128	0.01
f_OTU_154	f_OTU_55	0.93435	0.01
f_OTU_154	f_OTU_504	0.958889	0.01
f_OTU_154	f_OTU_677	-0.957231	0
f_OTU_154	f_OTU_624	-0.967108	0.01
f_OTU_154	b_OTU_316	0.980418	0.01
f_OTU_154	f_OTU_382	0.926053	0.01
f_OTU_154	f_OTU_516	0.955996	0.01
f_OTU_420	f_OTU_276	0.984837	0
f_OTU_420	f_OTU_118	0.981728	0
f_OTU_420	f_OTU_124	0.969654	0
f_OTU_420	f_OTU_272	0.992054	0
f_OTU_420	b_OTU_24	0.946311	0.01
f_OTU_420	f_OTU_185	0.981274	0.01
f_OTU_420	f_OTU_165	0.986611	0.01
f_OTU_420	f_OTU_804	0.981073	0
f_OTU_420	f_OTU_486	0.973301	0
f_OTU_420	f_OTU_517	0.968713	0.01
f_OTU_420	f_OTU_462	0.950714	0
f_OTU_420	b_OTU_191	0.981936	0
f_OTU_420	f_OTU_460	0.966211	0.01
f_OTU_420	b_OTU_368	0.961939	0.01
f_OTU_420	f_OTU_1946	-0.895976	0.01
f_OTU_420	f_OTU_219	0.956456	0
f_OTU_420	f_OTU_488	0.978234	0
f_OTU_420	b_OTU_241	0.97725	0
f_OTU_420	f_OTU_1722	-0.912668	0.01
f_OTU_56	f_OTU_106	-0.985396	0
f_OTU_56	f_OTU_96	0.972415	0.01
f_OTU_56	b_OTU_7	0.952401	0.01
f_OTU_56	f_OTU_77	0.969452	0
f_OTU_56	f_OTU_123	0.982251	0
f_OTU_56	b_OTU_48	-0.948246	0
f_OTU_56	f_OTU_525	-0.961735	0.01
f_OTU_56	f_OTU_87	0.981349	0
f_OTU_56	b_OTU_52	-0.962868	0.01
f_OTU_56	f_OTU_257	0.980437	0
f_OTU_56	f_OTU_53	0.982397	0
f_OTU_56	b_OTU_59	0.977393	0
f_OTU_56	b_OTU_21	0.955335	0.01
f_OTU_56	b_OTU_13	0.939194	0.01
f_OTU_56	b_OTU_42	0.968153	0
f_OTU_56	f_OTU_331	0.979829	0.01
f_OTU_56	b_OTU_81	0.974167	0.01
f_OTU_56	b_OTU_274	0.972026	0.01
f_OTU_56	b_OTU_72	0.969388	0
f_OTU_56	b_OTU_35	0.931693	0.01
f_OTU_56	b_OTU_73	0.963277	0.01
f_OTU_56	b_OTU_92	0.946692	0.01
f_OTU_56	b_OTU_396	0.985165	0
f_OTU_56	f_OTU_481	0.971276	0.01
f_OTU_56	b_OTU_2382	-0.92311	0.01
f_OTU_56	b_OTU_95	0.962994	0
f_OTU_56	b_OTU_142	0.97557	0
f_OTU_56	b_OTU_113	0.987264	0
f_OTU_56	b_OTU_30	0.949622	0.01
f_OTU_56	b_OTU_266	0.975322	0.01
f_OTU_56	b_OTU_733	0.972029	0.01
f_OTU_56	b_OTU_315	0.960725	0
f_OTU_56	f_OTU_871	-0.926269	0
f_OTU_56	b_OTU_110	0.98521	0
f_OTU_56	b_OTU_167	0.913782	0.01
f_OTU_56	b_OTU_173	0.985503	0
f_OTU_56	b_OTU_333	0.976229	0
f_OTU_158	f_OTU_201	0.960285	0.01
f_OTU_158	b_OTU_61	0.943142	0.01
f_OTU_158	f_OTU_231	0.944642	0.01
f_OTU_158	f_OTU_340	0.979078	0
f_OTU_158	f_OTU_769	0.97436	0
f_OTU_158	f_OTU_564	0.966398	0.01
f_OTU_158	f_OTU_413	0.962431	0.01
f_OTU_158	b_OTU_303	0.972229	0
f_OTU_158	f_OTU_302	0.975335	0.01
f_OTU_158	b_OTU_28	-0.979421	0.01
f_OTU_158	f_OTU_949	0.968436	0.01
f_OTU_158	f_OTU_1085	-0.926653	0.01
f_OTU_158	b_OTU_299	-0.969266	0.01
f_OTU_158	f_OTU_1030	0.938015	0.01
f_OTU_158	f_OTU_2486	0.953665	0.01
f_OTU_158	b_OTU_128	0.91728	0.01
f_OTU_158	f_OTU_585	-0.938068	0.01
f_OTU_158	f_OTU_2349	-0.983307	0
f_OTU_158	f_OTU_646	0.966534	0.01
f_OTU_158	b_OTU_304	-0.965854	0.01
f_OTU_98	f_OTU_96	-0.954982	0.01
f_OTU_98	b_OTU_7	-0.979277	0.01
f_OTU_98	f_OTU_77	-0.935008	0.01
f_OTU_98	f_OTU_1035	0.934333	0.01
f_OTU_98	f_OTU_602	0.940184	0
f_OTU_98	b_OTU_311	0.954371	0.01
f_OTU_98	b_OTU_59	-0.973014	0
f_OTU_98	f_OTU_212	-0.952562	0
f_OTU_98	b_OTU_50	-0.940196	0.01
f_OTU_98	b_OTU_133	0.939127	0.01
f_OTU_98	b_OTU_350	0.939186	0
f_OTU_98	b_OTU_93	-0.973035	0
f_OTU_98	b_OTU_746	0.953864	0.01
f_OTU_98	f_OTU_757	0.941564	0
f_OTU_98	b_OTU_123	-0.959321	0.01
f_OTU_98	b_OTU_396	-0.949009	0.01
f_OTU_98	f_OTU_481	-0.979639	0
f_OTU_98	b_OTU_142	-0.934048	0.01
f_OTU_98	b_OTU_398	-0.967499	0.01
f_OTU_98	b_OTU_45	-0.979867	0
f_OTU_98	b_OTU_173	-0.960926	0
f_OTU_98	b_OTU_333	-0.937241	0
f_OTU_93	f_OTU_146	-0.987103	0
f_OTU_93	f_OTU_121	0.988767	0
f_OTU_93	b_OTU_5	0.982872	0
f_OTU_93	f_OTU_105	0.955722	0.01
f_OTU_93	b_OTU_193	-0.933497	0.01
f_OTU_93	f_OTU_241	0.958322	0.01
f_OTU_93	f_OTU_119	0.978361	0
f_OTU_93	b_OTU_43	0.922158	0.01
f_OTU_93	f_OTU_229	0.959937	0
f_OTU_93	b_OTU_121	0.960385	0
f_OTU_93	b_OTU_404	-0.953597	0
f_OTU_93	f_OTU_1856	0.990649	0
f_OTU_93	b_OTU_75	0.940623	0.01
f_OTU_93	b_OTU_109	0.958937	0
f_OTU_93	b_OTU_35	0.946511	0.01
f_OTU_93	b_OTU_41	0.954868	0.01
f_OTU_93	b_OTU_90	0.964687	0.01
f_OTU_93	b_OTU_185	0.980011	0
f_OTU_93	b_OTU_149	0.973391	0
f_OTU_93	b_OTU_99	0.980098	0
f_OTU_93	b_OTU_431	0.985134	0
f_OTU_93	b_OTU_259	0.979979	0
f_OTU_93	b_OTU_217	0.950877	0.01
f_OTU_93	b_OTU_629	0.945393	0.01
f_OTU_93	b_OTU_144	0.95173	0.01
f_OTU_93	b_OTU_181	0.964588	0.01
f_OTU_93	b_OTU_796	0.968532	0
f_OTU_93	b_OTU_85	0.955776	0.01
f_OTU_93	b_OTU_282	0.974582	0
f_OTU_93	f_OTU_691	-0.971213	0.01
f_OTU_39	f_OTU_143	-0.965642	0.01
f_OTU_39	f_OTU_398	-0.9741	0
f_OTU_39	f_OTU_344	-0.983402	0.01
f_OTU_39	f_OTU_213	-0.952179	0.01
f_OTU_76	f_OTU_175	0.956464	0
f_OTU_85	f_OTU_294	-0.966418	0
f_OTU_85	f_OTU_213	-0.958832	0.01
f_OTU_85	f_OTU_1668	0.948762	0.01
f_OTU_134	f_OTU_164	-0.926259	0.01
f_OTU_134	f_OTU_903	-0.987762	0
f_OTU_134	f_OTU_1058	-0.978096	0
f_OTU_134	f_OTU_415	0.963218	0.01
f_OTU_134	f_OTU_528	-0.944608	0.01
f_OTU_134	f_OTU_1143	0.916429	0.01
f_OTU_31	f_OTU_96	0.959278	0.01
f_OTU_31	b_OTU_3	0.951104	0
f_OTU_31	f_OTU_77	0.983986	0
f_OTU_31	f_OTU_123	0.959433	0.01
f_OTU_31	b_OTU_48	-0.933571	0.01
f_OTU_31	b_OTU_193	-0.954243	0
f_OTU_31	f_OTU_87	0.978614	0
f_OTU_31	b_OTU_22	0.975312	0
f_OTU_31	b_OTU_52	-0.959648	0.01
f_OTU_31	f_OTU_257	0.961015	0.01
f_OTU_31	b_OTU_62	0.96471	0.01
f_OTU_31	f_OTU_53	0.988121	0
f_OTU_31	b_OTU_21	0.990684	0
f_OTU_31	b_OTU_13	0.97849	0.01
f_OTU_31	b_OTU_121	0.961337	0
f_OTU_31	b_OTU_42	0.977797	0.01
f_OTU_31	b_OTU_71	0.994932	0
f_OTU_31	f_OTU_331	0.955347	0.01
f_OTU_31	b_OTU_81	0.96696	0.01
f_OTU_31	b_OTU_274	0.9658	0
f_OTU_31	b_OTU_72	0.987892	0
f_OTU_31	b_OTU_79	0.97215	0
f_OTU_31	b_OTU_139	0.973847	0
f_OTU_31	b_OTU_146	0.957173	0
f_OTU_31	b_OTU_73	0.971803	0.01
f_OTU_31	b_OTU_41	0.972005	0.01
f_OTU_31	b_OTU_396	0.966126	0.01
f_OTU_31	b_OTU_117	0.955188	0.01
f_OTU_31	b_OTU_136	0.970532	0
f_OTU_31	b_OTU_265	0.953485	0
f_OTU_31	b_OTU_95	0.961748	0.01
f_OTU_31	b_OTU_99	0.929242	0.01
f_OTU_31	b_OTU_58	0.958683	0
f_OTU_31	b_OTU_113	0.968634	0
f_OTU_31	b_OTU_30	0.978872	0.01
f_OTU_31	b_OTU_385	0.967921	0
f_OTU_31	b_OTU_629	0.964095	0.01
f_OTU_31	b_OTU_733	0.964091	0.01
f_OTU_31	b_OTU_315	0.982404	0
f_OTU_31	f_OTU_871	-0.947223	0.01
f_OTU_31	b_OTU_167	0.976319	0.01
f_OTU_31	b_OTU_173	0.975981	0
f_OTU_31	b_OTU_333	0.97041	0
f_OTU_31	f_OTU_2528	-0.918366	0.01
f_OTU_31	b_OTU_796	0.967034	0.01
f_OTU_147	f_OTU_169	-0.969862	0
f_OTU_147	f_OTU_245	-0.947684	0
f_OTU_147	f_OTU_600	-0.948702	0.01
f_OTU_147	f_OTU_908	-0.970209	0.01
f_OTU_147	f_OTU_465	-0.96678	0
f_OTU_147	f_OTU_291	-0.974716	0
f_OTU_54	b_OTU_151	-0.931016	0.01
f_OTU_54	f_OTU_360	-0.96139	0
f_OTU_54	b_OTU_317	-0.954409	0
f_OTU_54	b_OTU_1838	-0.951944	0
f_OTU_86	f_OTU_55	0.938829	0.01
f_OTU_86	f_OTU_152	0.967901	0
f_OTU_86	f_OTU_504	0.931385	0.01
f_OTU_86	f_OTU_144	-0.972222	0.01
f_OTU_86	f_OTU_209	-0.987097	0
f_OTU_86	f_OTU_525	0.968738	0
f_OTU_86	f_OTU_237	0.986848	0.01
f_OTU_86	f_OTU_535	-0.945736	0.01
f_OTU_86	b_OTU_368	0.946425	0.01
f_OTU_86	f_OTU_1008	0.941161	0.01
f_OTU_86	b_OTU_733	-0.960898	0
f_OTU_106	f_OTU_88	0.944426	0.01
f_OTU_106	b_OTU_7	-0.971506	0
f_OTU_106	f_OTU_123	-0.977995	0
f_OTU_106	b_OTU_608	0.932397	0.01
f_OTU_106	f_OTU_257	-0.981831	0
f_OTU_106	f_OTU_53	-0.961444	0
f_OTU_106	b_OTU_59	-0.976808	0
f_OTU_106	f_OTU_212	-0.94452	0
f_OTU_106	b_OTU_43	-0.967028	0
f_OTU_106	b_OTU_50	-0.949983	0.01
f_OTU_106	f_OTU_229	-0.927296	0.01
f_OTU_106	b_OTU_430	0.943991	0.01
f_OTU_106	b_OTU_258	-0.962388	0
f_OTU_106	b_OTU_42	-0.964422	0.01
f_OTU_106	f_OTU_331	-0.97412	0.01
f_OTU_106	b_OTU_93	-0.968005	0
f_OTU_106	b_OTU_274	-0.960855	0.01
f_OTU_106	b_OTU_72	-0.952504	0
f_OTU_106	b_OTU_162	-0.966532	0.01
f_OTU_106	b_OTU_79	-0.945426	0.01
f_OTU_106	b_OTU_139	-0.95776	0.01
f_OTU_106	b_OTU_1783	0.9665	0
f_OTU_106	b_OTU_92	-0.950206	0.01
f_OTU_106	b_OTU_396	-0.966113	0.01
f_OTU_106	b_OTU_117	-0.967448	0
f_OTU_106	b_OTU_265	-0.948646	0
f_OTU_106	f_OTU_481	-0.966453	0.01
f_OTU_106	b_OTU_142	-0.969166	0
f_OTU_106	b_OTU_113	-0.978314	0
f_OTU_106	b_OTU_385	-0.961442	0.01
f_OTU_106	b_OTU_100	-0.944591	0.01
f_OTU_106	b_OTU_45	-0.973034	0
f_OTU_106	b_OTU_110	-0.94702	0
f_OTU_106	b_OTU_173	-0.980119	0
f_OTU_106	b_OTU_333	-0.961439	0
f_OTU_106	f_OTU_996	0.935135	0.01
f_OTU_108	f_OTU_832	0.926444	0.01
f_OTU_616	b_OTU_7	-0.975641	0.01
f_OTU_616	f_OTU_123	-0.980724	0.01
f_OTU_616	f_OTU_157	-0.959947	0.01
f_OTU_616	b_OTU_400	0.931869	0.01
f_OTU_616	b_OTU_171	-0.944588	0.01
f_OTU_616	f_OTU_257	-0.978871	0
f_OTU_616	f_OTU_131	-0.945411	0.01
f_OTU_616	b_OTU_21	-0.933891	0.01
f_OTU_616	f_OTU_212	-0.971368	0.01
f_OTU_616	b_OTU_43	-0.968828	0.01
f_OTU_616	b_OTU_50	-0.968359	0.01
f_OTU_616	f_OTU_229	-0.944519	0.01
f_OTU_616	b_OTU_60	-0.959376	0.01
f_OTU_616	b_OTU_75	-0.966127	0
f_OTU_616	b_OTU_93	-0.97808	0.01
f_OTU_616	b_OTU_274	-0.96578	0
f_OTU_616	b_OTU_109	-0.949279	0.01
f_OTU_616	b_OTU_162	-0.965841	0.01
f_OTU_616	b_OTU_139	-0.952131	0
f_OTU_616	b_OTU_210	-0.96065	0.01
f_OTU_616	b_OTU_246	-0.971193	0.01
f_OTU_616	b_OTU_35	-0.950055	0.01
f_OTU_616	b_OTU_92	-0.974296	0
f_OTU_616	b_OTU_117	-0.96757	0
f_OTU_616	b_OTU_120	-0.943296	0.01
f_OTU_616	b_OTU_265	-0.955184	0.01
f_OTU_616	f_OTU_481	-0.959038	0
f_OTU_616	b_OTU_2382	0.968406	0.01
f_OTU_616	f_OTU_1043	0.952218	0
f_OTU_616	b_OTU_113	-0.942266	0.01
f_OTU_616	b_OTU_1285	-0.961562	0
f_OTU_616	b_OTU_70	-0.954835	0.01
f_OTU_616	b_OTU_217	-0.947931	0.01
f_OTU_616	b_OTU_385	-0.970691	0.01
f_OTU_616	b_OTU_398	-0.941171	0.01
f_OTU_616	b_OTU_100	-0.953976	0
f_OTU_616	b_OTU_981	0.919203	0.01
f_OTU_616	b_OTU_110	-0.938922	0.01
f_OTU_616	b_OTU_140	-0.940563	0
f_OTU_616	b_OTU_329	-0.959321	0.01
f_OTU_616	b_OTU_173	-0.959014	0
f_OTU_163	f_OTU_143	0.973358	0
f_OTU_163	f_OTU_1016	-0.911342	0.01
f_OTU_163	f_OTU_398	0.967379	0
f_OTU_163	b_OTU_54	0.938864	0.01
f_OTU_163	f_OTU_747	0.962534	0.01
f_OTU_163	f_OTU_344	0.993193	0
f_OTU_163	b_OTU_314	0.959458	0.01
f_OTU_163	f_OTU_213	0.981416	0.01
f_OTU_163	f_OTU_2108	-0.944582	0.01
f_OTU_163	b_OTU_297	0.956595	0
f_OTU_163	f_OTU_2469	-0.950035	0.01
f_OTU_163	b_OTU_317	0.965428	0
f_OTU_163	f_OTU_1465	0.978156	0
f_OTU_163	b_OTU_179	0.970865	0
f_OTU_163	b_OTU_1838	0.96602	0.01
f_OTU_55	f_OTU_222	0.985172	0
f_OTU_55	f_OTU_276	0.968603	0.01
f_OTU_55	f_OTU_152	0.960434	0
f_OTU_55	f_OTU_504	0.991841	0
f_OTU_55	f_OTU_289	0.986547	0
f_OTU_55	f_OTU_170	0.966105	0
f_OTU_55	f_OTU_165	0.983464	0
f_OTU_55	f_OTU_111	-0.965141	0
f_OTU_55	f_OTU_462	0.976802	0
f_OTU_55	f_OTU_237	0.961039	0.01
f_OTU_55	f_OTU_460	0.956869	0
f_OTU_55	f_OTU_2004	-0.950604	0.01
f_OTU_55	f_OTU_943	0.979706	0
f_OTU_55	f_OTU_219	0.975857	0
f_OTU_55	b_OTU_778	0.959965	0.01
f_OTU_55	f_OTU_488	0.964304	0
f_OTU_55	f_OTU_740	0.949217	0.01
f_OTU_55	f_OTU_484	-0.937805	0.01
f_OTU_55	f_OTU_262	0.96522	0.01
f_OTU_99	f_OTU_121	-0.957463	0.01
f_OTU_99	b_OTU_5	-0.955125	0.01
f_OTU_99	b_OTU_121	-0.938286	0.01
f_OTU_99	b_OTU_445	0.930462	0.01
f_OTU_99	b_OTU_149	-0.934587	0.01
f_OTU_99	b_OTU_431	-0.961267	0
f_OTU_99	b_OTU_181	-0.934385	0.01
b_OTU_8	f_OTU_170	-0.928902	0.01
b_OTU_8	f_OTU_36	0.946612	0.01
b_OTU_8	b_OTU_545	-0.946001	0.01
f_OTU_96	b_OTU_3	0.990133	0
f_OTU_96	b_OTU_7	0.974552	0
f_OTU_96	f_OTU_77	0.991966	0
f_OTU_96	f_OTU_105	0.970243	0
f_OTU_96	f_OTU_123	0.99777	0
f_OTU_96	b_OTU_48	-0.97904	0
f_OTU_96	f_OTU_602	-0.969776	0.01
f_OTU_96	f_OTU_87	0.937586	0.01
f_OTU_96	f_OTU_257	0.995544	0
f_OTU_96	b_OTU_62	0.986643	0
f_OTU_96	f_OTU_241	0.982728	0.01
f_OTU_96	f_OTU_53	0.969133	0
f_OTU_96	f_OTU_819	0.968078	0.01
f_OTU_96	b_OTU_59	0.996378	0
f_OTU_96	b_OTU_21	0.981694	0.01
f_OTU_96	f_OTU_212	0.981124	0
f_OTU_96	b_OTU_13	0.990515	0
f_OTU_96	b_OTU_43	0.996314	0
f_OTU_96	b_OTU_50	0.995499	0
f_OTU_96	f_OTU_411	0.975039	0
f_OTU_96	f_OTU_229	0.984444	0
f_OTU_96	b_OTU_121	0.982982	0.01
f_OTU_96	b_OTU_258	0.995603	0
f_OTU_96	b_OTU_42	0.991157	0
f_OTU_96	b_OTU_60	0.97627	0
f_OTU_96	b_OTU_71	0.978753	0.01
f_OTU_96	f_OTU_331	0.997019	0
f_OTU_96	b_OTU_81	0.995526	0
f_OTU_96	b_OTU_158	0.982727	0
f_OTU_96	b_OTU_75	0.993197	0
f_OTU_96	b_OTU_93	0.997012	0
f_OTU_96	b_OTU_274	0.991799	0
f_OTU_96	b_OTU_72	0.978225	0
f_OTU_96	b_OTU_109	0.981306	0
f_OTU_96	b_OTU_162	0.996326	0
f_OTU_96	b_OTU_79	0.992698	0
f_OTU_96	b_OTU_96	0.972431	0.01
f_OTU_96	f_OTU_931	-0.938264	0.01
f_OTU_96	b_OTU_139	0.990195	0.01
f_OTU_96	b_OTU_1783	-0.946326	0.01
f_OTU_96	f_OTU_2588	-0.940047	0
f_OTU_96	b_OTU_210	0.981737	0
f_OTU_96	b_OTU_246	0.995712	0
f_OTU_96	b_OTU_35	0.990478	0.01
f_OTU_96	b_OTU_73	0.996855	0
f_OTU_96	b_OTU_92	0.992112	0
f_OTU_96	b_OTU_41	0.958792	0.01
f_OTU_96	b_OTU_90	0.982145	0.01
f_OTU_96	b_OTU_123	0.988878	0
f_OTU_96	f_OTU_2937	-0.965584	0
f_OTU_96	b_OTU_117	0.993041	0
f_OTU_96	b_OTU_120	0.97018	0
f_OTU_96	b_OTU_136	0.990186	0
f_OTU_96	b_OTU_265	0.988621	0
f_OTU_96	b_OTU_67	0.974655	0.01
f_OTU_96	b_OTU_2382	-0.968456	0.01
f_OTU_96	b_OTU_95	0.993673	0
f_OTU_96	b_OTU_58	0.968508	0.01
f_OTU_96	b_OTU_142	0.989575	0
f_OTU_96	b_OTU_113	0.981207	0
f_OTU_96	b_OTU_70	0.979607	0
f_OTU_96	b_OTU_217	0.985223	0
f_OTU_96	b_OTU_385	0.993132	0
f_OTU_96	b_OTU_629	0.983346	0
f_OTU_96	b_OTU_398	0.979668	0
f_OTU_96	b_OTU_544	0.989167	0
f_OTU_96	b_OTU_181	0.96937	0.01
f_OTU_96	b_OTU_981	-0.953287	0.01
f_OTU_96	b_OTU_110	0.982222	0
f_OTU_96	b_OTU_140	0.978297	0
f_OTU_96	b_OTU_329	0.979774	0
f_OTU_96	b_OTU_173	0.97612	0.01
f_OTU_96	b_OTU_333	0.981429	0
f_OTU_23	f_OTU_105	-0.94089	0
f_OTU_23	b_OTU_202	0.940503	0.01
f_OTU_23	b_OTU_410	0.967722	0.01
f_OTU_23	b_OTU_124	-0.964558	0.01
f_OTU_23	b_OTU_35	-0.919028	0.01
f_OTU_23	f_OTU_205	0.940127	0.01
f_OTU_23	b_OTU_149	-0.945461	0.01
f_OTU_23	b_OTU_378	-0.952404	0.01
f_OTU_88	b_OTU_266	-0.932564	0.01
f_OTU_88	b_OTU_398	-0.952504	0.01
f_OTU_88	b_OTU_45	-0.969706	0
f_OTU_110	f_OTU_228	0.984504	0
f_OTU_110	f_OTU_251	0.974784	0
f_OTU_110	f_OTU_201	0.978183	0
f_OTU_110	b_OTU_94	0.942079	0.01
f_OTU_110	b_OTU_171	-0.928805	0.01
f_OTU_110	b_OTU_314	0.962796	0.01
f_OTU_110	f_OTU_131	-0.937269	0.01
f_OTU_110	b_OTU_208	0.957382	0.01
f_OTU_110	f_OTU_587	0.959166	0
f_OTU_110	b_OTU_128	0.932324	0.01
f_OTU_110	f_OTU_585	-0.961158	0.01
f_OTU_146	b_OTU_3	-0.956746	0
f_OTU_146	f_OTU_121	-0.99237	0
f_OTU_146	b_OTU_5	-0.975149	0.01
f_OTU_146	f_OTU_105	-0.972796	0
f_OTU_146	b_OTU_193	0.951257	0
f_OTU_146	f_OTU_241	-0.974304	0
f_OTU_146	b_OTU_21	-0.949337	0.01
f_OTU_146	b_OTU_13	-0.955754	0.01
f_OTU_146	f_OTU_411	-0.972957	0.01
f_OTU_146	f_OTU_229	-0.971558	0
f_OTU_146	b_OTU_121	-0.97094	0
f_OTU_146	f_OTU_1856	-0.979462	0.01
f_OTU_146	b_OTU_158	-0.960104	0.01
f_OTU_146	b_OTU_75	-0.95673	0
f_OTU_146	b_OTU_109	-0.971819	0.01
f_OTU_146	b_OTU_124	-0.951529	0
f_OTU_146	b_OTU_162	-0.930726	0.01
f_OTU_146	b_OTU_246	-0.94991	0.01
f_OTU_146	b_OTU_35	-0.957043	0.01
f_OTU_146	b_OTU_73	-0.928134	0.01
f_OTU_146	b_OTU_90	-0.965385	0.01
f_OTU_146	b_OTU_117	-0.932681	0.01
f_OTU_146	b_OTU_149	-0.979232	0
f_OTU_146	f_OTU_714	0.923988	0.01
f_OTU_146	b_OTU_99	-0.976222	0
f_OTU_146	b_OTU_431	-0.972364	0.01
f_OTU_146	b_OTU_217	-0.949197	0.01
f_OTU_146	b_OTU_144	-0.955735	0.01
f_OTU_146	b_OTU_181	-0.97897	0
f_OTU_146	b_OTU_329	-0.959248	0.01
f_OTU_146	b_OTU_282	-0.984378	0.01
f_OTU_146	f_OTU_1010	0.935491	0.01
f_OTU_228	f_OTU_191	0.955441	0
f_OTU_228	f_OTU_251	0.986322	0
f_OTU_228	f_OTU_201	0.975309	0.01
f_OTU_228	f_OTU_413	0.960632	0
f_OTU_228	b_OTU_94	0.962481	0.01
f_OTU_228	f_OTU_157	-0.931686	0
f_OTU_228	b_OTU_314	0.956893	0.01
f_OTU_228	f_OTU_1050	-0.958443	0.01
f_OTU_191	f_OTU_143	0.970717	0
f_OTU_191	f_OTU_248	-0.939035	0.01
f_OTU_191	b_OTU_314	0.98292	0
f_OTU_191	b_OTU_392	0.964979	0
f_OTU_191	f_OTU_587	0.970332	0.01
f_OTU_191	f_OTU_255	0.952538	0.01
f_OTU_251	f_OTU_201	0.973434	0
f_OTU_251	b_OTU_84	0.941091	0
f_OTU_251	f_OTU_413	0.956395	0.01
f_OTU_251	f_OTU_747	0.946646	0.01
f_OTU_251	f_OTU_131	-0.963418	0
f_OTU_251	f_OTU_341	-0.955575	0
f_OTU_251	f_OTU_1085	-0.957361	0
f_OTU_251	f_OTU_587	0.956171	0
f_OTU_251	f_OTU_301	-0.948891	0.01
f_OTU_251	f_OTU_585	-0.961422	0
f_OTU_222	f_OTU_276	0.987598	0
f_OTU_222	f_OTU_118	0.992231	0
f_OTU_222	f_OTU_504	0.981643	0
f_OTU_222	b_OTU_91	0.917585	0.01
f_OTU_222	f_OTU_165	0.99526	0
f_OTU_222	f_OTU_804	0.948966	0.01
f_OTU_222	f_OTU_486	0.970312	0.01
f_OTU_222	f_OTU_462	0.956379	0.01
f_OTU_222	b_OTU_191	0.972794	0
f_OTU_222	f_OTU_237	0.957241	0.01
f_OTU_222	b_OTU_368	0.979296	0
f_OTU_222	f_OTU_219	0.967035	0
f_OTU_222	b_OTU_241	0.949163	0.01
f_OTU_222	b_OTU_462	-0.946044	0.01
f_OTU_222	f_OTU_484	-0.953353	0
f_OTU_222	f_OTU_262	0.945358	0
f_OTU_66	b_OTU_301	0.919356	0.01
f_OTU_66	b_OTU_742	0.953874	0.01
f_OTU_65	f_OTU_193	-0.962372	0.01
f_OTU_65	f_OTU_172	0.98973	0
f_OTU_65	f_OTU_296	0.985007	0
f_OTU_65	f_OTU_159	0.978954	0
f_OTU_65	f_OTU_553	0.953294	0
f_OTU_65	f_OTU_330	0.964235	0.01
f_OTU_65	f_OTU_284	0.951541	0.01
f_OTU_65	f_OTU_1058	0.978435	0.01
f_OTU_65	f_OTU_732	0.949327	0.01
f_OTU_65	b_OTU_1837	-0.930319	0.01
f_OTU_65	b_OTU_612	0.96876	0.01
f_OTU_65	f_OTU_369	-0.944393	0.01
f_OTU_65	b_OTU_593	0.969316	0.01
f_OTU_65	f_OTU_3362	-0.925447	0.01
f_OTU_192	f_OTU_476	-0.95639	0.01
f_OTU_192	f_OTU_177	0.974229	0
f_OTU_192	f_OTU_218	0.973707	0.01
f_OTU_192	b_OTU_80	0.964191	0.01
f_OTU_192	f_OTU_876	-0.957541	0.01
f_OTU_192	b_OTU_533	0.978739	0.01
f_OTU_192	f_OTU_330	0.953669	0.01
f_OTU_192	b_OTU_243	0.917906	0.01
f_OTU_192	b_OTU_240	0.976733	0
f_OTU_192	f_OTU_284	0.97709	0.01
f_OTU_192	b_OTU_742	0.97976	0.01
f_OTU_192	b_OTU_583	0.933404	0.01
f_OTU_192	b_OTU_936	0.949444	0.01
f_OTU_192	f_OTU_369	-0.899452	0.01
f_OTU_178	b_OTU_191	0.960336	0.01
f_OTU_178	f_OTU_189	0.970487	0.01
f_OTU_197	f_OTU_343	-0.951377	0.01
f_OTU_197	f_OTU_677	0.937025	0.01
f_OTU_197	f_OTU_14	-0.966236	0
f_OTU_197	f_OTU_383	-0.949537	0
f_OTU_197	b_OTU_746	-0.924252	0.01
f_OTU_197	f_OTU_1041	-0.95502	0.01
f_OTU_197	b_OTU_248	0.94965	0
f_OTU_197	b_OTU_226	-0.951979	0.01
f_OTU_197	b_OTU_745	0.954522	0
f_OTU_197	f_OTU_3363	0.954973	0
f_OTU_276	f_OTU_118	0.983405	0
f_OTU_276	f_OTU_152	0.972908	0
f_OTU_276	b_OTU_24	0.963881	0.01
f_OTU_276	f_OTU_165	0.990074	0
f_OTU_276	f_OTU_517	0.974596	0
f_OTU_276	b_OTU_191	0.969185	0
f_OTU_276	b_OTU_368	0.969876	0.01
f_OTU_276	b_OTU_166	0.874876	0.01
f_OTU_276	f_OTU_943	0.934093	0.01
f_OTU_276	f_OTU_219	0.950842	0.01
f_OTU_118	f_OTU_152	0.964854	0.01
f_OTU_118	f_OTU_124	0.948378	0
f_OTU_118	f_OTU_272	0.972515	0.01
f_OTU_118	b_OTU_24	0.970419	0
f_OTU_118	f_OTU_185	0.951778	0
f_OTU_118	f_OTU_165	0.978567	0
f_OTU_118	f_OTU_804	0.970351	0
f_OTU_118	f_OTU_486	0.972915	0
f_OTU_118	b_OTU_37	-0.967683	0
f_OTU_118	f_OTU_517	0.986104	0
f_OTU_118	b_OTU_191	0.96295	0
f_OTU_118	f_OTU_237	0.952754	0
f_OTU_118	b_OTU_368	0.96517	0
f_OTU_118	f_OTU_219	0.94975	0
b_OTU_3	f_OTU_121	0.97655	0
b_OTU_3	f_OTU_50	-0.96133	0
b_OTU_3	b_OTU_7	0.946138	0.01
b_OTU_3	f_OTU_77	0.988241	0.01
b_OTU_3	f_OTU_105	0.991355	0
b_OTU_3	f_OTU_123	0.982176	0.01
b_OTU_3	b_OTU_48	-0.971827	0.01
b_OTU_3	f_OTU_602	-0.944317	0.01
b_OTU_3	f_OTU_157	0.959638	0.01
b_OTU_3	b_OTU_62	0.99548	0
b_OTU_3	f_OTU_241	0.995228	0
b_OTU_3	f_OTU_819	0.98311	0.01
b_OTU_3	b_OTU_59	0.980732	0.01
b_OTU_3	b_OTU_21	0.979145	0
b_OTU_3	f_OTU_212	0.979744	0
b_OTU_3	b_OTU_13	0.992587	0
b_OTU_3	b_OTU_43	0.993316	0
b_OTU_3	b_OTU_50	0.996431	0
b_OTU_3	f_OTU_411	0.991059	0
b_OTU_3	f_OTU_229	0.994335	0
b_OTU_3	b_OTU_121	0.995226	0
b_OTU_3	b_OTU_258	0.992925	0
b_OTU_3	b_OTU_42	0.984004	0.01
b_OTU_3	b_OTU_60	0.980479	0.01
b_OTU_3	b_OTU_71	0.964902	0.01
b_OTU_3	f_OTU_1856	0.966874	0
b_OTU_3	f_OTU_331	0.980321	0.01
b_OTU_3	b_OTU_81	0.985017	0
b_OTU_3	b_OTU_158	0.98511	0
b_OTU_3	b_OTU_75	0.992868	0
b_OTU_3	b_OTU_93	0.982435	0
b_OTU_3	b_OTU_274	0.982718	0
b_OTU_3	f_OTU_2183	-0.930369	0.01
b_OTU_3	b_OTU_72	0.972254	0
b_OTU_3	b_OTU_109	0.990316	0
b_OTU_3	b_OTU_162	0.992738	0
b_OTU_3	b_OTU_79	0.994642	0
b_OTU_3	b_OTU_96	0.985088	0
b_OTU_3	b_OTU_139	0.986718	0
b_OTU_3	b_OTU_246	0.997546	0
b_OTU_3	b_OTU_35	0.995686	0
b_OTU_3	b_OTU_146	0.995266	0
b_OTU_3	b_OTU_73	0.990817	0
b_OTU_3	b_OTU_92	0.992508	0
b_OTU_3	b_OTU_41	0.97258	0.01
b_OTU_3	b_OTU_90	0.991692	0
b_OTU_3	b_OTU_123	0.978214	0
b_OTU_3	f_OTU_2937	-0.961221	0.01
b_OTU_3	b_OTU_117	0.988733	0
b_OTU_3	b_OTU_120	0.984322	0
b_OTU_3	b_OTU_136	0.991042	0
b_OTU_3	b_OTU_265	0.993194	0
b_OTU_3	b_OTU_67	0.981341	0
b_OTU_3	b_OTU_149	0.97781	0
b_OTU_3	b_OTU_95	0.984239	0
b_OTU_3	b_OTU_99	0.977405	0
b_OTU_3	b_OTU_58	0.972805	0.01
b_OTU_3	b_OTU_142	0.985927	0
b_OTU_3	b_OTU_259	0.97228	0
b_OTU_3	f_OTU_1793	-0.934673	0.01
b_OTU_3	b_OTU_113	0.96432	0.01
b_OTU_3	b_OTU_70	0.985826	0.01
b_OTU_3	b_OTU_217	0.991455	0
b_OTU_3	b_OTU_30	0.983178	0
b_OTU_3	b_OTU_385	0.982076	0.01
b_OTU_3	b_OTU_629	0.979117	0
b_OTU_3	b_OTU_315	0.955665	0.01
b_OTU_3	b_OTU_544	0.989579	0
b_OTU_3	b_OTU_181	0.990388	0
b_OTU_3	f_OTU_1032	-0.942304	0.01
b_OTU_3	b_OTU_110	0.958368	0
b_OTU_3	f_OTU_358	-0.956789	0.01
b_OTU_3	b_OTU_140	0.981489	0
b_OTU_3	b_OTU_329	0.993042	0
b_OTU_3	b_OTU_333	0.964495	0.01
b_OTU_3	b_OTU_796	0.963857	0.01
b_OTU_3	b_OTU_282	0.973305	0.01
f_OTU_121	b_OTU_5	0.983199	0
f_OTU_121	f_OTU_105	0.989221	0
f_OTU_121	b_OTU_62	0.979594	0.01
f_OTU_121	f_OTU_241	0.986678	0
f_OTU_121	f_OTU_119	0.965584	0.01
f_OTU_121	b_OTU_21	0.959136	0.01
f_OTU_121	b_OTU_13	0.972501	0
f_OTU_121	b_OTU_43	0.953486	0.01
f_OTU_121	b_OTU_50	0.970715	0
f_OTU_121	f_OTU_411	0.987397	0
f_OTU_121	f_OTU_229	0.982609	0
f_OTU_121	b_OTU_121	0.98155	0.01
f_OTU_121	b_OTU_258	0.964782	0
f_OTU_121	b_OTU_60	0.961453	0.01
f_OTU_121	f_OTU_1856	0.986214	0
f_OTU_121	b_OTU_158	0.975364	0.01
f_OTU_121	b_OTU_312	-0.935356	0.01
f_OTU_121	b_OTU_75	0.976742	0.01
f_OTU_121	b_OTU_93	0.945607	0.01
f_OTU_121	b_OTU_109	0.975445	0
f_OTU_121	b_OTU_124	0.958181	0
f_OTU_121	b_OTU_162	0.959137	0.01
f_OTU_121	b_OTU_79	0.966015	0
f_OTU_121	b_OTU_96	0.974506	0.01
f_OTU_121	b_OTU_139	0.952708	0.01
f_OTU_121	b_OTU_246	0.973727	0.01
f_OTU_121	b_OTU_35	0.98097	0
f_OTU_121	b_OTU_146	0.982734	0
f_OTU_121	b_OTU_73	0.954273	0.01
f_OTU_121	b_OTU_41	0.958204	0
f_OTU_121	b_OTU_90	0.981065	0
f_OTU_121	b_OTU_136	0.95812	0
f_OTU_121	b_OTU_67	0.970261	0.01
f_OTU_121	b_OTU_149	0.99178	0
f_OTU_121	b_OTU_99	0.985325	0
f_OTU_121	b_OTU_431	0.973156	0.01
f_OTU_121	b_OTU_259	0.983505	0.01
f_OTU_121	b_OTU_217	0.96491	0.01
f_OTU_121	b_OTU_30	0.95254	0.01
f_OTU_121	b_OTU_385	0.94846	0.01
f_OTU_121	b_OTU_629	0.95509	0
f_OTU_121	b_OTU_544	0.960273	0.01
f_OTU_121	b_OTU_181	0.984964	0.01
f_OTU_121	b_OTU_329	0.970459	0
f_OTU_121	f_OTU_603	-0.913453	0.01
f_OTU_121	b_OTU_796	0.964826	0
f_OTU_121	b_OTU_85	0.965914	0
f_OTU_121	b_OTU_282	0.989123	0
f_OTU_121	f_OTU_691	-0.951764	0
f_OTU_152	b_OTU_24	0.955494	0.01
f_OTU_152	f_OTU_165	0.957213	0
f_OTU_152	f_OTU_486	0.946926	0.01
f_OTU_152	b_OTU_368	0.984299	0
f_OTU_152	f_OTU_219	0.959148	0.01
f_OTU_152	b_OTU_167	-0.966375	0
f_OTU_102	f_OTU_246	-0.946825	0.01
f_OTU_102	f_OTU_491	0.964475	0
f_OTU_102	f_OTU_2217	0.966472	0.01
f_OTU_112	f_OTU_164	0.985671	0
f_OTU_112	f_OTU_330	0.94441	0
f_OTU_112	f_OTU_346	0.980253	0
f_OTU_112	f_OTU_910	0.971029	0.01
f_OTU_112	f_OTU_1760	0.980091	0
f_OTU_112	f_OTU_369	-0.95366	0
f_OTU_112	f_OTU_1025	0.968103	0.01
f_OTU_50	f_OTU_123	-0.950843	0.01
f_OTU_50	b_OTU_48	0.960987	0.01
f_OTU_50	f_OTU_602	0.948669	0
f_OTU_50	b_OTU_193	0.957811	0
f_OTU_50	b_OTU_311	0.939404	0.01
f_OTU_50	b_OTU_171	-0.950216	0
f_OTU_50	f_OTU_241	-0.957647	0
f_OTU_50	b_OTU_59	-0.955668	0
f_OTU_50	b_OTU_43	-0.964322	0
f_OTU_50	b_OTU_50	-0.962646	0
f_OTU_50	f_OTU_229	-0.972795	0
f_OTU_50	b_OTU_121	-0.96135	0
f_OTU_50	b_OTU_60	-0.967898	0
f_OTU_50	b_OTU_75	-0.963138	0.01
f_OTU_50	f_OTU_757	0.909131	0.01
f_OTU_50	b_OTU_109	-0.960386	0.01
f_OTU_50	b_OTU_162	-0.963571	0
f_OTU_50	b_OTU_79	-0.957913	0.01
f_OTU_50	b_OTU_96	-0.936536	0
f_OTU_50	b_OTU_139	-0.954213	0
f_OTU_50	b_OTU_210	-0.96858	0.01
f_OTU_50	b_OTU_246	-0.963644	0
f_OTU_50	b_OTU_73	-0.948276	0.01
f_OTU_50	b_OTU_92	-0.962887	0
f_OTU_50	b_OTU_123	-0.955993	0.01
f_OTU_50	b_OTU_120	-0.952803	0.01
f_OTU_50	b_OTU_265	-0.972022	0
f_OTU_50	b_OTU_431	-0.930812	0.01
f_OTU_50	b_OTU_217	-0.95775	0
f_OTU_50	b_OTU_629	-0.961694	0.01
f_OTU_50	b_OTU_315	-0.906105	0
f_OTU_50	b_OTU_398	-0.951049	0.01
f_OTU_50	b_OTU_100	-0.941101	0.01
f_OTU_201	f_OTU_413	0.96193	0.01
f_OTU_201	f_OTU_157	-0.931798	0.01
f_OTU_201	f_OTU_301	-0.954866	0
f_OTU_201	b_OTU_299	-0.956906	0
f_OTU_201	f_OTU_646	0.948619	0.01
f_OTU_201	b_OTU_346	-0.941178	0.01
f_OTU_476	f_OTU_177	-0.979346	0
f_OTU_476	f_OTU_296	-0.967387	0.01
f_OTU_476	f_OTU_1446	0.955859	0
f_OTU_476	f_OTU_553	-0.977673	0.01
f_OTU_476	f_OTU_211	-0.96549	0.01
f_OTU_476	f_OTU_330	-0.980671	0.01
f_OTU_476	b_OTU_480	-0.975746	0
f_OTU_476	b_OTU_240	-0.963181	0
f_OTU_476	f_OTU_346	-0.965179	0
f_OTU_476	b_OTU_538	-0.942195	0.01
f_OTU_476	f_OTU_284	-0.971532	0
f_OTU_476	f_OTU_399	-0.965249	0.01
f_OTU_476	b_OTU_552	-0.960154	0
f_OTU_476	b_OTU_612	-0.977606	0.01
f_OTU_476	f_OTU_3362	0.961647	0.01
f_OTU_343	f_OTU_8	-0.947105	0.01
f_OTU_343	f_OTU_246	-0.94233	0.01
f_OTU_343	f_OTU_447	0.97393	0
f_OTU_343	f_OTU_383	0.987411	0
f_OTU_343	f_OTU_491	0.970988	0.01
f_OTU_343	f_OTU_265	0.975773	0.01
f_OTU_343	f_OTU_363	0.962504	0.01
f_OTU_343	f_OTU_573	0.957901	0
f_OTU_343	f_OTU_1041	0.975555	0
f_OTU_343	f_OTU_2735	-0.974588	0
f_OTU_343	f_OTU_314	-0.934323	0.01
f_OTU_343	f_OTU_2217	0.967183	0
f_OTU_343	f_OTU_577	0.948721	0.01
f_OTU_343	b_OTU_745	-0.94202	0.01
f_OTU_343	f_OTU_3363	-0.965016	0.01
f_OTU_343	f_OTU_1801	0.944382	0
f_OTU_143	f_OTU_248	-0.960682	0.01
f_OTU_143	f_OTU_747	0.974451	0
f_OTU_143	f_OTU_344	0.980891	0
f_OTU_143	b_OTU_314	0.967919	0
f_OTU_143	f_OTU_310	0.953302	0
f_OTU_143	b_OTU_297	0.955831	0.01
f_OTU_143	f_OTU_587	0.979151	0
f_OTU_143	f_OTU_1816	0.965461	0.01
f_OTU_143	f_OTU_1086	-0.939104	0
f_OTU_124	f_OTU_272	0.972388	0
f_OTU_124	b_OTU_24	0.935663	0.01
f_OTU_124	f_OTU_185	0.970159	0.01
f_OTU_124	f_OTU_165	0.953478	0.01
f_OTU_124	f_OTU_804	0.971192	0.01
f_OTU_124	f_OTU_153	0.928911	0.01
f_OTU_124	b_OTU_104	-0.946514	0
f_OTU_124	b_OTU_191	0.964955	0
f_OTU_124	f_OTU_189	0.943287	0.01
f_OTU_124	f_OTU_488	0.941327	0.01
f_OTU_285	f_OTU_119	-0.972284	0.01
f_OTU_285	f_OTU_978	0.967001	0.01
f_OTU_285	f_OTU_1579	0.968083	0
f_OTU_285	f_OTU_1773	0.948909	0.01
b_OTU_7	f_OTU_123	0.977452	0
b_OTU_7	b_OTU_48	-0.965262	0
b_OTU_7	f_OTU_602	-0.98492	0
b_OTU_7	f_OTU_157	0.966541	0
b_OTU_7	b_OTU_400	-0.941198	0.01
b_OTU_7	f_OTU_257	0.973703	0
b_OTU_7	b_OTU_59	0.976579	0
b_OTU_7	f_OTU_212	0.983766	0
b_OTU_7	b_OTU_13	0.939415	0.01
b_OTU_7	b_OTU_34	0.893277	0.01
b_OTU_7	b_OTU_43	0.973881	0
b_OTU_7	b_OTU_50	0.963388	0
b_OTU_7	b_OTU_60	0.969318	0.01
b_OTU_7	f_OTU_341	0.953098	0.01
b_OTU_7	b_OTU_75	0.951233	0
b_OTU_7	b_OTU_93	0.97621	0.01
b_OTU_7	f_OTU_1420	0.982293	0
b_OTU_7	f_OTU_279	-0.921028	0.01
b_OTU_7	b_OTU_162	0.963527	0
b_OTU_7	b_OTU_210	0.964697	0
b_OTU_7	b_OTU_146	0.927607	0
b_OTU_7	b_OTU_92	0.96213	0.01
b_OTU_7	b_OTU_90	0.938708	0
b_OTU_7	b_OTU_123	0.97866	0.01
b_OTU_7	f_OTU_1197	-0.944033	0.01
b_OTU_7	b_OTU_117	0.963307	0.01
b_OTU_7	b_OTU_136	0.94546	0.01
b_OTU_7	f_OTU_1015	-0.954462	0
b_OTU_7	b_OTU_67	0.948965	0
b_OTU_7	b_OTU_2382	-0.962165	0.01
b_OTU_7	b_OTU_1285	0.954978	0.01
b_OTU_7	b_OTU_217	0.942379	0.01
b_OTU_7	b_OTU_398	0.950705	0.01
b_OTU_7	b_OTU_544	0.978732	0
b_OTU_7	b_OTU_100	0.975281	0
b_OTU_7	b_OTU_45	0.963105	0.01
b_OTU_7	b_OTU_140	0.957787	0.01
b_OTU_7	b_OTU_329	0.945151	0.01
b_OTU_7	b_OTU_173	0.953829	0.01
b_OTU_7	b_OTU_333	0.950867	0.01
b_OTU_7	b_OTU_505	0.968349	0
f_OTU_612	f_OTU_402	0.975322	0
f_OTU_612	f_OTU_25	0.91876	0.01
f_OTU_612	f_OTU_399	0.951904	0.01
f_OTU_612	b_OTU_583	0.936396	0.01
f_OTU_612	b_OTU_786	0.96207	0
f_OTU_74	f_OTU_624	0.955938	0.01
f_OTU_74	f_OTU_1666	-0.950726	0.01
f_OTU_74	f_OTU_1179	0.948537	0.01
f_OTU_504	f_OTU_289	0.985627	0
f_OTU_504	f_OTU_165	0.975437	0
f_OTU_504	f_OTU_111	-0.967485	0
f_OTU_504	f_OTU_462	0.983449	0
f_OTU_504	f_OTU_237	0.951384	0.01
f_OTU_504	f_OTU_460	0.942516	0.01
f_OTU_504	f_OTU_264	0.95728	0.01
f_OTU_504	f_OTU_624	-0.947583	0.01
f_OTU_504	f_OTU_943	0.961758	0
f_OTU_504	f_OTU_219	0.958717	0.01
f_OTU_504	b_OTU_778	0.947683	0
f_OTU_504	f_OTU_488	0.95126	0.01
f_OTU_504	b_OTU_241	0.939103	0.01
f_OTU_504	b_OTU_462	-0.932404	0.01
f_OTU_504	f_OTU_484	-0.955289	0
f_OTU_248	b_OTU_314	-0.944281	0
f_OTU_248	b_OTU_86	-0.94064	0
f_OTU_248	f_OTU_665	-0.917525	0.01
f_OTU_248	f_OTU_582	0.970448	0.01
f_OTU_248	f_OTU_585	0.949361	0
f_OTU_248	f_OTU_2349	0.927221	0.01
f_OTU_248	b_OTU_406	-0.892725	0.01
f_OTU_248	b_OTU_346	0.965033	0.01
b_OTU_27	f_OTU_139	-0.941685	0
b_OTU_27	f_OTU_1320	0.912033	0.01
f_OTU_51	f_OTU_211	0.929379	0.01
f_OTU_51	f_OTU_910	0.946927	0.01
f_OTU_244	b_OTU_61	0.944044	0
f_OTU_244	f_OTU_402	0.940759	0.01
f_OTU_244	f_OTU_399	0.935845	0.01
f_OTU_77	f_OTU_123	0.987244	0
f_OTU_77	b_OTU_193	-0.968205	0
f_OTU_77	f_OTU_87	0.965983	0
f_OTU_77	b_OTU_22	0.969115	0
f_OTU_77	b_OTU_52	-0.957985	0
f_OTU_77	f_OTU_257	0.989261	0
f_OTU_77	b_OTU_62	0.985633	0
f_OTU_77	f_OTU_241	0.975455	0.01
f_OTU_77	f_OTU_53	0.986555	0.01
f_OTU_77	b_OTU_59	0.987541	0
f_OTU_77	b_OTU_21	0.994278	0
f_OTU_77	f_OTU_212	0.953087	0
f_OTU_77	b_OTU_13	0.991169	0
f_OTU_77	b_OTU_50	0.987629	0
f_OTU_77	f_OTU_411	0.978636	0
f_OTU_77	f_OTU_229	0.978295	0
f_OTU_77	f_OTU_1721	-0.940213	0.01
f_OTU_77	b_OTU_430	-0.950838	0.01
f_OTU_77	b_OTU_121	0.984146	0
f_OTU_77	b_OTU_258	0.983585	0
f_OTU_77	b_OTU_42	0.997689	0
f_OTU_77	b_OTU_71	0.990528	0
f_OTU_77	f_OTU_331	0.989175	0
f_OTU_77	b_OTU_81	0.995006	0
f_OTU_77	b_OTU_158	0.959266	0
f_OTU_77	b_OTU_312	-0.954163	0.01
f_OTU_77	b_OTU_75	0.984624	0.01
f_OTU_77	b_OTU_93	0.985905	0
f_OTU_77	b_OTU_274	0.994293	0
f_OTU_77	b_OTU_72	0.994913	0
f_OTU_77	b_OTU_109	0.985364	0
f_OTU_77	b_OTU_162	0.983435	0.01
f_OTU_77	b_OTU_79	0.993587	0
f_OTU_77	b_OTU_96	0.979124	0
f_OTU_77	b_OTU_139	0.995191	0
f_OTU_77	b_OTU_210	0.962713	0
f_OTU_77	b_OTU_246	0.988953	0
f_OTU_77	b_OTU_35	0.983207	0.01
f_OTU_77	b_OTU_146	0.977577	0
f_OTU_77	b_OTU_73	0.992837	0
f_OTU_77	b_OTU_92	0.982726	0
f_OTU_77	b_OTU_41	0.979545	0
f_OTU_77	b_OTU_90	0.97959	0
f_OTU_77	b_OTU_123	0.976356	0
f_OTU_77	f_OTU_2937	-0.961685	0.01
f_OTU_77	b_OTU_117	0.986235	0
f_OTU_77	b_OTU_136	0.9932	0
f_OTU_77	b_OTU_265	0.987797	0
f_OTU_77	f_OTU_2936	-0.93209	0
f_OTU_77	f_OTU_481	0.943959	0.01
f_OTU_77	b_OTU_67	0.951348	0
f_OTU_77	b_OTU_149	0.942778	0.01
f_OTU_77	b_OTU_95	0.98637	0
f_OTU_77	b_OTU_431	0.955626	0.01
f_OTU_77	b_OTU_58	0.986881	0
f_OTU_77	b_OTU_142	0.990741	0
f_OTU_77	b_OTU_259	0.949094	0.01
f_OTU_77	b_OTU_113	0.992791	0
f_OTU_77	b_OTU_70	0.965227	0
f_OTU_77	b_OTU_217	0.979164	0.01
f_OTU_77	b_OTU_30	0.992382	0
f_OTU_77	b_OTU_385	0.985683	0.01
f_OTU_77	b_OTU_629	0.975389	0.01
f_OTU_77	b_OTU_315	0.985629	0.01
f_OTU_77	b_OTU_398	0.973777	0
f_OTU_77	b_OTU_544	0.960107	0
f_OTU_77	b_OTU_144	0.976819	0.01
f_OTU_77	b_OTU_181	0.972183	0
f_OTU_77	b_OTU_110	0.984874	0
f_OTU_77	b_OTU_140	0.965275	0
f_OTU_77	b_OTU_173	0.983243	0
f_OTU_77	b_OTU_333	0.988103	0
f_OTU_77	f_OTU_802	-0.945954	0
f_OTU_77	f_OTU_996	-0.963482	0
f_OTU_77	b_OTU_796	0.977742	0
f_OTU_77	b_OTU_85	0.985136	0
f_OTU_77	b_OTU_282	0.968056	0.01
f_OTU_272	b_OTU_24	0.943252	0.01
f_OTU_272	f_OTU_185	0.983359	0.01
f_OTU_272	f_OTU_804	0.975283	0.01
f_OTU_272	f_OTU_486	0.969402	0.01
f_OTU_272	b_OTU_191	0.984033	0
f_OTU_272	f_OTU_189	0.962306	0.01
f_OTU_139	b_OTU_47	-0.913329	0.01
f_OTU_139	f_OTU_263	0.962202	0
f_OTU_139	f_OTU_2411	0.934883	0.01
f_OTU_139	f_OTU_627	0.966704	0
b_OTU_14	b_OTU_32	0.926444	0
b_OTU_14	b_OTU_301	0.956269	0.01
b_OTU_14	b_OTU_533	0.969764	0.01
b_OTU_61	b_OTU_303	0.969687	0.01
b_OTU_61	b_OTU_391	0.957818	0.01
f_OTU_144	f_OTU_209	0.980159	0
f_OTU_144	f_OTU_203	-0.954231	0.01
f_OTU_144	b_OTU_36	0.90715	0.01
f_OTU_144	b_OTU_102	-0.956909	0
f_OTU_144	b_OTU_733	0.964022	0
f_OTU_144	b_OTU_110	0.951909	0.01
b_OTU_5	b_OTU_22	0.935304	0.01
b_OTU_5	b_OTU_62	0.984589	0
b_OTU_5	f_OTU_241	0.968933	0
b_OTU_5	b_OTU_21	0.9691	0.01
b_OTU_5	b_OTU_13	0.973531	0
b_OTU_5	b_OTU_50	0.960292	0.01
b_OTU_5	f_OTU_411	0.982343	0
b_OTU_5	f_OTU_229	0.973585	0
b_OTU_5	b_OTU_121	0.982332	0
b_OTU_5	b_OTU_42	0.958447	0
b_OTU_5	f_OTU_1856	0.990314	0
b_OTU_5	b_OTU_81	0.944416	0.01
b_OTU_5	b_OTU_75	0.96201	0.01
b_OTU_5	b_OTU_109	0.979567	0
b_OTU_5	b_OTU_124	0.926089	0.01
b_OTU_5	b_OTU_79	0.966659	0.01
b_OTU_5	b_OTU_96	0.983823	0.01
b_OTU_5	b_OTU_246	0.967976	0.01
b_OTU_5	b_OTU_146	0.971675	0.01
b_OTU_5	b_OTU_41	0.975498	0
b_OTU_5	b_OTU_117	0.948174	0.01
b_OTU_5	b_OTU_136	0.952197	0.01
b_OTU_5	b_OTU_265	0.950897	0.01
b_OTU_5	b_OTU_149	0.964791	0.01
b_OTU_5	b_OTU_99	0.982075	0
b_OTU_5	b_OTU_431	0.986403	0
b_OTU_5	b_OTU_58	0.971375	0
b_OTU_5	b_OTU_259	0.981783	0.01
b_OTU_5	b_OTU_70	0.953798	0
b_OTU_5	b_OTU_217	0.974082	0
b_OTU_5	b_OTU_30	0.968208	0
b_OTU_5	b_OTU_629	0.965925	0
b_OTU_5	b_OTU_144	0.980331	0.01
b_OTU_5	b_OTU_181	0.970709	0
b_OTU_5	b_OTU_796	0.987792	0
b_OTU_5	b_OTU_85	0.97853	0.01
b_OTU_5	b_OTU_282	0.987176	0
f_OTU_105	b_OTU_48	-0.95288	0
f_OTU_105	f_OTU_602	-0.940722	0.01
f_OTU_105	b_OTU_193	-0.957739	0
f_OTU_105	f_OTU_157	0.975994	0.01
f_OTU_105	b_OTU_171	0.961416	0.01
f_OTU_105	b_OTU_62	0.982318	0
f_OTU_105	f_OTU_241	0.99481	0
f_OTU_105	f_OTU_819	0.989141	0
f_OTU_105	b_OTU_59	0.952631	0.01
f_OTU_105	f_OTU_131	0.963673	0
f_OTU_105	f_OTU_212	0.979877	0
f_OTU_105	b_OTU_13	0.974356	0
f_OTU_105	b_OTU_43	0.982368	0
f_OTU_105	b_OTU_50	0.986778	0
f_OTU_105	f_OTU_411	0.984907	0
f_OTU_105	f_OTU_229	0.989545	0
f_OTU_105	b_OTU_121	0.983943	0
f_OTU_105	b_OTU_258	0.979348	0
f_OTU_105	b_OTU_42	0.960971	0
f_OTU_105	b_OTU_404	-0.947306	0
f_OTU_105	b_OTU_60	0.988387	0
f_OTU_105	f_OTU_331	0.958914	0.01
f_OTU_105	b_OTU_158	0.993002	0
f_OTU_105	b_OTU_312	-0.95968	0
f_OTU_105	b_OTU_75	0.986562	0
f_OTU_105	b_OTU_93	0.972946	0.01
f_OTU_105	f_OTU_2183	-0.951245	0.01
f_OTU_105	b_OTU_109	0.980945	0
f_OTU_105	b_OTU_162	0.983832	0
f_OTU_105	b_OTU_79	0.976507	0
f_OTU_105	b_OTU_96	0.973278	0
f_OTU_105	b_OTU_139	0.960431	0
f_OTU_105	b_OTU_210	0.988697	0
f_OTU_105	b_OTU_246	0.984755	0
f_OTU_105	b_OTU_35	0.985495	0
f_OTU_105	b_OTU_146	0.978774	0
f_OTU_105	b_OTU_73	0.97638	0
f_OTU_105	b_OTU_92	0.981588	0
f_OTU_105	b_OTU_90	0.989289	0
f_OTU_105	f_OTU_1050	0.958779	0
f_OTU_105	b_OTU_123	0.971302	0
f_OTU_105	f_OTU_1197	-0.934952	0.01
f_OTU_105	f_OTU_2937	-0.945275	0
f_OTU_105	b_OTU_117	0.968109	0
f_OTU_105	b_OTU_120	0.990138	0
f_OTU_105	b_OTU_136	0.969593	0
f_OTU_105	b_OTU_265	0.984401	0
f_OTU_105	b_OTU_67	0.982355	0.01
f_OTU_105	b_OTU_149	0.987614	0
f_OTU_105	b_OTU_95	0.971681	0
f_OTU_105	b_OTU_99	0.970499	0
f_OTU_105	b_OTU_58	0.935915	0.01
f_OTU_105	b_OTU_259	0.978942	0
f_OTU_105	f_OTU_2264	-0.938257	0.01
f_OTU_105	b_OTU_1285	0.964611	0.01
[truncated: 3,830 more rows]

## Sheet: C
OTU 1	OTU 2	corr	pval
f_OTU_1	f_OTU_10	-0.97653	0
f_OTU_1	f_OTU_96	0.988597	0
f_OTU_1	f_OTU_81	0.969467	0
f_OTU_1	f_OTU_142	-0.94745	0.01
f_OTU_1	f_OTU_178	0.976924	0
f_OTU_1	b_OTU_135	0.941352	0
f_OTU_1	b_OTU_162	0.963843	0.01
f_OTU_1	b_OTU_302	0.965458	0
f_OTU_1	f_OTU_802	-0.977502	0.01
f_OTU_1	f_OTU_266	0.959777	0.01
f_OTU_1	b_OTU_131	0.951819	0.01
f_OTU_1	f_OTU_268	0.943793	0.01
f_OTU_1	b_OTU_618	0.965499	0.01
f_OTU_2	f_OTU_126	0.947968	0
f_OTU_2	f_OTU_254	-0.952068	0.01
f_OTU_2	b_OTU_77	-0.9218	0.01
f_OTU_2	f_OTU_437	-0.936421	0.01
f_OTU_17	f_OTU_30	0.96349	0.01
f_OTU_17	b_OTU_18	0.987929	0.01
f_OTU_17	f_OTU_14	0.985332	0
f_OTU_17	f_OTU_76	-0.956033	0
f_OTU_17	b_OTU_64	0.986219	0
f_OTU_17	f_OTU_82	-0.971195	0
f_OTU_17	b_OTU_8	0.983441	0.01
f_OTU_17	f_OTU_222	0.987917	0
f_OTU_17	b_OTU_9	0.951482	0.01
f_OTU_17	b_OTU_45	-0.954807	0.01
f_OTU_17	f_OTU_196	-0.978062	0.01
f_OTU_17	b_OTU_219	-0.93764	0.01
f_OTU_17	b_OTU_858	-0.963786	0.01
f_OTU_3	f_OTU_11	-0.94557	0.01
f_OTU_3	f_OTU_113	0.958876	0
f_OTU_54	f_OTU_57	0.981922	0.01
f_OTU_54	f_OTU_135	-0.977872	0
f_OTU_54	f_OTU_67	-0.982438	0.01
f_OTU_54	f_OTU_160	0.990148	0
f_OTU_54	f_OTU_94	0.981128	0
f_OTU_54	f_OTU_137	0.973944	0
f_OTU_54	f_OTU_270	0.991628	0.01
f_OTU_54	f_OTU_1011	-0.960028	0.01
f_OTU_54	f_OTU_87	0.982294	0.01
f_OTU_54	f_OTU_338	0.971185	0
f_OTU_54	f_OTU_272	0.968312	0
f_OTU_54	b_OTU_87	0.956856	0.01
f_OTU_54	f_OTU_801	0.995804	0
f_OTU_54	f_OTU_327	0.971521	0
f_OTU_54	f_OTU_237	0.990583	0
f_OTU_54	f_OTU_615	0.990167	0
f_OTU_54	f_OTU_269	-0.95555	0.01
f_OTU_54	f_OTU_858	0.976104	0.01
f_OTU_54	b_OTU_146	0.995385	0
f_OTU_54	f_OTU_277	-0.928583	0.01
f_OTU_54	f_OTU_3371	-0.940444	0.01
f_OTU_54	f_OTU_1527	-0.957897	0.01
f_OTU_54	b_OTU_512	0.932333	0.01
f_OTU_54	f_OTU_331	0.979869	0
f_OTU_54	f_OTU_824	0.985501	0.01
f_OTU_54	b_OTU_184	0.989711	0
f_OTU_44	f_OTU_155	-0.982625	0
f_OTU_44	f_OTU_181	0.990009	0
f_OTU_44	f_OTU_324	0.949403	0.01
f_OTU_44	f_OTU_358	0.989094	0
f_OTU_44	f_OTU_177	0.988502	0
f_OTU_44	f_OTU_390	0.956084	0
f_OTU_44	b_OTU_186	0.977276	0
f_OTU_44	b_OTU_259	0.987305	0
f_OTU_44	f_OTU_782	-0.966868	0.01
f_OTU_44	f_OTU_413	0.936852	0.01
f_OTU_6	f_OTU_56	-0.969664	0.01
f_OTU_6	f_OTU_10	0.951069	0.01
f_OTU_6	f_OTU_102	-0.966951	0
f_OTU_6	f_OTU_45	0.95773	0
f_OTU_6	f_OTU_501	-0.971177	0.01
f_OTU_6	f_OTU_142	0.983358	0
f_OTU_6	f_OTU_275	-0.972601	0
f_OTU_6	b_OTU_747	0.963552	0.01
f_OTU_6	f_OTU_1189	-0.97506	0
f_OTU_6	b_OTU_101	-0.963858	0
f_OTU_6	f_OTU_1012	-0.972815	0
f_OTU_6	f_OTU_194	0.958278	0
f_OTU_6	b_OTU_48	-0.97015	0
f_OTU_6	b_OTU_254	0.981652	0
f_OTU_6	b_OTU_461	0.977354	0.01
f_OTU_6	b_OTU_138	-0.944759	0.01
f_OTU_6	b_OTU_135	-0.958362	0
f_OTU_6	f_OTU_38	-0.958245	0.01
f_OTU_6	f_OTU_340	0.961121	0.01
f_OTU_6	f_OTU_762	0.98939	0
f_OTU_6	f_OTU_868	0.963514	0.01
f_OTU_6	f_OTU_529	-0.957037	0.01
f_OTU_6	f_OTU_425	0.913416	0.01
f_OTU_6	b_OTU_801	-0.97545	0
f_OTU_6	b_OTU_286	-0.970409	0
f_OTU_6	f_OTU_315	0.952118	0.01
f_OTU_11	f_OTU_18	-0.962379	0
f_OTU_11	f_OTU_113	-0.95054	0.01
f_OTU_11	f_OTU_158	0.980545	0
f_OTU_31	f_OTU_35	-0.950772	0.01
f_OTU_31	f_OTU_87	-0.987248	0
f_OTU_31	f_OTU_272	-0.970021	0
f_OTU_31	f_OTU_801	-0.959382	0
f_OTU_31	f_OTU_1132	0.940259	0.01
f_OTU_31	f_OTU_237	-0.941326	0
f_OTU_31	f_OTU_615	-0.963647	0.01
f_OTU_31	f_OTU_1290	0.952493	0
f_OTU_31	f_OTU_2710	0.935904	0.01
f_OTU_31	b_OTU_146	-0.957012	0.01
f_OTU_31	f_OTU_331	-0.961558	0
f_OTU_31	b_OTU_184	-0.938402	0.01
f_OTU_50	f_OTU_55	-0.942741	0.01
f_OTU_50	f_OTU_129	0.984053	0
f_OTU_50	f_OTU_58	0.984561	0.01
f_OTU_50	b_OTU_114	0.96666	0
f_OTU_50	f_OTU_262	0.983367	0
f_OTU_50	b_OTU_151	0.963383	0.01
f_OTU_50	f_OTU_239	0.964786	0.01
f_OTU_50	f_OTU_1147	0.979683	0
f_OTU_50	f_OTU_442	0.94529	0.01
f_OTU_50	b_OTU_209	0.969433	0
f_OTU_50	b_OTU_102	0.974266	0
f_OTU_50	f_OTU_639	0.975178	0
f_OTU_50	b_OTU_357	0.976205	0
f_OTU_50	f_OTU_990	0.961737	0.01
f_OTU_9	f_OTU_32	0.958268	0
f_OTU_9	f_OTU_66	-0.971682	0
f_OTU_9	b_OTU_3	-0.978079	0.01
f_OTU_9	b_OTU_106	-0.957186	0
f_OTU_9	b_OTU_402	-0.965985	0
f_OTU_9	f_OTU_213	-0.980986	0.01
f_OTU_9	f_OTU_272	-0.959526	0.01
f_OTU_9	b_OTU_204	-0.952312	0.01
f_OTU_9	b_OTU_2031	0.944618	0
f_OTU_60	f_OTU_39	0.962162	0
f_OTU_60	f_OTU_95	0.996016	0
f_OTU_60	f_OTU_206	0.965069	0
f_OTU_60	f_OTU_321	-0.976952	0.01
f_OTU_60	f_OTU_255	0.978117	0.01
f_OTU_60	f_OTU_245	0.994821	0
f_OTU_60	f_OTU_173	0.978246	0.01
f_OTU_60	f_OTU_164	0.959356	0.01
f_OTU_60	f_OTU_412	0.986639	0
f_OTU_60	f_OTU_1267	0.994261	0
f_OTU_60	f_OTU_747	-0.951416	0.01
f_OTU_60	f_OTU_344	0.991052	0
f_OTU_60	f_OTU_826	0.952947	0.01
f_OTU_60	f_OTU_130	0.955087	0
f_OTU_60	f_OTU_488	0.954788	0.01
f_OTU_60	b_OTU_512	0.968391	0.01
f_OTU_8	f_OTU_88	-0.963925	0.01
f_OTU_8	f_OTU_63	-0.995779	0
f_OTU_8	f_OTU_12	-0.995483	0
f_OTU_8	f_OTU_254	-0.972714	0.01
f_OTU_8	f_OTU_538	-0.98854	0
f_OTU_8	b_OTU_591	0.946401	0.01
f_OTU_8	f_OTU_751	-0.948158	0
f_OTU_33	f_OTU_144	0.99145	0
f_OTU_33	f_OTU_326	0.986515	0
f_OTU_33	b_OTU_54	0.916364	0.01
f_OTU_33	f_OTU_852	-0.92388	0.01
f_OTU_33	f_OTU_597	-0.964954	0
f_OTU_33	f_OTU_300	0.977484	0
f_OTU_33	f_OTU_653	-0.945078	0.01
f_OTU_33	f_OTU_415	0.990175	0
f_OTU_33	f_OTU_139	0.950746	0
f_OTU_33	f_OTU_2296	-0.96671	0.01
f_OTU_33	f_OTU_519	-0.954477	0.01
f_OTU_4	f_OTU_91	-0.991038	0
f_OTU_4	f_OTU_203	-0.967222	0.01
f_OTU_4	f_OTU_262	-0.93897	0.01
f_OTU_4	f_OTU_778	0.917618	0.01
f_OTU_4	b_OTU_86	-0.932401	0.01
f_OTU_4	f_OTU_665	-0.974553	0.01
f_OTU_4	f_OTU_437	-0.949322	0
f_OTU_4	f_OTU_225	0.934872	0.01
f_OTU_4	f_OTU_424	-0.953301	0
f_OTU_61	f_OTU_29	-0.980129	0
f_OTU_61	f_OTU_37	-0.993223	0
f_OTU_61	b_OTU_2	0.970126	0
f_OTU_61	f_OTU_109	-0.937637	0.01
f_OTU_61	f_OTU_321	-0.955248	0.01
f_OTU_61	b_OTU_13	0.945447	0
f_OTU_61	f_OTU_216	0.928049	0.01
f_OTU_61	f_OTU_765	-0.966361	0.01
f_OTU_61	b_OTU_549	0.924119	0.01
f_OTU_61	f_OTU_592	-0.950393	0.01
f_OTU_61	b_OTU_1748	0.955279	0.01
f_OTU_61	b_OTU_709	0.969687	0.01
f_OTU_21	f_OTU_171	0.956684	0.01
f_OTU_21	f_OTU_98	-0.980054	0
f_OTU_21	f_OTU_161	-0.982612	0
f_OTU_21	f_OTU_357	-0.941689	0.01
f_OTU_21	f_OTU_360	-0.969634	0
f_OTU_21	f_OTU_390	-0.947772	0.01
f_OTU_21	f_OTU_589	-0.978752	0
f_OTU_21	b_OTU_371	-0.972804	0
f_OTU_21	f_OTU_800	-0.980454	0
f_OTU_21	f_OTU_761	-0.98299	0
f_OTU_21	f_OTU_1210	-0.944853	0.01
f_OTU_21	f_OTU_333	0.94459	0.01
f_OTU_21	b_OTU_185	-0.967459	0
f_OTU_15	f_OTU_324	0.937381	0.01
f_OTU_15	b_OTU_126	0.945417	0.01
f_OTU_15	f_OTU_731	-0.932712	0
f_OTU_15	b_OTU_180	0.951131	0.01
f_OTU_27	b_OTU_18	-0.89663	0.01
f_OTU_27	f_OTU_70	0.9474	0.01
f_OTU_27	f_OTU_82	0.96121	0.01
f_OTU_27	f_OTU_222	-0.939289	0
f_OTU_27	b_OTU_14	-0.958506	0.01
f_OTU_27	f_OTU_247	0.968254	0.01
f_OTU_27	b_OTU_10	-0.959912	0
f_OTU_27	f_OTU_258	0.963252	0.01
f_OTU_27	f_OTU_284	0.915109	0.01
f_OTU_27	b_OTU_73	-0.94951	0
f_OTU_27	b_OTU_250	0.977649	0
f_OTU_27	b_OTU_117	0.958509	0.01
f_OTU_27	b_OTU_158	0.967185	0.01
f_OTU_27	b_OTU_176	0.936004	0.01
f_OTU_27	b_OTU_219	0.956877	0.01
f_OTU_27	f_OTU_821	0.959663	0
f_OTU_27	b_OTU_319	0.938236	0.01
f_OTU_27	f_OTU_232	0.968901	0.01
f_OTU_27	b_OTU_207	0.972039	0.01
f_OTU_27	b_OTU_858	0.969039	0
f_OTU_27	f_OTU_374	-0.932967	0.01
f_OTU_151	f_OTU_123	-0.981216	0
f_OTU_151	f_OTU_84	0.938718	0.01
f_OTU_151	f_OTU_253	-0.9773	0
f_OTU_151	f_OTU_749	0.948555	0
f_OTU_151	b_OTU_28	-0.980995	0
f_OTU_151	f_OTU_131	-0.982986	0
f_OTU_151	f_OTU_185	-0.981509	0.01
f_OTU_151	f_OTU_284	-0.986156	0
f_OTU_151	f_OTU_566	0.970215	0
f_OTU_151	f_OTU_220	-0.948814	0.01
f_OTU_151	b_OTU_250	-0.955971	0.01
f_OTU_151	b_OTU_177	-0.969416	0
f_OTU_151	b_OTU_42	-0.961192	0
f_OTU_151	b_OTU_56	-0.952153	0.01
f_OTU_151	b_OTU_117	-0.970203	0.01
f_OTU_151	b_OTU_158	-0.961063	0
f_OTU_151	f_OTU_481	-0.971157	0
f_OTU_151	b_OTU_134	-0.968985	0
f_OTU_151	b_OTU_97	-0.972972	0.01
f_OTU_151	b_OTU_112	-0.966595	0.01
f_OTU_151	b_OTU_358	-0.979994	0
f_OTU_151	b_OTU_205	-0.962035	0.01
f_OTU_151	b_OTU_176	-0.97234	0.01
f_OTU_151	b_OTU_36	-0.980507	0.01
f_OTU_151	b_OTU_1539	-0.975084	0.01
f_OTU_151	b_OTU_103	-0.96997	0
f_OTU_151	b_OTU_726	0.947272	0.01
f_OTU_151	f_OTU_374	0.955414	0.01
f_OTU_151	b_OTU_1204	-0.96124	0.01
f_OTU_151	f_OTU_646	-0.95659	0
f_OTU_151	b_OTU_630	-0.941916	0
f_OTU_125	f_OTU_52	0.984131	0.01
f_OTU_125	b_OTU_1	0.969049	0.01
f_OTU_125	f_OTU_107	0.977226	0.01
f_OTU_125	f_OTU_23	0.967885	0.01
f_OTU_125	f_OTU_364	-0.987657	0
f_OTU_125	f_OTU_342	0.987837	0
f_OTU_125	f_OTU_158	0.925006	0.01
f_OTU_125	b_OTU_272	0.97021	0.01
f_OTU_125	f_OTU_316	0.969308	0.01
f_OTU_125	b_OTU_165	0.967379	0
f_OTU_125	f_OTU_435	-0.976558	0
f_OTU_125	b_OTU_240	0.970457	0
f_OTU_125	b_OTU_218	0.967305	0.01
f_OTU_125	f_OTU_251	-0.969388	0.01
f_OTU_125	f_OTU_447	-0.980836	0.01
f_OTU_125	f_OTU_475	-0.95249	0.01
f_OTU_125	f_OTU_309	-0.974354	0
f_OTU_125	f_OTU_322	0.977434	0
f_OTU_125	b_OTU_153	-0.966421	0.01
f_OTU_125	f_OTU_685	-0.978128	0.01
f_OTU_125	f_OTU_1164	0.97549	0
f_OTU_125	f_OTU_507	-0.983457	0
f_OTU_125	f_OTU_510	-0.974192	0
f_OTU_125	f_OTU_796	-0.98167	0
f_OTU_125	b_OTU_189	-0.97155	0.01
f_OTU_125	f_OTU_297	-0.970976	0.01
f_OTU_125	b_OTU_1561	0.973325	0.01
f_OTU_125	f_OTU_402	-0.987791	0
f_OTU_125	f_OTU_463	-0.948767	0
f_OTU_125	f_OTU_1399	0.984149	0
f_OTU_125	b_OTU_81	-0.964907	0
f_OTU_125	b_OTU_215	-0.977264	0
f_OTU_125	f_OTU_1230	0.993545	0
f_OTU_125	f_OTU_2742	0.987731	0
f_OTU_125	b_OTU_338	-0.959508	0
f_OTU_125	f_OTU_1313	-0.969559	0.01
f_OTU_125	b_OTU_839	0.955359	0.01
f_OTU_125	b_OTU_238	0.946632	0
f_OTU_22	f_OTU_36	-0.96068	0.01
f_OTU_22	f_OTU_155	-0.967945	0.01
f_OTU_22	f_OTU_181	0.941219	0
f_OTU_22	f_OTU_324	0.98336	0
f_OTU_22	f_OTU_358	0.984596	0
f_OTU_22	f_OTU_357	0.973582	0
f_OTU_22	f_OTU_121	0.970909	0.01
f_OTU_22	f_OTU_260	0.977811	0
f_OTU_22	f_OTU_452	0.986082	0
f_OTU_22	f_OTU_864	-0.949578	0.01
f_OTU_22	f_OTU_2148	-0.954006	0.01
f_OTU_22	b_OTU_186	0.968339	0
f_OTU_22	b_OTU_82	0.959696	0
f_OTU_22	f_OTU_139	0.985293	0.01
f_OTU_22	b_OTU_259	0.979246	0.01
f_OTU_22	f_OTU_404	0.968788	0
f_OTU_22	b_OTU_270	0.973879	0.01
f_OTU_22	b_OTU_495	0.962693	0
f_OTU_22	f_OTU_782	-0.963891	0.01
f_OTU_22	b_OTU_180	0.961243	0
f_OTU_22	f_OTU_1619	0.963236	0.01
f_OTU_22	f_OTU_571	-0.956394	0
f_OTU_22	f_OTU_1140	0.973024	0
f_OTU_22	b_OTU_328	0.978618	0
f_OTU_62	f_OTU_42	-0.933472	0
f_OTU_62	f_OTU_102	0.92858	0.01
f_OTU_62	f_OTU_51	0.97881	0.01
f_OTU_62	f_OTU_236	-0.974271	0.01
f_OTU_62	f_OTU_1189	0.942978	0
f_OTU_62	f_OTU_1804	0.950766	0.01
f_OTU_62	b_OTU_90	0.950132	0
f_OTU_57	f_OTU_135	-0.959212	0.01
f_OTU_57	f_OTU_160	0.991813	0
f_OTU_57	f_OTU_206	0.940574	0.01
f_OTU_57	f_OTU_106	0.977138	0.01
f_OTU_57	f_OTU_94	0.966163	0.01
f_OTU_57	f_OTU_137	0.99268	0
f_OTU_57	f_OTU_270	0.987604	0
f_OTU_57	f_OTU_250	0.970016	0.01
f_OTU_57	f_OTU_338	0.987115	0
f_OTU_57	b_OTU_87	0.971328	0.01
f_OTU_57	f_OTU_801	0.975095	0.01
f_OTU_57	f_OTU_327	0.964538	0.01
f_OTU_57	f_OTU_237	0.960293	0
f_OTU_57	f_OTU_407	0.952292	0
f_OTU_57	f_OTU_2137	-0.941093	0.01
f_OTU_57	f_OTU_858	0.957249	0.01
f_OTU_57	f_OTU_824	0.974071	0
f_OTU_32	f_OTU_206	-0.958273	0.01
f_OTU_32	b_OTU_3	-0.96184	0.01
f_OTU_32	b_OTU_106	-0.96184	0.01
f_OTU_32	f_OTU_216	-0.976013	0
f_OTU_32	f_OTU_272	-0.956864	0.01
f_OTU_32	f_OTU_320	-0.954903	0.01
f_OTU_32	b_OTU_204	-0.960553	0
f_OTU_32	b_OTU_549	-0.977223	0
f_OTU_32	f_OTU_237	-0.935526	0.01
f_OTU_32	f_OTU_1638	0.944664	0.01
f_OTU_32	f_OTU_826	-0.961272	0
f_OTU_32	b_OTU_834	-0.968615	0.01
f_OTU_32	f_OTU_926	0.948999	0
f_OTU_32	f_OTU_130	-0.973527	0
f_OTU_32	b_OTU_512	-0.939741	0.01
f_OTU_32	f_OTU_331	-0.90271	0
f_OTU_30	f_OTU_14	0.980755	0
f_OTU_30	f_OTU_76	-0.956685	0.01
f_OTU_30	b_OTU_10	0.947265	0.01
f_OTU_30	f_OTU_258	-0.941934	0
f_OTU_30	f_OTU_228	-0.979848	0.01
f_OTU_30	b_OTU_158	-0.950021	0.01
f_OTU_30	b_OTU_219	-0.919203	0.01
f_OTU_30	f_OTU_2082	0.943293	0.01
f_OTU_52	f_OTU_107	0.996499	0
f_OTU_52	f_OTU_364	-0.978936	0
f_OTU_52	f_OTU_342	0.99057	0
f_OTU_52	f_OTU_316	0.980036	0
f_OTU_52	b_OTU_165	0.966791	0
f_OTU_52	b_OTU_240	0.982453	0
f_OTU_52	f_OTU_251	-0.965797	0.01
f_OTU_52	f_OTU_318	0.981273	0
f_OTU_52	f_OTU_447	-0.965863	0
f_OTU_52	f_OTU_475	-0.965978	0
f_OTU_52	f_OTU_322	0.967789	0
f_OTU_52	f_OTU_348	0.969142	0.01
f_OTU_52	f_OTU_685	-0.978628	0
f_OTU_52	f_OTU_1164	0.982044	0
f_OTU_52	f_OTU_507	-0.966189	0
f_OTU_52	f_OTU_510	-0.965057	0
f_OTU_52	b_OTU_189	-0.955272	0
f_OTU_52	f_OTU_432	0.976226	0.01
f_OTU_52	b_OTU_1561	0.98558	0
f_OTU_52	f_OTU_41	0.977741	0.01
f_OTU_52	f_OTU_463	-0.976674	0
f_OTU_52	f_OTU_1684	-0.969616	0.01
f_OTU_52	f_OTU_1399	0.978946	0
f_OTU_52	b_OTU_81	-0.962471	0
f_OTU_52	f_OTU_528	-0.970897	0.01
f_OTU_52	b_OTU_215	-0.952122	0.01
f_OTU_52	f_OTU_1230	0.97529	0
f_OTU_52	f_OTU_600	-0.977713	0
f_OTU_52	b_OTU_1725	-0.973394	0.01
f_OTU_52	f_OTU_2742	0.964497	0.01
f_OTU_52	f_OTU_774	-0.965956	0.01
f_OTU_52	f_OTU_1313	-0.966373	0.01
f_OTU_52	b_OTU_476	0.952721	0.01
f_OTU_52	b_OTU_306	0.926689	0.01
f_OTU_52	f_OTU_2022	0.946856	0.01
f_OTU_36	f_OTU_282	-0.972954	0.01
f_OTU_36	f_OTU_324	-0.966599	0
f_OTU_36	f_OTU_358	-0.937939	0.01
f_OTU_36	f_OTU_695	-0.954859	0.01
f_OTU_36	f_OTU_1362	0.959151	0.01
f_OTU_36	f_OTU_168	-0.969101	0.01
f_OTU_36	f_OTU_947	0.933738	0.01
f_OTU_36	f_OTU_452	-0.970573	0.01
f_OTU_36	b_OTU_82	-0.956206	0.01
f_OTU_36	f_OTU_139	-0.986947	0
f_OTU_36	b_OTU_270	-0.974842	0
f_OTU_36	b_OTU_180	-0.979031	0.01
f_OTU_36	f_OTU_1210	-0.94625	0
f_OTU_36	f_OTU_571	0.9433	0.01
f_OTU_36	f_OTU_498	-0.964948	0.01
f_OTU_36	f_OTU_2066	0.933721	0.01
f_OTU_36	f_OTU_1124	0.957529	0
f_OTU_36	f_OTU_132	0.966143	0
f_OTU_36	f_OTU_4027	0.934282	0.01
f_OTU_36	f_OTU_329	-0.966636	0.01
f_OTU_40	f_OTU_149	-0.982879	0.01
f_OTU_40	f_OTU_254	0.959565	0.01
f_OTU_40	f_OTU_213	-0.951887	0.01
f_OTU_18	f_OTU_23	-0.908937	0.01
f_OTU_136	b_OTU_6	0.986991	0
f_OTU_136	f_OTU_45	0.969699	0.01
f_OTU_136	f_OTU_119	-0.977244	0
f_OTU_136	f_OTU_236	0.943006	0
f_OTU_136	f_OTU_431	-0.948995	0.01
f_OTU_136	b_OTU_924	-0.951813	0
f_OTU_136	f_OTU_1047	-0.902813	0.01
f_OTU_136	b_OTU_787	0.960494	0.01
b_OTU_1	f_OTU_342	0.97398	0.01
b_OTU_1	b_OTU_273	0.943994	0.01
b_OTU_1	f_OTU_222	0.945181	0.01
b_OTU_1	b_OTU_272	0.970579	0
b_OTU_1	f_OTU_318	0.976071	0.01
b_OTU_1	f_OTU_309	-0.953801	0
b_OTU_1	f_OTU_1164	0.958168	0.01
b_OTU_1	f_OTU_484	-0.960366	0.01
b_OTU_1	f_OTU_1399	0.947609	0.01
b_OTU_1	f_OTU_458	-0.949792	0.01
b_OTU_1	f_OTU_688	-0.952256	0.01
b_OTU_1	b_OTU_155	-0.958494	0.01
b_OTU_1	f_OTU_700	-0.939442	0.01
b_OTU_1	b_OTU_238	0.936617	0.01
f_OTU_107	f_OTU_70	-0.962792	0
f_OTU_107	b_OTU_16	0.942296	0.01
f_OTU_107	f_OTU_342	0.986578	0
f_OTU_107	b_OTU_272	0.951374	0.01
f_OTU_107	f_OTU_316	0.972918	0
f_OTU_107	b_OTU_165	0.967483	0
f_OTU_107	b_OTU_240	0.974665	0
f_OTU_107	b_OTU_218	0.982638	0.01
f_OTU_107	b_OTU_67	0.943215	0.01
f_OTU_107	f_OTU_318	0.98838	0
f_OTU_107	f_OTU_447	-0.969709	0
f_OTU_107	f_OTU_475	-0.949702	0.01
f_OTU_107	f_OTU_322	0.967888	0.01
f_OTU_107	b_OTU_153	-0.943274	0.01
f_OTU_107	f_OTU_228	-0.954961	0.01
f_OTU_107	f_OTU_348	0.980916	0.01
f_OTU_107	f_OTU_685	-0.985341	0
f_OTU_107	f_OTU_1164	0.979779	0
f_OTU_107	f_OTU_510	-0.966918	0
f_OTU_107	b_OTU_189	-0.961597	0
f_OTU_107	f_OTU_432	0.983562	0
f_OTU_107	f_OTU_402	-0.962474	0.01
f_OTU_107	f_OTU_463	-0.969273	0
f_OTU_107	f_OTU_1684	-0.972175	0
f_OTU_107	f_OTU_1399	0.968552	0.01
f_OTU_107	b_OTU_81	-0.977391	0
f_OTU_107	f_OTU_528	-0.965447	0.01
f_OTU_107	f_OTU_1230	0.966083	0.01
f_OTU_107	f_OTU_688	-0.938367	0.01
f_OTU_107	f_OTU_1136	-0.96559	0.01
f_OTU_107	b_OTU_338	-0.927155	0.01
f_OTU_107	b_OTU_476	0.963876	0
f_OTU_107	b_OTU_839	0.970256	0
f_OTU_107	b_OTU_238	0.945138	0.01
b_OTU_6	f_OTU_13	-0.939946	0.01
b_OTU_6	f_OTU_119	-0.957666	0.01
b_OTU_6	f_OTU_141	-0.933998	0.01
b_OTU_6	f_OTU_361	-0.948028	0.01
b_OTU_6	f_OTU_431	-0.937547	0
b_OTU_6	f_OTU_577	0.958205	0.01
b_OTU_6	b_OTU_787	0.946865	0.01
f_OTU_29	f_OTU_37	0.987692	0
f_OTU_29	f_OTU_47	-0.960031	0.01
f_OTU_29	f_OTU_65	-0.983277	0
f_OTU_29	b_OTU_38	-0.941592	0.01
f_OTU_29	f_OTU_765	0.979824	0
f_OTU_29	f_OTU_970	-0.965599	0
f_OTU_29	f_OTU_592	0.977839	0
f_OTU_29	b_OTU_1748	-0.968456	0
f_OTU_42	b_OTU_47	0.955839	0
f_OTU_42	f_OTU_1097	-0.933861	0.01
f_OTU_13	f_OTU_123	0.979194	0
f_OTU_13	f_OTU_499	-0.9646	0.01
f_OTU_13	f_OTU_253	0.980083	0
f_OTU_13	b_OTU_28	0.976032	0
f_OTU_13	f_OTU_185	0.97233	0
f_OTU_13	f_OTU_252	0.976989	0
f_OTU_13	f_OTU_284	0.966982	0
f_OTU_13	f_OTU_141	0.991065	0
f_OTU_13	f_OTU_502	-0.954559	0.01
f_OTU_13	f_OTU_220	0.987892	0
f_OTU_13	b_OTU_94	0.996426	0
f_OTU_13	b_OTU_1199	-0.962041	0.01
f_OTU_13	b_OTU_42	0.997214	0
f_OTU_13	b_OTU_56	0.990674	0
f_OTU_13	b_OTU_117	0.995618	0
f_OTU_13	f_OTU_481	0.969938	0
f_OTU_13	b_OTU_134	0.966961	0.01
f_OTU_13	b_OTU_97	0.95212	0.01
f_OTU_13	b_OTU_112	0.987796	0.01
f_OTU_13	b_OTU_635	0.965847	0.01
f_OTU_13	b_OTU_205	0.950147	0
f_OTU_13	f_OTU_516	0.938464	0.01
f_OTU_13	b_OTU_176	0.990671	0
f_OTU_13	b_OTU_71	0.992742	0
f_OTU_13	b_OTU_36	0.97883	0.01
f_OTU_13	b_OTU_219	0.973666	0.01
f_OTU_13	b_OTU_319	0.986225	0.01
f_OTU_13	b_OTU_76	0.955865	0
f_OTU_13	f_OTU_232	0.976047	0.01
f_OTU_13	b_OTU_2542	-0.951265	0.01
f_OTU_13	b_OTU_924	0.978135	0
f_OTU_13	b_OTU_207	0.974642	0
f_OTU_13	b_OTU_103	0.988789	0
f_OTU_13	b_OTU_858	0.967752	0
f_OTU_13	b_OTU_251	0.98362	0.01
f_OTU_13	b_OTU_315	0.987504	0
f_OTU_13	b_OTU_1204	0.98698	0
f_OTU_13	b_OTU_630	0.973641	0.01
f_OTU_13	f_OTU_396	0.967669	0
b_OTU_18	f_OTU_14	0.969701	0.01
b_OTU_18	b_OTU_64	0.991477	0
b_OTU_18	f_OTU_82	-0.958314	0.01
b_OTU_18	b_OTU_8	0.982006	0
b_OTU_18	f_OTU_222	0.976004	0
b_OTU_18	f_OTU_133	0.954217	0
b_OTU_18	f_OTU_196	-0.968192	0.01
b_OTU_18	b_OTU_1905	0.964554	0.01
f_OTU_56	f_OTU_501	0.979665	0.01
f_OTU_56	f_OTU_142	-0.97901	0
f_OTU_56	f_OTU_119	0.938476	0.01
f_OTU_56	f_OTU_275	0.990307	0
f_OTU_56	b_OTU_747	-0.963387	0
f_OTU_56	f_OTU_1189	0.955346	0.01
f_OTU_56	f_OTU_406	0.971554	0.01
f_OTU_56	f_OTU_1012	0.952632	0
f_OTU_56	b_OTU_254	-0.972556	0
f_OTU_56	f_OTU_1438	0.973322	0.01
f_OTU_56	f_OTU_1804	0.942742	0.01
f_OTU_56	b_OTU_801	0.953317	0.01
f_OTU_56	f_OTU_383	-0.951593	0.01
f_OTU_56	f_OTU_543	-0.949377	0
f_OTU_56	f_OTU_302	-0.931144	0
f_OTU_10	f_OTU_142	0.962726	0
f_OTU_10	f_OTU_937	0.966498	0
f_OTU_10	b_OTU_101	-0.916936	0.01
f_OTU_10	f_OTU_194	0.962295	0
f_OTU_10	b_OTU_461	0.941999	0.01
f_OTU_10	f_OTU_430	0.965739	0.01
f_OTU_10	b_OTU_801	-0.956446	0.01
f_OTU_10	f_OTU_802	0.978563	0
f_OTU_10	b_OTU_286	-0.939994	0
f_OTU_10	b_OTU_1080	-0.963865	0.01
f_OTU_14	f_OTU_82	-0.960762	0.01
f_OTU_14	b_OTU_8	0.948343	0.01
f_OTU_14	f_OTU_222	0.983815	0.01
f_OTU_14	b_OTU_190	0.949298	0
f_OTU_14	f_OTU_700	-0.967404	0.01
f_OTU_37	f_OTU_47	-0.961889	0
f_OTU_37	b_OTU_2	-0.948674	0.01
f_OTU_37	f_OTU_65	-0.959821	0
f_OTU_37	f_OTU_765	0.980419	0.01
f_OTU_37	f_OTU_970	-0.957097	0
f_OTU_37	f_OTU_592	0.959367	0
f_OTU_37	f_OTU_471	0.940099	0.01
f_OTU_37	f_OTU_186	0.969829	0
f_OTU_135	f_OTU_206	-0.969484	0
f_OTU_135	f_OTU_103	0.970226	0.01
f_OTU_135	f_OTU_94	-0.970164	0.01
f_OTU_135	f_OTU_137	-0.939262	0.01
f_OTU_135	f_OTU_270	-0.966948	0
f_OTU_135	f_OTU_1011	0.937649	0
f_OTU_135	f_OTU_250	-0.969142	0.01
f_OTU_135	f_OTU_87	-0.965946	0.01
f_OTU_135	f_OTU_272	-0.968744	0
f_OTU_135	f_OTU_801	-0.982588	0
f_OTU_135	f_OTU_320	-0.971904	0.01
f_OTU_135	b_OTU_204	-0.976962	0
f_OTU_135	f_OTU_237	-0.972349	0.01
f_OTU_135	f_OTU_615	-0.976348	0.01
f_OTU_135	f_OTU_826	-0.956255	0
f_OTU_135	b_OTU_99	-0.976575	0
f_OTU_135	f_OTU_858	-0.970021	0.01
f_OTU_135	b_OTU_146	-0.984124	0
f_OTU_135	f_OTU_130	-0.958342	0.01
f_OTU_135	f_OTU_1580	-0.980471	0
f_OTU_135	f_OTU_3371	0.92828	0.01
f_OTU_135	b_OTU_184	-0.970217	0.01
f_OTU_68	f_OTU_180	0.927215	0.01
f_OTU_68	b_OTU_358	0.929667	0.01
f_OTU_39	f_OTU_235	0.96135	0
f_OTU_39	f_OTU_1267	0.970082	0.01
f_OTU_39	f_OTU_585	-0.962352	0.01
f_OTU_72	f_OTU_129	0.981985	0
f_OTU_72	f_OTU_58	0.978648	0.01
f_OTU_72	f_OTU_124	-0.951683	0
f_OTU_72	f_OTU_205	0.992436	0.01
f_OTU_72	f_OTU_189	-0.967913	0.01
f_OTU_72	b_OTU_23	0.98449	0
f_OTU_72	f_OTU_262	0.968653	0.01
f_OTU_72	b_OTU_151	0.996274	0
f_OTU_72	f_OTU_239	0.997541	0
f_OTU_72	b_OTU_47	0.98639	0
f_OTU_72	f_OTU_1147	0.959056	0.01
f_OTU_72	f_OTU_442	0.994108	0
f_OTU_72	b_OTU_591	-0.946116	0.01
f_OTU_72	f_OTU_480	-0.957054	0.01
f_OTU_72	b_OTU_209	0.987942	0
f_OTU_72	f_OTU_840	0.98111	0
f_OTU_72	b_OTU_167	0.994288	0
f_OTU_72	f_OTU_717	0.990606	0
f_OTU_72	f_OTU_639	0.957058	0
f_OTU_72	b_OTU_237	-0.965161	0
f_OTU_72	b_OTU_499	0.988177	0.01
f_OTU_72	b_OTU_357	0.983869	0.01
f_OTU_72	f_OTU_638	0.973285	0
f_OTU_72	f_OTU_990	0.99383	0
f_OTU_72	f_OTU_424	0.978142	0.01
f_OTU_46	f_OTU_12	0.958126	0.01
f_OTU_46	f_OTU_200	-0.945611	0
f_OTU_46	f_OTU_442	0.959535	0.01
f_OTU_46	f_OTU_474	-0.94649	0.01
f_OTU_46	f_OTU_437	0.960169	0.01
f_OTU_46	f_OTU_424	0.951122	0
f_OTU_66	f_OTU_78	-0.935387	0.01
f_OTU_66	f_OTU_108	0.930631	0
f_OTU_66	b_OTU_402	0.968031	0
f_OTU_66	f_OTU_216	0.932382	0.01
f_OTU_66	f_OTU_959	-0.938782	0.01
f_OTU_66	f_OTU_469	-0.950603	0.01
f_OTU_47	f_OTU_180	-0.958501	0.01
f_OTU_47	f_OTU_65	0.941339	0.01
f_OTU_47	f_OTU_247	-0.936446	0.01
f_OTU_47	f_OTU_369	-0.954431	0.01
f_OTU_47	f_OTU_258	-0.938718	0.01
f_OTU_47	f_OTU_284	-0.931	0.01
f_OTU_47	f_OTU_1044	-0.965066	0.01
f_OTU_35	b_OTU_227	0.972599	0.01
f_OTU_35	f_OTU_427	0.961776	0.01
f_OTU_35	f_OTU_407	0.948194	0.01
f_OTU_35	f_OTU_2333	-0.950982	0.01
f_OTU_35	f_OTU_2471	-0.910557	0.01
f_OTU_76	f_OTU_353	-0.949375	0.01
f_OTU_76	f_OTU_222	-0.978185	0
f_OTU_67	f_OTU_160	-0.972136	0.01
f_OTU_67	f_OTU_206	-0.96458	0
f_OTU_67	f_OTU_255	-0.927334	0
f_OTU_67	f_OTU_94	-0.972384	0
f_OTU_67	f_OTU_272	-0.970436	0.01
f_OTU_67	f_OTU_801	-0.979498	0.01
f_OTU_67	f_OTU_1132	0.908617	0.01
f_OTU_67	f_OTU_237	-0.970613	0
f_OTU_67	f_OTU_615	-0.983516	0
f_OTU_67	b_OTU_99	-0.959162	0.01
f_OTU_67	b_OTU_834	-0.942226	0.01
f_OTU_67	f_OTU_858	-0.968059	0.01
f_OTU_67	b_OTU_146	-0.985956	0.01
f_OTU_67	f_OTU_331	-0.960607	0.01
f_OTU_67	b_OTU_184	-0.971839	0
b_OTU_2	f_OTU_92	-0.942681	0.01
b_OTU_2	f_OTU_321	-0.951528	0.01
b_OTU_2	f_OTU_216	0.953666	0.01
b_OTU_2	f_OTU_344	0.968059	0
b_OTU_2	f_OTU_826	0.956666	0
b_OTU_2	f_OTU_130	0.956031	0
b_OTU_2	f_OTU_1580	0.939131	0
f_OTU_95	f_OTU_103	-0.911086	0.01
f_OTU_95	f_OTU_106	0.939381	0
f_OTU_95	f_OTU_255	0.989295	0
f_OTU_95	f_OTU_94	0.960771	0.01
f_OTU_95	f_OTU_245	0.987913	0
f_OTU_95	f_OTU_173	0.974425	0.01
f_OTU_95	f_OTU_412	0.994194	0
f_OTU_95	b_OTU_361	0.934865	0.01
f_OTU_95	f_OTU_1267	0.987354	0
f_OTU_95	f_OTU_747	-0.945039	0.01
f_OTU_95	f_OTU_344	0.991236	0.01
f_OTU_95	f_OTU_826	0.964133	0.01
f_OTU_95	f_OTU_1352	-0.927005	0.01
f_OTU_24	f_OTU_443	0.971152	0
f_OTU_24	f_OTU_143	-0.982262	0
f_OTU_24	f_OTU_305	-0.966382	0.01
f_OTU_24	f_OTU_108	0.983939	0.01
f_OTU_24	f_OTU_292	0.972066	0
f_OTU_24	f_OTU_238	0.961149	0
f_OTU_24	f_OTU_375	-0.95603	0
f_OTU_24	f_OTU_1186	-0.95675	0
f_OTU_24	f_OTU_603	0.96145	0
f_OTU_24	b_OTU_122	-0.955135	0.01
f_OTU_24	f_OTU_1700	0.954347	0.01
f_OTU_24	b_OTU_118	-0.950235	0
f_OTU_24	f_OTU_211	-0.955774	0.01
f_OTU_24	f_OTU_1389	-0.936361	0.01
f_OTU_24	b_OTU_77	-0.946443	0
f_OTU_24	b_OTU_349	-0.945537	0
f_OTU_24	b_OTU_188	0.944894	0.01
f_OTU_24	f_OTU_471	-0.939374	0
f_OTU_102	f_OTU_142	-0.978409	0
f_OTU_102	b_OTU_747	-0.962484	0.01
f_OTU_102	f_OTU_1189	0.973501	0
f_OTU_102	f_OTU_406	0.974973	0
f_OTU_102	f_OTU_1012	0.966167	0
f_OTU_102	b_OTU_48	0.971283	0.01
f_OTU_102	b_OTU_254	-0.975886	0.01
f_OTU_102	b_OTU_461	-0.978158	0
f_OTU_102	f_OTU_868	-0.956054	0
f_OTU_102	f_OTU_1804	0.95496	0.01
f_OTU_102	f_OTU_529	0.966782	0
f_OTU_102	f_OTU_535	-0.950749	0
f_OTU_102	b_OTU_286	0.968379	0.01
f_OTU_102	f_OTU_1047	0.961797	0.01
f_OTU_102	b_OTU_131	0.965019	0
f_OTU_102	f_OTU_679	-0.952806	0.01
b_OTU_33	b_OTU_118	-0.943114	0.01
f_OTU_55	f_OTU_129	-0.959394	0.01
f_OTU_55	f_OTU_58	-0.966722	0.01
f_OTU_55	b_OTU_114	-0.944682	0.01
f_OTU_55	f_OTU_239	-0.951235	0.01
f_OTU_55	f_OTU_1147	-0.975125	0
f_OTU_55	f_OTU_442	-0.95228	0
f_OTU_55	b_OTU_357	-0.976007	0.01
f_OTU_140	b_OTU_240	0.946889	0.01
f_OTU_140	f_OTU_322	0.944346	0.01
f_OTU_140	f_OTU_1164	0.94715	0
f_OTU_140	f_OTU_1267	0.975475	0
f_OTU_140	f_OTU_344	0.952484	0
f_OTU_140	f_OTU_954	-0.958133	0.01
f_OTU_140	f_OTU_837	0.963894	0.01
f_OTU_140	f_OTU_488	0.96614	0
f_OTU_160	f_OTU_206	0.953056	0
f_OTU_160	f_OTU_106	0.984433	0
f_OTU_160	f_OTU_94	0.983294	0
f_OTU_160	f_OTU_137	0.992377	0
f_OTU_160	f_OTU_270	0.990823	0
f_OTU_160	f_OTU_173	0.967807	0.01
f_OTU_160	f_OTU_250	0.980631	0.01
f_OTU_160	f_OTU_338	0.987828	0
f_OTU_160	b_OTU_87	0.981985	0.01
f_OTU_160	f_OTU_588	0.911034	0.01
f_OTU_160	f_OTU_801	0.98546	0
f_OTU_160	f_OTU_585	-0.955594	0.01
f_OTU_160	b_OTU_204	0.939533	0
f_OTU_160	f_OTU_327	0.981698	0
f_OTU_160	b_OTU_549	0.932409	0.01
f_OTU_160	f_OTU_237	0.974566	0.01
f_OTU_160	f_OTU_407	0.966293	0.01
f_OTU_160	f_OTU_615	0.97072	0
f_OTU_160	b_OTU_99	0.970541	0
f_OTU_160	f_OTU_1290	-0.930068	0.01
f_OTU_160	f_OTU_229	-0.941563	0
f_OTU_160	f_OTU_858	0.959446	0
f_OTU_160	b_OTU_146	0.984307	0
f_OTU_160	f_OTU_3481	-0.932514	0.01
f_OTU_160	b_OTU_2540	-0.937645	0
f_OTU_160	f_OTU_824	0.978941	0
f_OTU_160	b_OTU_184	0.969984	0.01
f_OTU_23	f_OTU_364	-0.974692	0
f_OTU_23	f_OTU_158	0.949095	0.01
f_OTU_23	f_OTU_279	-0.957588	0.01
f_OTU_23	b_OTU_240	0.93192	0.01
f_OTU_23	b_OTU_218	0.923749	0
f_OTU_23	f_OTU_447	-0.948883	0.01
f_OTU_23	f_OTU_475	-0.962281	0.01
f_OTU_23	f_OTU_510	-0.965744	0.01
f_OTU_23	b_OTU_189	-0.959826	0
f_OTU_23	b_OTU_261	0.976764	0
f_OTU_23	f_OTU_297	-0.975339	0
f_OTU_23	b_OTU_81	-0.972984	0.01
f_OTU_23	b_OTU_215	-0.954375	0
f_OTU_23	f_OTU_2742	0.950627	0.01
f_OTU_23	f_OTU_774	-0.957721	0.01
f_OTU_23	b_OTU_238	0.938321	0.01
f_OTU_70	f_OTU_353	-0.977592	0.01
f_OTU_70	b_OTU_273	-0.979137	0
f_OTU_70	b_OTU_14	-0.970925	0
f_OTU_70	f_OTU_247	0.940521	0.01
f_OTU_70	f_OTU_251	0.936634	0.01
f_OTU_70	b_OTU_205	0.928041	0.01
f_OTU_70	f_OTU_1044	0.946157	0
f_OTU_70	f_OTU_1684	0.940178	0.01
f_OTU_70	f_OTU_821	0.974338	0
f_OTU_70	b_OTU_98	-0.948513	0
f_OTU_70	f_OTU_2082	-0.972376	0.01
f_OTU_70	b_OTU_476	-0.963947	0.01
f_OTU_74	f_OTU_177	-0.92569	0
f_OTU_80	f_OTU_181	0.96905	0
f_OTU_80	f_OTU_154	0.955364	0.01
f_OTU_80	f_OTU_219	0.965789	0
f_OTU_80	f_OTU_361	-0.955309	0.01
f_OTU_80	f_OTU_260	0.945967	0.01
f_OTU_80	f_OTU_404	0.941869	0.01
f_OTU_80	f_OTU_1802	0.940186	0.01
f_OTU_88	f_OTU_254	0.959375	0.01
f_OTU_206	f_OTU_103	-0.967133	0.01
f_OTU_206	f_OTU_255	0.975291	0.01
f_OTU_206	f_OTU_94	0.990326	0
f_OTU_206	f_OTU_137	0.934104	0
f_OTU_206	f_OTU_173	0.978944	0
f_OTU_206	f_OTU_250	0.991451	0
f_OTU_206	f_OTU_213	0.930227	0.01
f_OTU_206	f_OTU_164	0.969588	0.01
f_OTU_206	f_OTU_412	0.993195	0
f_OTU_206	f_OTU_338	0.9494	0
f_OTU_206	f_OTU_801	0.974342	0.01
f_OTU_206	f_OTU_320	0.979692	0.01
f_OTU_206	f_OTU_1266	-0.952748	0.01
f_OTU_206	b_OTU_204	0.980862	0.01
f_OTU_206	b_OTU_549	0.987631	0
f_OTU_206	f_OTU_683	-0.939613	0.01
f_OTU_206	f_OTU_237	0.987428	0
f_OTU_206	f_OTU_615	0.983624	0.01
f_OTU_206	f_OTU_826	0.993939	0
f_OTU_206	b_OTU_99	0.991777	0
f_OTU_206	b_OTU_834	0.987534	0
f_OTU_206	f_OTU_926	-0.950051	0
f_OTU_206	f_OTU_229	-0.966419	0.01
f_OTU_206	f_OTU_858	0.989928	0
f_OTU_206	b_OTU_146	0.965412	0.01
f_OTU_206	f_OTU_130	0.992402	0
f_OTU_206	f_OTU_1630	-0.956346	0
f_OTU_206	f_OTU_1580	0.989052	0
f_OTU_206	b_OTU_512	0.984354	0.01
f_OTU_206	f_OTU_824	0.978948	0.01
f_OTU_206	f_OTU_3144	-0.924426	0.01
b_OTU_64	f_OTU_82	-0.95625	0
b_OTU_64	b_OTU_8	0.982178	0.01
b_OTU_64	f_OTU_222	0.961974	0
b_OTU_64	f_OTU_639	0.955992	0.01
b_OTU_64	b_OTU_1905	0.962339	0.01
f_OTU_45	f_OTU_34	0.971787	0
f_OTU_45	f_OTU_275	-0.944541	0.01
f_OTU_45	b_OTU_48	-0.959286	0.01
f_OTU_45	f_OTU_209	-0.938523	0.01
f_OTU_45	f_OTU_462	-0.963026	0
f_OTU_45	f_OTU_38	-0.958586	0
f_OTU_45	f_OTU_1802	0.932621	0.01
f_OTU_128	f_OTU_236	-0.957987	0.01
f_OTU_128	f_OTU_275	0.951865	0.01
f_OTU_128	f_OTU_1012	0.960007	0.01
f_OTU_128	b_OTU_162	0.959999	0
f_OTU_128	b_OTU_286	0.938132	0.01
f_OTU_128	b_OTU_90	0.957072	0
f_OTU_128	f_OTU_1047	0.946098	0.01
f_OTU_78	f_OTU_552	0.943045	0.01
f_OTU_78	f_OTU_469	0.946392	0
f_OTU_78	f_OTU_1389	0.926752	0.01
f_OTU_78	f_OTU_593	-0.952845	0.01
f_OTU_171	f_OTU_98	-0.962929	0
f_OTU_171	f_OTU_360	-0.970931	0.01
f_OTU_171	f_OTU_244	-0.945473	0
f_OTU_171	f_OTU_589	-0.946934	0.01
f_OTU_171	b_OTU_126	-0.94061	0.01
f_OTU_171	f_OTU_640	-0.909443	0.01
f_OTU_103	f_OTU_173	-0.946851	0.01
f_OTU_103	f_OTU_412	-0.933602	0
f_OTU_103	f_OTU_272	-0.967482	0
f_OTU_103	f_OTU_801	-0.968044	0.01
f_OTU_103	f_OTU_1132	0.929058	0.01
f_OTU_103	b_OTU_204	-0.973306	0
f_OTU_103	f_OTU_327	-0.952679	0.01
f_OTU_103	b_OTU_549	-0.96597	0.01
f_OTU_103	f_OTU_237	-0.965578	0
f_OTU_103	f_OTU_615	-0.974954	0
f_OTU_103	f_OTU_826	-0.953215	0.01
f_OTU_103	b_OTU_99	-0.973023	0
f_OTU_103	b_OTU_834	-0.963457	0
f_OTU_103	f_OTU_858	-0.979165	0
f_OTU_103	f_OTU_130	-0.960061	0
f_OTU_103	f_OTU_277	0.954835	0
f_OTU_103	b_OTU_752	-0.947608	0.01
f_OTU_103	b_OTU_184	-0.96369	0
f_OTU_64	f_OTU_144	0.937171	0
f_OTU_64	f_OTU_169	0.992463	0
f_OTU_64	f_OTU_121	0.974696	0
f_OTU_64	f_OTU_111	-0.962729	0.01
f_OTU_64	f_OTU_782	-0.955098	0.01
f_OTU_64	f_OTU_1619	0.966228	0.01
f_OTU_64	b_OTU_328	0.968899	0.01
f_OTU_82	b_OTU_8	-0.966856	0.01
f_OTU_82	f_OTU_222	-0.951096	0.01
f_OTU_82	b_OTU_9	-0.965746	0.01
f_OTU_82	b_OTU_10	-0.961635	0.01
f_OTU_82	f_OTU_141	0.990497	0
f_OTU_82	b_OTU_45	0.98923	0
f_OTU_82	b_OTU_73	-0.940424	0
f_OTU_82	f_OTU_220	0.991655	0
f_OTU_82	b_OTU_94	0.95453	0.01
f_OTU_82	f_OTU_228	0.918885	0.01
f_OTU_82	b_OTU_1199	-0.941126	0.01
f_OTU_82	b_OTU_117	0.971465	0
f_OTU_82	b_OTU_134	0.936525	0.01
f_OTU_82	b_OTU_176	0.950783	0
f_OTU_82	b_OTU_71	0.982909	0
f_OTU_82	b_OTU_219	0.985689	0
f_OTU_82	b_OTU_319	0.958703	0.01
f_OTU_82	b_OTU_207	0.951261	0.01
f_OTU_82	b_OTU_858	0.981479	0
f_OTU_82	b_OTU_315	0.9645	0
f_OTU_353	b_OTU_273	0.964536	0.01
f_OTU_353	f_OTU_222	0.930585	0.01
f_OTU_353	b_OTU_14	0.962164	0.01
f_OTU_353	b_OTU_10	0.983731	0
f_OTU_353	f_OTU_369	-0.96379	0.01
f_OTU_353	f_OTU_258	-0.966606	0
f_OTU_353	f_OTU_228	-0.971421	0
f_OTU_353	f_OTU_821	-0.970751	0.01
f_OTU_91	b_OTU_23	0.97161	0
f_OTU_91	f_OTU_665	0.987396	0.01
f_OTU_91	f_OTU_437	0.967227	0
f_OTU_91	f_OTU_424	0.971354	0
f_OTU_110	b_OTU_50	-0.930604	0
f_OTU_180	f_OTU_123	0.968021	0
f_OTU_180	f_OTU_65	-0.915176	0.01
f_OTU_180	f_OTU_247	0.98153	0
f_OTU_180	f_OTU_749	-0.974704	0.01
f_OTU_180	b_OTU_28	0.981776	0
f_OTU_180	f_OTU_131	0.993966	0
f_OTU_180	f_OTU_185	0.98578	0
f_OTU_180	f_OTU_284	0.9879	0
f_OTU_180	b_OTU_250	0.963076	0
f_OTU_180	b_OTU_177	0.961089	0
f_OTU_180	f_OTU_481	0.97451	0
f_OTU_180	b_OTU_134	0.978518	0.01
f_OTU_180	b_OTU_97	0.979712	0
f_OTU_180	f_OTU_376	0.954277	0
f_OTU_180	b_OTU_358	0.986126	0
f_OTU_180	b_OTU_205	0.983071	0
f_OTU_180	f_OTU_1044	0.984228	0
f_OTU_180	b_OTU_80	0.984764	0
f_OTU_180	b_OTU_1539	0.967241	0
f_OTU_180	b_OTU_76	0.982218	0
f_OTU_180	f_OTU_116	-0.943997	0.01
f_OTU_180	b_OTU_160	-0.951326	0.01
f_OTU_180	b_OTU_1301	-0.945747	0.01
f_OTU_180	f_OTU_232	0.972419	0.01
f_OTU_180	b_OTU_207	0.959133	0
f_OTU_180	f_OTU_396	0.926778	0
f_OTU_106	f_OTU_94	0.983274	0
f_OTU_106	f_OTU_137	0.9884	0
f_OTU_106	f_OTU_270	0.966977	0
f_OTU_106	f_OTU_173	0.984918	0
f_OTU_106	f_OTU_250	0.984144	0
f_OTU_106	f_OTU_164	0.961461	0.01
f_OTU_106	f_OTU_338	0.995098	0
f_OTU_106	b_OTU_87	0.966121	0.01
f_OTU_106	f_OTU_1085	0.944586	0.01
f_OTU_106	f_OTU_327	0.984202	0.01
f_OTU_106	b_OTU_99	0.973619	0.01
f_OTU_106	f_OTU_229	-0.946756	0.01
f_OTU_106	b_OTU_146	0.954843	0.01
f_OTU_106	f_OTU_3057	-0.946293	0.01
f_OTU_106	b_OTU_512	0.947479	0.01
f_OTU_106	f_OTU_824	0.976566	0
f_OTU_28	f_OTU_333	0.897252	0.01
f_OTU_92	f_OTU_109	0.972579	0.01
f_OTU_92	f_OTU_258	0.942144	0.01
f_OTU_92	f_OTU_348	-0.934734	0.01
f_OTU_92	f_OTU_1684	0.931123	0.01
f_OTU_92	b_OTU_476	-0.953503	0.01
b_OTU_3	f_OTU_221	0.947474	0.01
b_OTU_3	f_OTU_216	0.976252	0.01
b_OTU_3	f_OTU_213	0.975151	0.01
b_OTU_3	b_OTU_204	0.95672	0
b_OTU_3	b_OTU_549	0.965225	0
b_OTU_3	f_OTU_130	0.941424	0.01
f_OTU_235	f_OTU_447	-0.931972	0.01
f_OTU_235	f_OTU_475	-0.95991	0
f_OTU_235	f_OTU_1559	-0.95525	0
f_OTU_235	f_OTU_463	-0.953744	0
f_OTU_235	f_OTU_600	-0.956198	0.01
f_OTU_235	f_OTU_837	0.963692	0
f_OTU_235	f_OTU_774	-0.959576	0.01
f_OTU_235	f_OTU_1313	-0.940442	0
f_OTU_96	f_OTU_81	0.973122	0.01
f_OTU_96	b_OTU_227	0.952409	0
f_OTU_96	f_OTU_937	-0.957673	0
f_OTU_96	f_OTU_1189	0.949607	0.01
f_OTU_96	b_OTU_57	-0.951378	0.01
f_OTU_96	b_OTU_162	0.966838	0
f_OTU_96	f_OTU_399	-0.971351	0
f_OTU_96	f_OTU_407	0.937067	0.01
f_OTU_96	b_OTU_302	0.964444	0.01
f_OTU_81	b_OTU_227	0.972441	0.01
f_OTU_81	b_OTU_162	0.940128	0.01
f_OTU_81	b_OTU_302	0.937542	0.01
f_OTU_123	f_OTU_247	0.964482	0.01
f_OTU_123	f_OTU_253	0.999025	0
f_OTU_123	b_OTU_28	0.995338	0
f_OTU_123	f_OTU_131	0.989663	0
f_OTU_123	f_OTU_185	0.996781	0
f_OTU_123	f_OTU_252	0.982878	0
f_OTU_123	f_OTU_284	0.99546	0
f_OTU_123	b_OTU_58	-0.954637	0.01
f_OTU_123	b_OTU_66	-0.968564	0.01
f_OTU_123	b_OTU_94	0.990367	0
f_OTU_123	b_OTU_250	0.966447	0.01
f_OTU_123	f_OTU_766	0.991017	0
f_OTU_123	b_OTU_177	0.99097	0
f_OTU_123	f_OTU_157	0.973452	0
f_OTU_123	b_OTU_1199	-0.96064	0.01
f_OTU_123	b_OTU_42	0.98183	0.01
f_OTU_123	b_OTU_56	0.983652	0
f_OTU_123	b_OTU_117	0.978149	0
f_OTU_123	f_OTU_481	0.99544	0
f_OTU_123	b_OTU_134	0.983108	0.01
f_OTU_123	b_OTU_97	0.992275	0
f_OTU_123	b_OTU_112	0.984477	0
f_OTU_123	b_OTU_358	0.988204	0
f_OTU_123	b_OTU_635	0.969988	0
f_OTU_123	b_OTU_205	0.973618	0
f_OTU_123	f_OTU_516	0.973088	0
f_OTU_123	b_OTU_176	0.987691	0
f_OTU_123	b_OTU_71	0.969761	0
f_OTU_123	b_OTU_36	0.9901	0
f_OTU_123	f_OTU_865	0.981189	0
f_OTU_123	b_OTU_80	0.988375	0
f_OTU_123	b_OTU_319	0.978363	0
f_OTU_123	b_OTU_1539	0.994524	0
f_OTU_123	b_OTU_76	0.980077	0
f_OTU_123	f_OTU_232	0.974606	0
f_OTU_123	b_OTU_207	0.974062	0.01
f_OTU_123	b_OTU_103	0.991701	0
f_OTU_123	b_OTU_251	0.993616	0
f_OTU_123	b_OTU_315	0.97135	0.01
f_OTU_123	b_OTU_1204	0.984129	0
f_OTU_123	f_OTU_646	0.975621	0
f_OTU_123	f_OTU_396	0.988579	0
f_OTU_149	f_OTU_63	-0.958396	0
f_OTU_149	f_OTU_254	-0.956536	0
f_OTU_86	f_OTU_161	0.928926	0.01
f_OTU_86	f_OTU_284	-0.939365	0.01
f_OTU_86	b_OTU_51	0.911493	0.01
f_OTU_86	b_OTU_58	0.96671	0.01
f_OTU_86	f_OTU_766	-0.943099	0.01
f_OTU_86	f_OTU_157	-0.976164	0
f_OTU_86	f_OTU_376	-0.965747	0.01
f_OTU_86	f_OTU_865	-0.953896	0
f_OTU_86	b_OTU_80	-0.930941	0.01
f_OTU_86	b_OTU_283	-0.962701	0.01
f_OTU_86	f_OTU_471	-0.956665	0.01
f_OTU_89	b_OTU_402	-0.972739	0
f_OTU_89	f_OTU_959	0.962983	0.01
f_OTU_89	b_OTU_2031	0.964322	0.01
f_OTU_89	f_OTU_619	-0.95554	0
f_OTU_99	f_OTU_169	-0.97902	0
f_OTU_99	f_OTU_170	-0.96329	0.01
f_OTU_99	f_OTU_580	-0.966318	0.01
f_OTU_99	f_OTU_1085	0.965811	0.01
f_OTU_99	f_OTU_1140	-0.924986	0.01
f_OTU_129	f_OTU_58	0.973471	0
f_OTU_129	f_OTU_205	0.961081	0.01
f_OTU_129	b_OTU_114	0.950239	0.01
f_OTU_129	f_OTU_165	0.978858	0.01
f_OTU_129	b_OTU_151	0.990781	0
f_OTU_129	f_OTU_239	0.978141	0
f_OTU_129	b_OTU_47	0.984164	0
f_OTU_129	f_OTU_1147	0.954164	0.01
f_OTU_129	f_OTU_442	0.966022	0.01
f_OTU_129	f_OTU_363	0.933952	0.01
f_OTU_129	b_OTU_209	0.991163	0
f_OTU_129	f_OTU_840	0.963805	0
f_OTU_129	b_OTU_102	0.974836	0
f_OTU_129	b_OTU_167	0.972402	0.01
f_OTU_129	b_OTU_247	0.952931	0.01
f_OTU_129	f_OTU_717	0.984464	0
f_OTU_129	f_OTU_639	0.989728	0
f_OTU_129	b_OTU_499	0.979946	0
f_OTU_129	b_OTU_357	0.988445	0.01
f_OTU_129	f_OTU_638	0.989502	0
f_OTU_129	f_OTU_990	0.972887	0
f_OTU_129	b_OTU_1905	0.983186	0
f_OTU_63	f_OTU_12	0.99168	0
f_OTU_63	f_OTU_254	0.982449	0
f_OTU_63	f_OTU_538	0.987726	0
f_OTU_63	b_OTU_305	-0.958168	0.01
f_OTU_63	f_OTU_751	0.95676	0.01
f_OTU_63	f_OTU_367	0.96924	0
f_OTU_109	f_OTU_1267	-0.942842	0.01
f_OTU_109	b_OTU_476	-0.959733	0.01
f_OTU_144	f_OTU_248	-0.946182	0.01
f_OTU_144	f_OTU_326	0.979472	0
f_OTU_144	f_OTU_100	0.936647	0.01
f_OTU_144	f_OTU_1362	-0.951791	0.01
f_OTU_144	f_OTU_452	0.97295	0.01
f_OTU_144	f_OTU_139	0.971834	0
f_OTU_144	f_OTU_2296	-0.954527	0.01
f_OTU_144	b_OTU_420	-0.968091	0.01
f_OTU_144	f_OTU_1140	0.952826	0.01
f_OTU_321	f_OTU_255	-0.972769	0
f_OTU_321	f_OTU_344	-0.974442	0.01
f_OTU_321	f_OTU_1266	0.908297	0.01
f_OTU_321	f_OTU_892	-0.959254	0.01
f_OTU_58	b_OTU_23	0.9754	0
f_OTU_58	b_OTU_114	0.979435	0
f_OTU_58	f_OTU_262	0.994157	0
f_OTU_58	f_OTU_239	0.985244	0
f_OTU_58	f_OTU_1147	0.993505	0
f_OTU_58	b_OTU_167	0.97799	0
f_OTU_58	f_OTU_717	0.972996	0.01
f_OTU_58	f_OTU_437	0.952021	0.01
f_OTU_58	b_OTU_357	0.981915	0.01
f_OTU_58	f_OTU_638	0.940027	0
f_OTU_58	f_OTU_990	0.97342	0.01
f_OTU_58	b_OTU_1905	0.947163	0.01
f_OTU_58	f_OTU_424	0.961832	0.01
f_OTU_77	f_OTU_868	0.942286	0.01
f_OTU_77	f_OTU_1097	-0.953697	0
f_OTU_77	b_OTU_618	-0.946495	0.01
f_OTU_77	f_OTU_491	0.947248	0
f_OTU_98	f_OTU_357	0.961283	0.01
f_OTU_98	f_OTU_360	0.979366	0
f_OTU_98	f_OTU_244	0.971156	0
f_OTU_98	f_OTU_267	0.988222	0.01
f_OTU_98	f_OTU_589	0.983961	0
f_OTU_98	f_OTU_465	-0.953022	0.01
f_OTU_98	f_OTU_800	0.986368	0
f_OTU_98	b_OTU_82	0.970605	0
f_OTU_98	f_OTU_761	0.959362	0
f_OTU_98	b_OTU_126	0.965053	0.01
f_OTU_98	f_OTU_498	0.973495	0.01
f_OTU_98	b_OTU_185	0.975942	0.01
f_OTU_12	f_OTU_124	-0.953303	0
f_OTU_12	f_OTU_254	0.964477	0
f_OTU_12	f_OTU_538	0.992973	0
f_OTU_12	b_OTU_591	-0.951933	0.01
f_OTU_12	f_OTU_367	0.969509	0
f_OTU_12	b_OTU_167	0.942178	0.01
f_OTU_124	f_OTU_189	0.948145	0.01
f_OTU_124	f_OTU_239	-0.94732	0.01
f_OTU_124	f_OTU_538	-0.948614	0
f_OTU_124	b_OTU_209	-0.937515	0.01
f_OTU_124	f_OTU_840	-0.958153	0.01
f_OTU_124	f_OTU_990	-0.949683	0.01
f_OTU_124	f_OTU_3092	0.93645	0.01
f_OTU_20	f_OTU_198	-0.949497	0.01
f_OTU_20	f_OTU_399	-0.945064	0.01
b_OTU_106	f_OTU_216	0.971259	0
b_OTU_106	f_OTU_213	0.960547	0.01
b_OTU_106	f_OTU_272	0.950156	0.01
b_OTU_106	f_OTU_747	-0.876353	0.01
b_OTU_106	b_OTU_204	0.963786	0.01
b_OTU_106	f_OTU_3371	-0.921242	0.01
f_OTU_364	f_OTU_342	-0.976813	0
f_OTU_364	b_OTU_240	-0.955913	0
f_OTU_364	b_OTU_218	-0.958773	0.01
f_OTU_364	f_OTU_318	-0.951925	0
f_OTU_364	b_OTU_153	0.947179	0
f_OTU_364	f_OTU_685	0.970715	0.01
f_OTU_364	f_OTU_510	0.975836	0.01
f_OTU_364	f_OTU_796	0.973286	0
f_OTU_364	f_OTU_402	0.976401	0
f_OTU_364	f_OTU_1684	0.958639	0
f_OTU_364	b_OTU_81	0.975788	0
f_OTU_364	f_OTU_458	0.921694	0.01
f_OTU_364	b_OTU_215	0.973019	0.01
f_OTU_364	f_OTU_600	0.96998	0
f_OTU_364	b_OTU_1725	0.962269	0.01
f_OTU_364	b_OTU_155	0.972276	0
f_OTU_364	f_OTU_774	0.962247	0.01
f_OTU_364	f_OTU_1313	0.952347	0
f_OTU_364	b_OTU_238	-0.940562	0.01
f_OTU_501	f_OTU_142	-0.97248	0.01
f_OTU_501	f_OTU_275	0.975818	0
f_OTU_501	f_OTU_937	-0.954926	0.01
f_OTU_501	f_OTU_378	0.931001	0
f_OTU_501	f_OTU_406	0.967437	0
f_OTU_501	b_OTU_254	-0.959872	0
f_OTU_501	f_OTU_1438	0.969713	0
f_OTU_501	f_OTU_491	-0.944905	0.01
f_OTU_85	f_OTU_205	-0.965212	0
f_OTU_85	b_OTU_23	-0.956988	0.01
f_OTU_85	f_OTU_239	-0.960896	0
f_OTU_85	f_OTU_840	-0.949274	0
f_OTU_85	b_OTU_167	-0.967444	0.01
f_OTU_85	f_OTU_665	-0.97182	0.01
f_OTU_85	b_OTU_740	0.933746	0.01
f_OTU_85	f_OTU_2906	0.963828	0.01
f_OTU_84	f_OTU_499	0.94986	0.01
f_OTU_84	f_OTU_253	-0.967392	0.01
f_OTU_84	b_OTU_28	-0.977957	0.01
f_OTU_84	f_OTU_185	-0.976663	0.01
f_OTU_84	f_OTU_284	-0.981064	0
f_OTU_84	f_OTU_502	0.962175	0.01
f_OTU_84	b_OTU_250	-0.964493	0.01
f_OTU_84	b_OTU_158	-0.970187	0
f_OTU_84	f_OTU_481	-0.964699	0.01
f_OTU_84	b_OTU_134	-0.985206	0
f_OTU_84	b_OTU_112	-0.973942	0
f_OTU_84	b_OTU_205	-0.955412	0.01
f_OTU_84	f_OTU_516	-0.953903	0.01
f_OTU_84	b_OTU_36	-0.975701	0
f_OTU_84	f_OTU_2081	0.918262	0.01
f_OTU_84	b_OTU_319	-0.964933	0
f_OTU_84	f_OTU_1919	0.947208	0.01
f_OTU_84	f_OTU_232	-0.97341	0.01
f_OTU_84	b_OTU_207	-0.965286	0.01
f_OTU_84	b_OTU_858	-0.958116	0.01
f_OTU_499	f_OTU_253	-0.955743	0.01
f_OTU_499	b_OTU_28	-0.95749	0
f_OTU_499	f_OTU_131	-0.943413	0
f_OTU_499	f_OTU_185	-0.959116	0.01
f_OTU_499	f_OTU_141	-0.943194	0.01
f_OTU_499	b_OTU_58	0.923262	0.01
f_OTU_499	f_OTU_220	-0.941895	0
f_OTU_499	b_OTU_56	-0.967394	0
f_OTU_499	b_OTU_117	-0.97301	0
f_OTU_499	b_OTU_176	-0.943606	0.01
f_OTU_499	b_OTU_219	-0.937601	0.01
f_OTU_499	b_OTU_589	0.891698	0.01
f_OTU_499	b_OTU_319	-0.975329	0.01
f_OTU_499	b_OTU_76	-0.953417	0
f_OTU_499	f_OTU_232	-0.94419	0.01
f_OTU_499	b_OTU_103	-0.962179	0
f_OTU_499	b_OTU_1204	-0.951087	0
f_OTU_499	f_OTU_646	-0.956826	0.01
b_OTU_16	b_OTU_273	0.940353	0.01
b_OTU_16	f_OTU_348	0.924386	0.01
b_OTU_8	b_OTU_45	-0.953864	0
b_OTU_8	b_OTU_219	-0.964956	0
f_OTU_342	f_OTU_316	0.973024	0.01
f_OTU_342	b_OTU_165	0.969274	0.01
f_OTU_342	b_OTU_240	0.984923	0.01
f_OTU_342	b_OTU_218	0.97564	0
f_OTU_342	f_OTU_318	0.968288	0
f_OTU_342	f_OTU_447	-0.967538	0
f_OTU_342	f_OTU_309	-0.970277	0.01
f_OTU_342	f_OTU_322	0.983	0
f_OTU_342	f_OTU_685	-0.971978	0
f_OTU_342	f_OTU_1164	0.977132	0
f_OTU_342	f_OTU_510	-0.970256	0.01
f_OTU_342	b_OTU_1561	0.980301	0
f_OTU_342	f_OTU_402	-0.975745	0
f_OTU_342	f_OTU_41	0.977643	0.01
f_OTU_342	f_OTU_463	-0.962254	0
f_OTU_342	f_OTU_1684	-0.961921	0
f_OTU_342	f_OTU_1399	0.980631	0
f_OTU_342	f_OTU_528	-0.971345	0
f_OTU_342	b_OTU_215	-0.953472	0.01
f_OTU_342	f_OTU_1230	0.981189	0.01
f_OTU_342	f_OTU_2742	0.977425	0
f_OTU_342	f_OTU_1313	-0.959277	0.01
f_OTU_443	f_OTU_143	-0.982833	0.01
f_OTU_443	f_OTU_305	-0.965617	0.01
f_OTU_443	f_OTU_398	0.953125	0
f_OTU_443	f_OTU_238	0.96995	0.01
f_OTU_443	f_OTU_375	-0.959341	0
f_OTU_443	f_OTU_603	0.975118	0
f_OTU_443	b_OTU_118	-0.966344	0.01
f_OTU_443	f_OTU_211	-0.958884	0.01
f_OTU_443	b_OTU_283	-0.965419	0.01
f_OTU_443	f_OTU_1062	-0.930826	0.01
f_OTU_142	f_OTU_275	-0.972086	0
f_OTU_142	f_OTU_1189	-0.974363	0
f_OTU_142	b_OTU_101	-0.944543	0.01
f_OTU_142	f_OTU_406	-0.974774	0
f_OTU_142	f_OTU_1012	-0.975284	0
f_OTU_142	f_OTU_194	0.963495	0
f_OTU_142	b_OTU_254	0.9751	0.01
f_OTU_142	f_OTU_462	-0.959552	0.01
f_OTU_142	b_OTU_461	0.972674	0.01
f_OTU_142	b_OTU_135	-0.971256	0.01
f_OTU_142	f_OTU_399	0.932787	0.01
f_OTU_142	f_OTU_762	0.969083	0.01
f_OTU_142	f_OTU_868	0.975731	0
f_OTU_142	f_OTU_529	-0.967145	0.01
f_OTU_142	b_OTU_302	-0.939093	0.01
f_OTU_142	f_OTU_383	0.969925	0.01
f_OTU_142	b_OTU_286	-0.960719	0.01
f_OTU_142	f_OTU_850	-0.932908	0.01
f_OTU_142	f_OTU_1047	-0.979252	0
f_OTU_142	b_OTU_131	-0.953441	0
f_OTU_142	f_OTU_724	-0.947167	0.01
f_OTU_142	b_OTU_618	-0.947048	0.01
f_OTU_142	b_OTU_1080	-0.968167	0
f_OTU_205	f_OTU_189	-0.968181	0.01
f_OTU_205	b_OTU_151	0.988829	0
f_OTU_205	f_OTU_239	0.987386	0
f_OTU_205	f_OTU_538	0.980292	0.01
f_OTU_205	b_OTU_47	0.984388	0
f_OTU_205	f_OTU_442	0.985958	0
f_OTU_205	b_OTU_591	-0.949823	0
f_OTU_205	f_OTU_480	-0.941521	0.01
f_OTU_205	b_OTU_209	0.970248	0
f_OTU_205	f_OTU_840	0.987042	0.01
f_OTU_205	b_OTU_167	0.985648	0
f_OTU_205	f_OTU_717	0.986049	0
f_OTU_205	b_OTU_237	-0.964919	0
f_OTU_205	f_OTU_437	0.951945	0
f_OTU_205	b_OTU_499	0.984437	0.01
f_OTU_205	f_OTU_638	0.971816	0.01
f_OTU_205	f_OTU_424	0.947083	0.01
f_OTU_189	b_OTU_23	-0.959126	0.01
f_OTU_189	f_OTU_239	-0.965303	0.01
f_OTU_189	f_OTU_538	-0.963947	0
f_OTU_189	f_OTU_442	-0.969376	0
f_OTU_189	b_OTU_591	0.938986	0.01
f_OTU_189	f_OTU_840	-0.957494	0
f_OTU_189	b_OTU_499	-0.948569	0
f_OTU_189	f_OTU_638	-0.934473	0.01
f_OTU_189	f_OTU_990	-0.962505	0.01
f_OTU_189	f_OTU_702	0.895553	0.01
f_OTU_169	f_OTU_170	0.981569	0
f_OTU_169	f_OTU_121	0.966649	0
f_OTU_169	f_OTU_111	-0.960471	0.01
f_OTU_169	f_OTU_724	-0.945625	0.01
f_OTU_169	f_OTU_1140	0.962815	0.01
f_OTU_255	f_OTU_94	0.95378	0
f_OTU_255	f_OTU_245	0.961687	0.01
f_OTU_255	b_OTU_105	0.954261	0.01
f_OTU_255	f_OTU_216	0.947357	0.01
f_OTU_255	f_OTU_412	0.989549	0.01
f_OTU_255	f_OTU_1267	0.951019	0.01
f_OTU_255	f_OTU_344	0.984782	0
f_OTU_255	f_OTU_826	0.977728	0
f_OTU_255	b_OTU_834	0.968828	0
f_OTU_255	f_OTU_130	0.973305	0
f_OTU_255	f_OTU_892	0.973939	0
f_OTU_255	f_OTU_1580	0.953765	0.01
f_OTU_255	b_OTU_512	0.970553	0.01
f_OTU_51	b_OTU_57	-0.908638	0.01
f_OTU_146	b_OTU_94	-0.95402	0.01
f_OTU_146	b_OTU_158	-0.929531	0
f_OTU_146	b_OTU_112	-0.956298	0.01
f_OTU_146	b_OTU_71	-0.952292	0.01
f_OTU_146	b_OTU_91	0.927381	0.01
f_OTU_65	b_OTU_38	0.938304	0.01
f_OTU_65	f_OTU_970	0.949247	0.01
f_OTU_65	b_OTU_188	0.924881	0.01
b_OTU_273	b_OTU_14	0.973697	0
b_OTU_273	f_OTU_369	-0.971483	0
b_OTU_273	f_OTU_258	-0.966667	0.01
b_OTU_273	f_OTU_228	-0.972144	0
b_OTU_273	f_OTU_484	-0.956309	0.01
b_OTU_273	f_OTU_821	-0.981102	0
b_OTU_273	f_OTU_2082	0.942575	0.01
b_OTU_273	b_OTU_476	0.950721	0
f_OTU_143	f_OTU_127	-0.965781	0.01
f_OTU_143	f_OTU_108	-0.983125	0.01
f_OTU_143	f_OTU_292	-0.972635	0
f_OTU_143	f_OTU_375	0.968838	0.01
f_OTU_143	f_OTU_603	-0.963604	0
f_OTU_143	f_OTU_478	-0.955319	0.01
f_OTU_143	b_OTU_283	0.965944	0
f_OTU_143	f_OTU_1062	0.975585	0.01
f_OTU_143	f_OTU_619	-0.958536	0
f_OTU_143	f_OTU_593	-0.947457	0.01
f_OTU_113	f_OTU_158	-0.950313	0
f_OTU_113	f_OTU_262	-0.953985	0
f_OTU_113	f_OTU_1147	-0.968802	0.01
f_OTU_155	f_OTU_358	-0.982347	0
f_OTU_155	f_OTU_177	-0.973683	0.01
f_OTU_155	f_OTU_121	-0.968602	0.01
f_OTU_155	f_OTU_390	-0.923381	0.01
f_OTU_155	f_OTU_260	-0.949634	0.01
f_OTU_155	b_OTU_259	-0.979056	0
f_OTU_155	f_OTU_782	0.975063	0
f_OTU_155	f_OTU_413	-0.938601	0.01
f_OTU_155	f_OTU_1619	-0.968826	0
f_OTU_155	b_OTU_328	-0.979802	0
f_OTU_282	f_OTU_835	-0.98548	0
f_OTU_282	f_OTU_324	0.995556	0
f_OTU_282	f_OTU_358	0.966389	0
f_OTU_282	f_OTU_357	0.99264	0
f_OTU_282	f_OTU_360	0.983129	0.01
f_OTU_282	f_OTU_852	-0.970415	0
f_OTU_282	f_OTU_100	0.988777	0
f_OTU_282	f_OTU_244	0.99255	0
f_OTU_282	f_OTU_390	0.988997	0
f_OTU_282	f_OTU_589	0.96018	0.01
f_OTU_282	f_OTU_452	0.959928	0.01
f_OTU_282	b_OTU_371	0.9816	0
f_OTU_282	f_OTU_864	-0.943419	0.01
f_OTU_282	b_OTU_186	0.964412	0.01
f_OTU_282	f_OTU_800	0.953089	0.01
f_OTU_282	b_OTU_82	0.992521	0
f_OTU_282	f_OTU_139	0.97629	0.01
f_OTU_282	b_OTU_259	0.958389	0.01
f_OTU_282	f_OTU_1839	-0.965444	0.01
f_OTU_282	b_OTU_126	0.980607	0
f_OTU_282	f_OTU_404	0.985601	0
f_OTU_282	b_OTU_270	0.982348	0.01
f_OTU_282	b_OTU_495	0.988271	0.01
f_OTU_282	f_OTU_413	0.986307	0
f_OTU_282	b_OTU_173	0.969809	0
f_OTU_282	f_OTU_2337	-0.959715	0
f_OTU_282	b_OTU_180	0.991614	0
f_OTU_282	f_OTU_1210	0.994721	0
f_OTU_282	f_OTU_786	-0.937715	0.01
f_OTU_282	f_OTU_498	0.974478	0
f_OTU_282	b_OTU_185	0.973593	0
f_OTU_282	f_OTU_359	-0.963649	0
f_OTU_282	f_OTU_1124	-0.941053	0.01
f_OTU_282	f_OTU_329	0.980694	0.01
f_OTU_119	b_OTU_48	0.944554	0
f_OTU_119	f_OTU_462	0.944457	0.01
f_OTU_119	f_OTU_38	0.9558	0
f_OTU_119	f_OTU_762	-0.945008	0
f_OTU_119	b_OTU_116	-0.951918	0.01
f_OTU_119	f_OTU_315	-0.943358	0
f_OTU_158	f_OTU_279	-0.958712	0.01
f_OTU_158	f_OTU_435	-0.95601	0
f_OTU_158	b_OTU_86	0.938535	0.01
f_OTU_158	f_OTU_402	-0.933471	0.01
f_OTU_161	b_OTU_15	0.960492	0.01
f_OTU_161	b_OTU_51	0.964417	0
f_OTU_161	f_OTU_285	-0.940577	0
f_OTU_161	f_OTU_267	0.939147	0
f_OTU_161	f_OTU_390	0.902375	0.01
f_OTU_161	f_OTU_589	0.946024	0.01
f_OTU_161	b_OTU_371	0.937883	0
f_OTU_161	f_OTU_761	0.961808	0.01
f_OTU_161	f_OTU_478	0.954802	0.01
f_OTU_161	f_OTU_1505	0.971592	0
f_OTU_221	f_OTU_216	0.962662	0.01
f_OTU_221	f_OTU_272	0.965567	0.01
f_OTU_221	f_OTU_801	0.966391	0
f_OTU_221	f_OTU_1132	-0.926371	0.01
f_OTU_221	f_OTU_320	0.969897	0
f_OTU_221	b_OTU_549	0.956661	0.01
f_OTU_221	f_OTU_826	0.948416	0
f_OTU_221	f_OTU_830	-0.930588	0.01
f_OTU_221	f_OTU_1527	-0.930409	0.01
f_OTU_221	f_OTU_824	0.947534	0.01
b_OTU_24	f_OTU_284	-0.922107	0.01
b_OTU_24	b_OTU_97	-0.928185	0.01
f_OTU_222	b_OTU_10	0.958288	0.01
f_OTU_222	b_OTU_39	0.92641	0.01
f_OTU_222	b_OTU_45	-0.941276	0.01
f_OTU_222	b_OTU_117	-0.87914	0.01
f_OTU_222	f_OTU_484	-0.969017	0
f_OTU_222	f_OTU_196	-0.971033	0.01
f_OTU_222	b_OTU_1905	0.921344	0.01
b_OTU_15	f_OTU_285	-0.932686	0.01
b_OTU_15	b_OTU_349	-0.959173	0.01
b_OTU_15	f_OTU_1505	0.939738	0.01
f_OTU_203	f_OTU_201	-0.953189	0.01
b_OTU_14	f_OTU_247	-0.962482	0.01
b_OTU_14	f_OTU_258	-0.970587	0.01
b_OTU_14	b_OTU_158	-0.968491	0.01
b_OTU_14	b_OTU_705	0.944122	0
b_OTU_14	f_OTU_1044	-0.946751	0.01
b_OTU_14	b_OTU_858	-0.934774	0.01
f_OTU_94	f_OTU_137	0.966963	0.01
f_OTU_94	f_OTU_245	0.970005	0.01
f_OTU_94	f_OTU_173	0.993871	0
f_OTU_94	f_OTU_250	0.996593	0
f_OTU_94	f_OTU_216	0.954068	0.01
f_OTU_94	f_OTU_412	0.982747	0.01
f_OTU_94	f_OTU_338	0.982251	0.01
f_OTU_94	f_OTU_272	0.958077	0.01
f_OTU_94	f_OTU_747	-0.963177	0
f_OTU_94	f_OTU_801	0.984293	0
f_OTU_94	f_OTU_320	0.963089	0
f_OTU_94	f_OTU_344	0.960362	0.01
f_OTU_94	b_OTU_204	0.971957	0
f_OTU_94	f_OTU_327	0.991763	0
f_OTU_94	b_OTU_549	0.967352	0
f_OTU_94	f_OTU_683	-0.938395	0.01
f_OTU_94	f_OTU_237	0.987394	0
f_OTU_94	f_OTU_615	0.9783	0.01
f_OTU_94	f_OTU_1004	-0.955583	0.01
f_OTU_94	f_OTU_826	0.97495	0.01
f_OTU_94	b_OTU_99	0.993354	0
f_OTU_94	f_OTU_926	-0.94304	0
f_OTU_94	f_OTU_229	-0.952036	0.01
f_OTU_94	f_OTU_858	0.988056	0
f_OTU_94	b_OTU_146	0.974027	0.01
f_OTU_94	f_OTU_130	0.978066	0
f_OTU_94	b_OTU_731	-0.925287	0.01
f_OTU_94	f_OTU_1580	0.978319	0
f_OTU_94	b_OTU_512	0.96969	0
f_OTU_94	f_OTU_824	0.989766	0
f_OTU_94	f_OTU_1352	-0.934909	0.01
b_OTU_227	f_OTU_427	0.970271	0
b_OTU_227	f_OTU_399	-0.954201	0
f_OTU_181	f_OTU_219	0.978146	0
f_OTU_181	f_OTU_358	0.981376	0
f_OTU_181	f_OTU_177	0.984706	0
f_OTU_181	f_OTU_244	0.907661	0.01
f_OTU_181	f_OTU_260	0.972799	0
f_OTU_181	b_OTU_186	0.971894	0.01
f_OTU_34	f_OTU_159	0.981312	0.01
f_OTU_34	b_OTU_924	-0.900829	0.01
b_OTU_19	f_OTU_543	0.936589	0.01
b_OTU_9	b_OTU_45	-0.955264	0
b_OTU_9	b_OTU_250	-0.9569	0.01
b_OTU_9	b_OTU_158	-0.948958	0.01
b_OTU_9	b_OTU_705	0.937463	0.01
b_OTU_9	b_OTU_71	-0.952519	0.01
b_OTU_9	b_OTU_36	-0.913573	0
b_OTU_9	f_OTU_232	-0.96251	0.01
b_OTU_9	b_OTU_207	-0.935658	0
b_OTU_9	b_OTU_858	-0.967809	0
b_OTU_27	f_OTU_593	0.9484	0.01
b_OTU_11	f_OTU_559	-0.949365	0.01
f_OTU_137	f_OTU_338	0.988416	0
f_OTU_137	b_OTU_87	0.98246	0.01
f_OTU_137	f_OTU_801	0.973579	0.01
f_OTU_137	f_OTU_585	-0.970051	0
f_OTU_137	f_OTU_327	0.971842	0
f_OTU_137	b_OTU_99	0.949252	0.01
f_OTU_137	f_OTU_2489	-0.928208	0.01
f_OTU_137	b_OTU_146	0.962835	0.01
f_OTU_137	b_OTU_2540	-0.953337	0.01
f_OTU_137	f_OTU_824	0.970154	0.01
f_OTU_137	f_OTU_1352	-0.927837	0.01
f_OTU_236	f_OTU_1189	-0.962819	0.01
f_OTU_236	b_OTU_254	0.966385	0
f_OTU_236	b_OTU_135	-0.957652	0
f_OTU_236	f_OTU_38	-0.948038	0
f_OTU_236	f_OTU_340	0.953964	0.01
f_OTU_236	f_OTU_762	0.968071	0.01
f_OTU_236	f_OTU_868	0.967615	0.01
f_OTU_236	f_OTU_535	0.963669	0
f_OTU_236	b_OTU_286	-0.948311	0
f_OTU_236	f_OTU_1097	-0.948408	0.01
f_OTU_236	f_OTU_315	0.960663	0.01
b_OTU_23	b_OTU_114	0.952665	0.01
b_OTU_23	b_OTU_151	0.962444	0.01
b_OTU_23	f_OTU_239	0.988239	0
b_OTU_23	f_OTU_442	0.977669	0
b_OTU_23	b_OTU_209	0.942556	0.01
b_OTU_23	f_OTU_717	0.977898	0
b_OTU_23	f_OTU_665	0.973144	0
b_OTU_23	b_OTU_237	-0.921667	0.01
b_OTU_23	f_OTU_437	0.965975	0.01
b_OTU_23	f_OTU_436	-0.959411	0
b_OTU_23	b_OTU_447	-0.929074	0
b_OTU_23	f_OTU_990	0.968843	0
b_OTU_23	f_OTU_2146	-0.93389	0.01
b_OTU_23	f_OTU_424	0.969754	0.01
f_OTU_126	f_OTU_356	-0.963223	0
f_OTU_126	f_OTU_285	-0.921923	0.01
f_OTU_126	f_OTU_296	0.975931	0
f_OTU_126	f_OTU_959	-0.968195	0.01
f_OTU_126	f_OTU_1186	-0.962895	0.01
f_OTU_126	b_OTU_122	-0.963605	0.01
f_OTU_126	b_OTU_89	0.961025	0.01
f_OTU_126	b_OTU_118	-0.959967	0.01
f_OTU_126	f_OTU_898	0.92709	0.01
f_OTU_126	b_OTU_150	0.990174	0
f_OTU_126	b_OTU_346	0.965334	0.01
f_OTU_126	f_OTU_619	0.957579	0.01
f_OTU_126	f_OTU_640	0.974432	0
f_OTU_126	b_OTU_711	0.94931	0.01
f_OTU_126	f_OTU_593	0.971672	0
f_OTU_126	f_OTU_2249	0.960213	0.01
f_OTU_126	b_OTU_290	-0.96864	0.01
f_OTU_126	b_OTU_1343	0.948228	0.01
f_OTU_305	f_OTU_108	-0.963032	0
f_OTU_305	f_OTU_292	-0.940813	0.01
f_OTU_305	f_OTU_303	0.938484	0.01
f_OTU_305	f_OTU_959	0.961882	0
f_OTU_305	f_OTU_375	0.977373	0
f_OTU_305	b_OTU_89	-0.974392	0.01
f_OTU_305	f_OTU_1700	-0.945592	0.01
f_OTU_305	f_OTU_469	0.95841	0.01
f_OTU_305	b_OTU_118	0.96828	0.01
f_OTU_305	f_OTU_211	0.942021	0
f_OTU_305	f_OTU_1389	0.960633	0
f_OTU_305	b_OTU_77	0.95886	0
f_OTU_305	b_OTU_346	-0.949303	0.01
f_OTU_305	b_OTU_2031	0.932831	0
f_OTU_305	f_OTU_742	-0.957329	0.01
f_OTU_305	f_OTU_1247	-0.959109	0
f_OTU_305	f_OTU_354	-0.958999	0
f_OTU_170	f_OTU_580	0.954101	0
f_OTU_198	f_OTU_538	0.942821	0.01
f_OTU_191	f_OTU_1362	0.956472	0.01
f_OTU_191	f_OTU_882	0.939059	0.01
f_OTU_127	f_OTU_108	0.974907	0.01
f_OTU_127	f_OTU_292	0.966278	0
f_OTU_127	f_OTU_603	0.969339	0
f_OTU_127	b_OTU_89	0.968467	0.01
f_OTU_127	f_OTU_1700	0.978381	0
f_OTU_127	b_OTU_118	-0.947547	0.01
f_OTU_127	b_OTU_283	-0.940446	0
f_OTU_127	f_OTU_640	0.936406	0
f_OTU_127	f_OTU_593	0.969591	0.01
f_OTU_245	f_OTU_250	0.956046	0
f_OTU_245	f_OTU_412	0.974922	0.01
f_OTU_245	f_OTU_1267	0.991995	0
f_OTU_245	f_OTU_747	-0.927533	0.01
f_OTU_245	f_OTU_344	0.974813	0.01
f_OTU_245	b_OTU_99	0.951234	0
f_OTU_245	f_OTU_1580	0.921641	0.01
f_OTU_245	f_OTU_488	0.967234	0.01
f_OTU_270	f_OTU_173	0.943059	0.01
f_OTU_270	f_OTU_338	0.971587	0
f_OTU_270	b_OTU_87	0.964095	0
f_OTU_270	f_OTU_801	0.985248	0
f_OTU_270	f_OTU_327	0.959835	0.01
f_OTU_270	f_OTU_237	0.968411	0.01
f_OTU_270	f_OTU_407	0.970494	0
f_OTU_270	f_OTU_615	0.974162	0
f_OTU_270	f_OTU_902	-0.929915	0
f_OTU_270	f_OTU_858	0.961869	0.01
f_OTU_270	f_OTU_2649	-0.958122	0.01
f_OTU_270	b_OTU_146	0.982191	0
f_OTU_270	f_OTU_331	0.977864	0
f_OTU_270	f_OTU_927	-0.90884	0.01
f_OTU_270	b_OTU_184	0.982345	0
f_OTU_835	f_OTU_324	-0.963464	0.01
f_OTU_835	f_OTU_326	-0.956561	0.01
f_OTU_835	f_OTU_100	-0.970764	0
f_OTU_835	f_OTU_244	-0.95707	0.01
f_OTU_835	f_OTU_168	-0.966961	0.01
f_OTU_835	b_OTU_82	-0.967905	0
f_OTU_835	b_OTU_126	-0.966386	0.01
f_OTU_835	f_OTU_413	-0.960962	0.01
f_OTU_835	f_OTU_2337	0.976175	0
f_OTU_835	f_OTU_786	0.933329	0.01
f_OTU_108	f_OTU_238	0.960147	0.01
f_OTU_108	f_OTU_959	-0.933728	0
f_OTU_108	f_OTU_375	-0.95392	0.01
f_OTU_108	b_OTU_122	-0.944287	0.01
f_OTU_108	b_OTU_89	0.958243	0
f_OTU_108	f_OTU_1700	0.976455	0.01
f_OTU_108	f_OTU_469	-0.940126	0.01
f_OTU_108	f_OTU_836	0.945744	0.01
f_OTU_108	f_OTU_593	0.961912	0.01
b_OTU_114	f_OTU_239	0.962077	0.01
b_OTU_114	f_OTU_1147	0.972351	0
b_OTU_114	b_OTU_167	0.957599	0.01
b_OTU_114	f_OTU_665	0.952945	0
f_OTU_93	f_OTU_766	0.947851	0.01
f_OTU_93	f_OTU_523	-0.942376	0.01
f_OTU_93	b_OTU_56	0.972029	0.01
f_OTU_93	b_OTU_635	0.96384	0
f_OTU_93	f_OTU_1802	-0.954861	0.01
f_OTU_93	f_OTU_646	0.934615	0.01
f_OTU_247	f_OTU_253	0.962574	0
f_OTU_247	b_OTU_28	0.981426	0
f_OTU_247	f_OTU_131	0.980269	0
f_OTU_247	f_OTU_369	0.985943	0
f_OTU_247	f_OTU_185	0.973127	0
f_OTU_247	f_OTU_258	0.989492	0
f_OTU_247	f_OTU_284	0.974781	0.01
f_OTU_247	f_OTU_825	-0.9537	0.01
f_OTU_247	f_OTU_502	-0.953092	0.01
f_OTU_247	f_OTU_566	-0.951055	0.01
f_OTU_247	b_OTU_73	-0.946893	0.01
f_OTU_247	f_OTU_220	0.943127	0.01
f_OTU_247	b_OTU_94	0.957839	0.01
f_OTU_247	b_OTU_250	0.988391	0
f_OTU_247	b_OTU_42	0.948135	0.01
f_OTU_247	b_OTU_117	0.953333	0
f_OTU_247	b_OTU_158	0.993978	0
f_OTU_247	f_OTU_481	0.964819	0
f_OTU_247	b_OTU_134	0.987037	0.01
f_OTU_247	b_OTU_112	0.965729	0.01
f_OTU_247	b_OTU_358	0.965995	0.01
f_OTU_247	b_OTU_205	0.986853	0.01
f_OTU_247	f_OTU_516	0.966758	0.01
f_OTU_247	f_OTU_1044	0.981674	0
f_OTU_247	b_OTU_176	0.971032	0.01
f_OTU_247	b_OTU_71	0.954877	0
f_OTU_247	b_OTU_80	0.978262	0.01
f_OTU_247	b_OTU_319	0.959343	0
f_OTU_247	b_OTU_76	0.963334	0.01
f_OTU_247	f_OTU_116	-0.943582	0
f_OTU_247	f_OTU_232	0.984194	0
f_OTU_247	f_OTU_608	-0.918512	0.01
f_OTU_247	f_OTU_2861	-0.962028	0.01
f_OTU_247	b_OTU_207	0.983106	0
f_OTU_247	b_OTU_103	0.956997	0.01
f_OTU_247	b_OTU_858	0.954541	0.01
f_OTU_247	f_OTU_374	-0.951358	0.01
f_OTU_247	b_OTU_251	0.948126	0
f_OTU_247	b_OTU_91	-0.947508	0.01
f_OTU_253	f_OTU_749	-0.958217	0
f_OTU_253	b_OTU_28	0.993401	0
f_OTU_253	f_OTU_131	0.988216	0
f_OTU_253	f_OTU_185	0.994794	0
f_OTU_253	f_OTU_252	0.981497	0
f_OTU_253	f_OTU_284	0.994486	0
f_OTU_253	f_OTU_141	0.949027	0
f_OTU_253	b_OTU_58	-0.957955	0.01
f_OTU_253	b_OTU_66	-0.960156	0.01
f_OTU_253	b_OTU_94	0.992073	0
f_OTU_253	f_OTU_766	0.989783	0
f_OTU_253	b_OTU_177	0.990626	0
f_OTU_253	f_OTU_523	-0.937903	0.01
f_OTU_253	b_OTU_771	-0.944187	0.01
f_OTU_253	b_OTU_117	0.981713	0.01
f_OTU_253	f_OTU_481	0.996849	0
f_OTU_253	b_OTU_134	0.980047	0.01
f_OTU_253	b_OTU_97	0.989115	0
f_OTU_253	b_OTU_112	0.987132	0
f_OTU_253	b_OTU_358	0.988362	0
f_OTU_253	b_OTU_635	0.966881	0.01
f_OTU_253	f_OTU_516	0.965734	0
f_OTU_253	b_OTU_176	0.989199	0
f_OTU_253	b_OTU_71	0.974724	0
f_OTU_253	b_OTU_36	0.989363	0
f_OTU_253	f_OTU_865	0.968613	0.01
f_OTU_253	b_OTU_80	0.988373	0
f_OTU_253	b_OTU_319	0.978415	0.01
f_OTU_253	b_OTU_1539	0.994746	0
f_OTU_253	b_OTU_76	0.980763	0
f_OTU_253	f_OTU_232	0.970598	0
f_OTU_253	b_OTU_207	0.972266	0.01
f_OTU_253	b_OTU_103	0.990753	0
f_OTU_253	b_OTU_726	-0.943913	0.01
f_OTU_253	b_OTU_251	0.993972	0
f_OTU_253	b_OTU_91	-0.917443	0.01
f_OTU_253	b_OTU_1204	0.980912	0.01
f_OTU_253	f_OTU_646	0.978844	0
f_OTU_253	f_OTU_396	0.98715	0.01
f_OTU_154	b_OTU_51	0.949144	0
f_OTU_154	f_OTU_761	0.967812	0.01
f_OTU_166	f_OTU_1011	-0.946953	0.01
f_OTU_166	f_OTU_87	0.956328	0.01
f_OTU_166	f_OTU_320	0.946973	0
f_OTU_166	f_OTU_615	0.956868	0
f_OTU_166	f_OTU_3371	-0.900355	0.01
f_OTU_749	b_OTU_28	-0.976967	0.01
f_OTU_749	f_OTU_131	-0.980628	0.01
f_OTU_749	f_OTU_185	-0.971717	0.01
f_OTU_749	f_OTU_252	-0.904423	0.01
f_OTU_749	f_OTU_284	-0.972999	0.01
f_OTU_749	f_OTU_566	0.959323	0.01
f_OTU_749	b_OTU_250	-0.960179	0.01
f_OTU_749	f_OTU_766	-0.935562	0
f_OTU_749	b_OTU_158	-0.957839	0.01
f_OTU_749	b_OTU_134	-0.968457	0.01
f_OTU_749	b_OTU_358	-0.958015	0.01
f_OTU_749	b_OTU_205	-0.955939	0.01
f_OTU_749	b_OTU_176	-0.943264	0.01
f_OTU_749	b_OTU_1539	-0.950142	0
b_OTU_28	b_OTU_55	-0.931517	0.01
b_OTU_28	f_OTU_131	0.992712	0
b_OTU_28	f_OTU_185	0.996557	0
b_OTU_28	f_OTU_284	0.995983	0
b_OTU_28	f_OTU_141	0.953142	0.01
b_OTU_28	b_OTU_58	-0.942313	0.01
b_OTU_28	f_OTU_825	-0.9644	0.01
b_OTU_28	f_OTU_502	-0.960344	0
b_OTU_28	f_OTU_220	0.951677	0
b_OTU_28	b_OTU_94	0.988847	0
b_OTU_28	b_OTU_250	0.989593	0
b_OTU_28	f_OTU_766	0.967907	0.01
b_OTU_28	b_OTU_177	0.975902	0
b_OTU_28	b_OTU_1199	-0.966358	0
b_OTU_28	b_OTU_42	0.97903	0.01
b_OTU_28	b_OTU_117	0.977384	0
b_OTU_28	b_OTU_158	0.974216	0.01
b_OTU_28	f_OTU_481	0.992877	0
b_OTU_28	b_OTU_134	0.993566	0
b_OTU_28	b_OTU_97	0.984348	0.01
b_OTU_28	f_OTU_196	0.927152	0
b_OTU_28	b_OTU_112	0.985251	0
b_OTU_28	b_OTU_358	0.994039	0
b_OTU_28	b_OTU_205	0.988221	0
b_OTU_28	f_OTU_516	0.976798	0
b_OTU_28	b_OTU_176	0.987834	0
b_OTU_28	b_OTU_71	0.981029	0
b_OTU_28	b_OTU_36	0.997635	0
b_OTU_28	b_OTU_80	0.992346	0
b_OTU_28	b_OTU_319	0.981435	0
b_OTU_28	b_OTU_1539	0.987135	0
b_OTU_28	b_OTU_76	0.986479	0
b_OTU_28	b_OTU_160	-0.950415	0.01
b_OTU_28	b_OTU_485	-0.930971	0.01
b_OTU_28	b_OTU_207	0.984291	0.01
b_OTU_28	b_OTU_103	0.986792	0
b_OTU_28	b_OTU_251	0.983528	0
b_OTU_28	b_OTU_315	0.968073	0
b_OTU_28	b_OTU_1204	0.983233	0.01
b_OTU_28	f_OTU_2712	-0.942169	0.01
b_OTU_28	f_OTU_396	0.975948	0.01
f_OTU_262	f_OTU_239	0.976228	0.01
f_OTU_262	f_OTU_1147	0.992839	0
f_OTU_262	f_OTU_442	0.969977	0.01
f_OTU_262	f_OTU_665	0.969446	0.01
f_OTU_262	b_OTU_499	0.941259	0
f_OTU_262	f_OTU_436	-0.952441	0.01
f_OTU_262	b_OTU_357	0.976458	0.01
f_OTU_165	b_OTU_151	0.981184	0
f_OTU_165	f_OTU_239	0.963037	0
f_OTU_165	b_OTU_47	0.98342	0
f_OTU_165	b_OTU_209	0.984268	0
f_OTU_165	f_OTU_840	0.9685	0.01
f_OTU_165	f_OTU_717	0.969553	0.01
f_OTU_165	b_OTU_499	0.974674	0.01
f_OTU_165	f_OTU_638	0.974128	0.01
f_OTU_165	f_OTU_990	0.981135	0.01
f_OTU_275	f_OTU_1189	0.964003	0.01
f_OTU_275	b_OTU_101	0.957668	0.01
f_OTU_275	f_OTU_406	0.970355	0
f_OTU_275	f_OTU_1012	0.970379	0.01
f_OTU_275	f_OTU_194	-0.942128	0
f_OTU_275	f_OTU_209	0.964437	0.01
f_OTU_275	f_OTU_462	0.937801	0.01
f_OTU_275	b_OTU_461	-0.970167	0.01
f_OTU_275	b_OTU_135	0.943787	0.01
f_OTU_275	f_OTU_38	0.959079	0
f_OTU_275	f_OTU_1438	0.969627	0.01
f_OTU_275	f_OTU_529	0.964013	0.01
f_OTU_275	f_OTU_627	-0.948318	0.01
f_OTU_275	f_OTU_383	-0.960437	0.01
f_OTU_275	f_OTU_802	-0.940901	0.01
f_OTU_275	f_OTU_543	-0.969041	0
f_OTU_275	f_OTU_268	0.95561	0.01
f_OTU_275	f_OTU_724	0.957993	0.01
f_OTU_275	b_OTU_1080	0.968359	0
f_OTU_275	f_OTU_491	-0.9334	0.01
f_OTU_275	f_OTU_679	-0.927999	0.01
b_OTU_55	f_OTU_284	-0.955743	0.01
b_OTU_55	b_OTU_94	-0.929157	0.01
b_OTU_55	f_OTU_157	-0.945525	0
b_OTU_55	b_OTU_56	-0.954562	0.01
b_OTU_55	b_OTU_97	-0.956413	0.01
b_OTU_55	b_OTU_635	-0.956519	0
b_OTU_55	b_OTU_726	0.926128	0.01
b_OTU_55	b_OTU_1204	-0.947731	0
b_OTU_55	b_OTU_630	-0.91124	0.01
b_OTU_10	b_OTU_158	-0.960046	0.01
b_OTU_10	b_OTU_134	-0.94074	0.01
b_OTU_10	f_OTU_196	-0.970104	0
b_OTU_10	b_OTU_219	-0.933298	0.01
b_OTU_10	b_OTU_858	-0.975095	0
b_OTU_10	f_OTU_700	-0.955058	0.01
f_OTU_356	f_OTU_285	0.977455	0
f_OTU_356	f_OTU_303	0.984166	0.01
f_OTU_356	f_OTU_552	0.970724	0.01
f_OTU_356	f_OTU_375	0.953594	0
f_OTU_356	b_OTU_122	0.977889	0
f_OTU_356	b_OTU_77	0.969728	0
f_OTU_356	f_OTU_1431	0.944615	0.01
f_OTU_356	f_OTU_836	-0.93673	0
f_OTU_356	f_OTU_2373	-0.960109	0.01
f_OTU_159	f_OTU_219	0.966866	0.01
f_OTU_159	b_OTU_101	-0.956925	0
f_OTU_159	b_OTU_48	-0.904997	0.01
f_OTU_159	f_OTU_868	0.920405	0.01
f_OTU_159	f_OTU_302	0.954948	0.01
b_OTU_272	f_OTU_316	0.947573	0.01
b_OTU_272	b_OTU_153	-0.908231	0.01
b_OTU_272	f_OTU_297	-0.95245	0.01
b_OTU_272	b_OTU_81	-0.948081	0.01
b_OTU_272	b_OTU_215	-0.940099	0.01
b_OTU_272	b_OTU_839	0.967865	0.01
f_OTU_131	f_OTU_369	0.958002	0.01
f_OTU_131	f_OTU_185	0.996699	0
f_OTU_131	f_OTU_284	0.997232	0
f_OTU_131	b_OTU_58	-0.966753	0
f_OTU_131	f_OTU_825	-0.95716	0
f_OTU_131	f_OTU_502	-0.954161	0.01
f_OTU_131	b_OTU_250	0.976011	0.01
f_OTU_131	b_OTU_177	0.985833	0.01
f_OTU_131	f_OTU_157	0.972561	0
f_OTU_131	b_OTU_1199	-0.962543	0
f_OTU_131	b_OTU_158	0.969489	0
f_OTU_131	f_OTU_481	0.987926	0.01
f_OTU_131	b_OTU_134	0.989589	0
f_OTU_131	b_OTU_97	0.990521	0
f_OTU_131	f_OTU_376	0.951911	0.01
f_OTU_131	b_OTU_112	0.969577	0.01
f_OTU_131	b_OTU_358	0.995242	0
f_OTU_131	b_OTU_205	0.990416	0
f_OTU_131	f_OTU_516	0.98371	0
f_OTU_131	f_OTU_1044	0.971362	0.01
f_OTU_131	b_OTU_176	0.973424	0
f_OTU_131	b_OTU_36	0.993775	0
f_OTU_131	f_OTU_865	0.952863	0.01
f_OTU_131	b_OTU_80	0.991636	0
f_OTU_131	b_OTU_319	0.970314	0.01
f_OTU_131	b_OTU_1539	0.982648	0.01
f_OTU_131	f_OTU_1919	-0.94857	0
f_OTU_131	b_OTU_76	0.983067	0
f_OTU_131	b_OTU_160	-0.952404	0.01
f_OTU_131	b_OTU_283	0.92048	0
f_OTU_131	f_OTU_2220	-0.937305	0
f_OTU_131	b_OTU_103	0.970526	0.01
f_OTU_131	b_OTU_251	0.977307	0.01
f_OTU_131	b_OTU_1204	0.962151	0.01
f_OTU_219	f_OTU_462	-0.926309	0.01
f_OTU_219	b_OTU_186	0.943611	0
f_OTU_219	f_OTU_762	0.937553	0.01
f_OTU_219	b_OTU_104	-0.961623	0
f_OTU_324	f_OTU_358	0.98287	0
f_OTU_324	f_OTU_357	0.993277	0
f_OTU_324	f_OTU_360	0.971082	0.01
f_OTU_324	f_OTU_100	0.978769	0
f_OTU_324	f_OTU_177	0.972554	0.01
f_OTU_324	f_OTU_244	0.984422	0
f_OTU_324	f_OTU_390	0.992158	0.01
f_OTU_324	f_OTU_260	0.991602	0
f_OTU_324	f_OTU_452	0.96755	0.01
f_OTU_324	f_OTU_1980	-0.95263	0
f_OTU_324	b_OTU_371	0.976231	0
f_OTU_324	f_OTU_2148	-0.935279	0.01
f_OTU_324	b_OTU_186	0.973398	0
f_OTU_324	f_OTU_800	0.935227	0.01
f_OTU_324	b_OTU_82	0.987027	0
f_OTU_324	f_OTU_139	0.981648	0.01
f_OTU_324	b_OTU_259	0.975852	0
f_OTU_324	f_OTU_404	0.990425	0
f_OTU_324	f_OTU_2296	-0.922901	0.01
f_OTU_324	b_OTU_270	0.985849	0
f_OTU_324	b_OTU_495	0.988907	0
f_OTU_324	f_OTU_782	-0.960439	0.01
f_OTU_324	f_OTU_413	0.986957	0
f_OTU_324	b_OTU_173	0.975286	0.01
f_OTU_324	b_OTU_180	0.989697	0
f_OTU_324	f_OTU_1210	0.99231	0
f_OTU_324	f_OTU_882	-0.948426	0.01
f_OTU_324	f_OTU_786	-0.93876	0.01
f_OTU_324	b_OTU_420	-0.930056	0.01
f_OTU_324	f_OTU_519	-0.951304	0
f_OTU_324	b_OTU_185	0.967715	0.01
f_OTU_324	f_OTU_359	-0.953906	0
f_OTU_324	b_OTU_328	0.966328	0
f_OTU_324	b_OTU_2857	-0.924407	0.01
f_OTU_324	f_OTU_329	0.976964	0
f_OTU_369	f_OTU_185	0.94581	0.01
f_OTU_369	f_OTU_258	0.989671	0
f_OTU_369	f_OTU_284	0.94192	0
f_OTU_369	b_OTU_250	0.959238	0
f_OTU_369	b_OTU_134	0.972311	0.01
f_OTU_369	b_OTU_205	0.979741	0
f_OTU_369	f_OTU_516	0.962813	0.01
f_OTU_369	f_OTU_1044	0.981186	0
f_OTU_369	b_OTU_80	0.956083	0.01
f_OTU_369	f_OTU_232	0.95957	0.01
f_OTU_369	f_OTU_2861	-0.953264	0
f_OTU_369	b_OTU_726	-0.923902	0.01
f_OTU_185	f_OTU_284	0.997546	0
f_OTU_185	f_OTU_825	-0.950899	0.01
f_OTU_185	f_OTU_220	0.953246	0.01
f_OTU_185	b_OTU_66	-0.961817	0.01
f_OTU_185	b_OTU_94	0.983344	0
f_OTU_185	b_OTU_250	0.976754	0.01
f_OTU_185	b_OTU_177	0.98413	0
f_OTU_185	b_OTU_42	0.973099	0.01
f_OTU_185	b_OTU_117	0.972592	0.01
f_OTU_185	f_OTU_481	0.995987	0
f_OTU_185	b_OTU_134	0.987925	0.01
f_OTU_185	b_OTU_97	0.991769	0
f_OTU_185	f_OTU_376	0.955743	0
f_OTU_185	b_OTU_112	0.985417	0
f_OTU_185	b_OTU_358	0.993845	0
f_OTU_185	b_OTU_205	0.986223	0.01
f_OTU_185	f_OTU_516	0.985596	0
f_OTU_185	f_OTU_1044	0.964512	0.01
f_OTU_185	b_OTU_176	0.984824	0
f_OTU_185	b_OTU_71	0.965006	0
f_OTU_185	b_OTU_36	0.991869	0
f_OTU_185	f_OTU_865	0.958022	0.01
f_OTU_185	b_OTU_80	0.991801	0
f_OTU_185	b_OTU_319	0.981465	0.01
f_OTU_185	b_OTU_1539	0.990575	0
f_OTU_185	b_OTU_76	0.986968	0
f_OTU_185	b_OTU_1301	-0.947623	0.01
f_OTU_185	f_OTU_232	0.982616	0
f_OTU_185	b_OTU_485	-0.945286	0.01
f_OTU_185	b_OTU_207	0.977041	0
f_OTU_185	f_OTU_2220	-0.922917	0.01
f_OTU_185	b_OTU_103	0.981709	0
f_OTU_185	f_OTU_374	-0.942185	0.01
f_OTU_185	b_OTU_251	0.981018	0
f_OTU_185	f_OTU_2080	-0.941678	0.01
f_OTU_185	b_OTU_315	0.967327	0
f_OTU_185	b_OTU_1204	0.974631	0.01
f_OTU_185	f_OTU_396	0.974418	0
f_OTU_248	f_OTU_100	-0.946346	0.01
f_OTU_248	b_OTU_259	-0.928585	0.01
f_OTU_358	f_OTU_357	0.976842	0
f_OTU_358	f_OTU_177	0.991891	0
f_OTU_358	f_OTU_121	0.943	0
f_OTU_358	f_OTU_244	0.947063	0.01
f_OTU_358	f_OTU_390	0.979767	0
f_OTU_358	f_OTU_260	0.989872	0
f_OTU_358	b_OTU_186	0.983287	0.01
f_OTU_358	b_OTU_259	0.987734	0
f_OTU_358	f_OTU_404	0.988519	0
f_OTU_358	f_OTU_659	-0.948608	0.01
f_OTU_358	b_OTU_270	0.971503	0.01
f_OTU_358	f_OTU_782	-0.966885	0
f_OTU_358	b_OTU_173	0.949339	0.01
f_OTU_358	b_OTU_328	0.96951	0
[truncated: 2,111 more rows]

## Sheet: CW
OTU 1	OTU 2	corr	pval
f_OTU_1	f_OTU_62	-0.959485	0
f_OTU_1	f_OTU_111	0.981183	0
f_OTU_1	f_OTU_96	0.976358	0.01
f_OTU_1	f_OTU_81	-0.952795	0
f_OTU_1	f_OTU_109	0.930863	0.01
f_OTU_1	f_OTU_170	0.933802	0.01
f_OTU_1	f_OTU_192	-0.93448	0
f_OTU_1	f_OTU_245	0.960868	0
f_OTU_1	f_OTU_269	-0.942338	0.01
f_OTU_1	b_OTU_70	0.964783	0.01
f_OTU_1	f_OTU_100	-0.961794	0
f_OTU_1	b_OTU_36	0.938288	0.01
f_OTU_1	b_OTU_45	0.94331	0.01
f_OTU_1	b_OTU_123	0.961048	0
f_OTU_1	f_OTU_436	-0.923817	0.01
f_OTU_1	f_OTU_33	0.887294	0.01
f_OTU_1	f_OTU_431	-0.935408	0.01
f_OTU_1	b_OTU_219	-0.972731	0
f_OTU_1	f_OTU_351	-0.970594	0.01
f_OTU_1	b_OTU_797	0.933933	0.01
f_OTU_1	f_OTU_3203	0.934829	0
f_OTU_1	b_OTU_609	-0.963183	0
f_OTU_1	f_OTU_796	-0.927816	0
f_OTU_36	f_OTU_13	0.949516	0.01
f_OTU_36	f_OTU_106	-0.979195	0
f_OTU_36	f_OTU_162	-0.991216	0
f_OTU_36	f_OTU_39	0.980772	0
f_OTU_36	f_OTU_107	0.973603	0
f_OTU_36	f_OTU_149	-0.946134	0.01
f_OTU_36	f_OTU_20	0.96486	0
f_OTU_36	f_OTU_178	-0.975582	0
f_OTU_36	f_OTU_214	0.988743	0
f_OTU_36	f_OTU_252	-0.979979	0
f_OTU_36	f_OTU_85	0.952219	0.01
f_OTU_36	b_OTU_29	0.957774	0.01
f_OTU_36	f_OTU_600	-0.972549	0.01
f_OTU_36	f_OTU_1453	-0.971602	0.01
f_OTU_36	f_OTU_484	-0.990341	0
f_OTU_36	f_OTU_344	-0.985125	0.01
f_OTU_36	f_OTU_1862	0.955589	0
f_OTU_36	f_OTU_166	-0.965556	0.01
f_OTU_36	b_OTU_125	0.978456	0
f_OTU_36	b_OTU_47	-0.97962	0
f_OTU_36	f_OTU_431	-0.951148	0.01
f_OTU_36	b_OTU_189	-0.956709	0
f_OTU_36	b_OTU_118	-0.956442	0
f_OTU_36	f_OTU_540	0.944705	0
f_OTU_36	b_OTU_157	-0.953532	0.01
f_OTU_36	b_OTU_75	-0.976341	0.01
f_OTU_36	b_OTU_89	-0.97508	0
f_OTU_36	f_OTU_1057	-0.975166	0
f_OTU_36	b_OTU_73	-0.977889	0
f_OTU_36	f_OTU_594	-0.978148	0.01
f_OTU_36	b_OTU_310	0.969885	0
f_OTU_36	f_OTU_388	-0.977151	0.01
f_OTU_36	b_OTU_117	-0.982172	0
f_OTU_36	b_OTU_367	-0.979279	0
f_OTU_36	f_OTU_398	0.946981	0
f_OTU_36	b_OTU_82	-0.944714	0.01
f_OTU_36	b_OTU_416	-0.963622	0
f_OTU_36	b_OTU_427	-0.93753	0
f_OTU_36	b_OTU_611	-0.964689	0
f_OTU_36	f_OTU_3541	0.922664	0.01
f_OTU_36	f_OTU_504	0.950848	0.01
f_OTU_36	f_OTU_3595	0.947602	0
f_OTU_36	b_OTU_476	-0.951327	0
f_OTU_36	f_OTU_317	0.939962	0.01
f_OTU_2	f_OTU_13	0.970924	0
f_OTU_2	f_OTU_80	-0.956454	0
f_OTU_2	f_OTU_39	0.93861	0.01
f_OTU_2	f_OTU_105	0.980561	0
f_OTU_2	f_OTU_81	-0.986542	0
f_OTU_2	f_OTU_192	-0.990045	0
f_OTU_2	f_OTU_252	-0.961832	0
f_OTU_2	f_OTU_282	0.973049	0
f_OTU_2	f_OTU_100	-0.968494	0
f_OTU_2	b_OTU_15	0.968558	0.01
f_OTU_2	f_OTU_1364	0.938907	0.01
f_OTU_2	b_OTU_162	0.976107	0
f_OTU_2	b_OTU_44	0.933931	0.01
f_OTU_2	f_OTU_344	-0.942822	0.01
f_OTU_2	f_OTU_429	-0.971162	0
f_OTU_2	f_OTU_436	-0.975392	0
f_OTU_2	f_OTU_166	-0.969552	0.01
f_OTU_2	f_OTU_399	-0.986239	0
f_OTU_2	b_OTU_188	0.944272	0.01
f_OTU_2	b_OTU_118	-0.977624	0
f_OTU_2	f_OTU_540	0.9395	0.01
f_OTU_2	b_OTU_89	-0.953535	0.01
f_OTU_2	b_OTU_167	0.968149	0.01
f_OTU_2	b_OTU_177	-0.944638	0.01
f_OTU_2	f_OTU_615	-0.991842	0
f_OTU_2	f_OTU_732	-0.975491	0.01
f_OTU_2	b_OTU_1565	-0.975344	0.01
f_OTU_2	b_OTU_82	-0.933918	0
f_OTU_2	b_OTU_498	-0.976639	0
f_OTU_2	b_OTU_416	-0.959256	0
f_OTU_2	f_OTU_471	-0.975716	0
f_OTU_2	b_OTU_1205	-0.971954	0
f_OTU_9	f_OTU_3	0.974128	0.01
f_OTU_9	f_OTU_4	0.936703	0.01
f_OTU_9	f_OTU_15	0.996879	0
f_OTU_9	f_OTU_122	0.973933	0.01
f_OTU_9	f_OTU_42	0.96558	0
f_OTU_9	f_OTU_159	-0.938023	0.01
f_OTU_9	f_OTU_172	-0.973884	0
f_OTU_9	f_OTU_332	0.979555	0
f_OTU_9	f_OTU_129	0.972065	0
f_OTU_9	f_OTU_1092	-0.969713	0.01
f_OTU_9	f_OTU_777	-0.976413	0
f_OTU_9	f_OTU_1127	-0.962676	0
f_OTU_9	f_OTU_509	-0.969476	0
f_OTU_9	f_OTU_390	0.952684	0.01
f_OTU_9	f_OTU_345	-0.984963	0
f_OTU_9	f_OTU_1026	-0.949445	0.01
f_OTU_9	f_OTU_237	0.986308	0
f_OTU_9	f_OTU_483	0.954801	0.01
f_OTU_9	b_OTU_631	0.948568	0.01
f_OTU_9	f_OTU_460	0.961153	0.01
f_OTU_9	f_OTU_1487	-0.963704	0.01
f_OTU_9	f_OTU_2126	-0.959241	0
f_OTU_9	b_OTU_950	0.967782	0.01
f_OTU_3	f_OTU_4	0.984856	0
f_OTU_3	f_OTU_15	0.979739	0
f_OTU_3	f_OTU_60	0.968134	0.01
f_OTU_3	f_OTU_159	-0.981019	0.01
f_OTU_3	f_OTU_172	-0.978544	0
f_OTU_3	f_OTU_129	0.985654	0
f_OTU_3	f_OTU_230	0.949196	0.01
f_OTU_3	f_OTU_378	-0.937928	0.01
f_OTU_3	f_OTU_721	-0.945067	0
f_OTU_3	f_OTU_54	-0.944315	0.01
f_OTU_3	f_OTU_1026	-0.963063	0
f_OTU_3	f_OTU_682	-0.926397	0.01
f_OTU_3	b_OTU_69	-0.900026	0.01
f_OTU_13	f_OTU_80	-0.964869	0
f_OTU_13	f_OTU_453	0.981169	0.01
f_OTU_13	f_OTU_96	0.966935	0.01
f_OTU_13	f_OTU_81	-0.985724	0
f_OTU_13	f_OTU_518	0.977579	0.01
f_OTU_13	f_OTU_571	0.96561	0.01
f_OTU_13	b_OTU_3	0.983603	0
f_OTU_13	f_OTU_178	-0.967361	0
f_OTU_13	f_OTU_770	0.95724	0
f_OTU_13	f_OTU_192	-0.991119	0
f_OTU_13	f_OTU_214	0.961265	0.01
f_OTU_13	f_OTU_245	0.951248	0.01
f_OTU_13	f_OTU_85	0.976255	0
f_OTU_13	f_OTU_100	-0.994994	0
f_OTU_13	b_OTU_27	0.944172	0.01
f_OTU_13	f_OTU_1364	0.959758	0
f_OTU_13	f_OTU_600	-0.983349	0
f_OTU_13	b_OTU_44	0.966784	0.01
f_OTU_13	f_OTU_484	-0.95122	0
f_OTU_13	f_OTU_344	-0.986111	0
f_OTU_13	f_OTU_436	-0.994384	0
f_OTU_13	f_OTU_1862	0.961609	0
f_OTU_13	f_OTU_166	-0.993967	0
f_OTU_13	b_OTU_47	-0.987926	0
f_OTU_13	f_OTU_431	-0.988764	0
f_OTU_13	b_OTU_189	-0.995984	0
f_OTU_13	b_OTU_118	-0.99341	0
f_OTU_13	b_OTU_75	-0.984306	0
f_OTU_13	b_OTU_89	-0.991083	0
f_OTU_13	b_OTU_73	-0.972905	0
f_OTU_13	b_OTU_177	-0.991458	0
f_OTU_13	b_OTU_219	-0.97456	0
f_OTU_13	f_OTU_388	-0.95256	0.01
f_OTU_13	f_OTU_615	-0.978821	0.01
f_OTU_13	f_OTU_351	-0.971348	0
f_OTU_13	b_OTU_117	-0.983704	0
f_OTU_13	b_OTU_126	-0.965945	0.01
f_OTU_13	f_OTU_732	-0.959275	0.01
f_OTU_13	b_OTU_1565	-0.989174	0
f_OTU_13	b_OTU_319	-0.994029	0
f_OTU_13	b_OTU_82	-0.982395	0
f_OTU_13	b_OTU_540	-0.957024	0.01
f_OTU_13	b_OTU_498	-0.988938	0
f_OTU_13	b_OTU_416	-0.971465	0.01
f_OTU_13	b_OTU_427	-0.956702	0.01
f_OTU_13	f_OTU_875	0.961024	0
f_OTU_13	b_OTU_1205	-0.980925	0
f_OTU_13	b_OTU_963	-0.958867	0.01
f_OTU_13	f_OTU_3595	0.945295	0
f_OTU_13	f_OTU_317	0.944086	0.01
f_OTU_13	f_OTU_796	-0.977205	0.01
f_OTU_8	b_OTU_2	-0.993234	0
f_OTU_8	f_OTU_156	-0.983499	0
f_OTU_8	f_OTU_113	-0.964399	0.01
f_OTU_8	f_OTU_221	0.949305	0.01
f_OTU_8	f_OTU_267	-0.955973	0
f_OTU_8	f_OTU_206	0.980554	0
f_OTU_8	f_OTU_146	0.986618	0
f_OTU_8	f_OTU_186	-0.971926	0
f_OTU_8	b_OTU_38	-0.949986	0.01
f_OTU_8	f_OTU_371	-0.952103	0
f_OTU_8	f_OTU_447	-0.955576	0.01
f_OTU_8	f_OTU_837	0.953162	0.01
f_OTU_8	f_OTU_393	0.933688	0.01
f_OTU_8	f_OTU_239	-0.95427	0
f_OTU_8	b_OTU_740	-0.952763	0
f_OTU_8	f_OTU_386	0.963038	0
f_OTU_8	f_OTU_452	-0.92941	0.01
f_OTU_8	f_OTU_406	-0.944892	0
f_OTU_8	b_OTU_79	-0.976114	0
f_OTU_8	f_OTU_688	-0.96458	0.01
f_OTU_8	f_OTU_330	-0.956544	0
f_OTU_8	b_OTU_564	-0.912663	0
f_OTU_8	b_OTU_358	-0.955195	0.01
f_OTU_8	b_OTU_511	0.970217	0.01
f_OTU_8	f_OTU_3441	-0.962482	0.01
f_OTU_8	f_OTU_498	-0.973438	0.01
f_OTU_11	f_OTU_162	0.959074	0.01
f_OTU_11	b_OTU_2	-0.911322	0
f_OTU_11	f_OTU_198	0.95669	0.01
f_OTU_11	f_OTU_107	-0.968908	0
f_OTU_11	f_OTU_149	0.929963	0.01
f_OTU_11	f_OTU_205	0.988149	0.01
f_OTU_11	f_OTU_484	0.95446	0.01
f_OTU_11	f_OTU_176	-0.948018	0.01
f_OTU_11	f_OTU_371	-0.97407	0
f_OTU_11	f_OTU_272	-0.939469	0.01
f_OTU_11	f_OTU_403	-0.972108	0
f_OTU_11	b_OTU_476	0.965527	0
f_OTU_11	b_OTU_812	0.926376	0.01
f_OTU_4	f_OTU_60	0.980048	0.01
f_OTU_4	f_OTU_159	-0.980827	0
f_OTU_4	f_OTU_172	-0.970408	0.01
f_OTU_4	f_OTU_721	-0.912411	0.01
f_OTU_6	f_OTU_64	0.950857	0.01
f_OTU_6	f_OTU_92	-0.929217	0.01
f_OTU_6	f_OTU_277	-0.961562	0.01
f_OTU_6	f_OTU_130	0.972158	0.01
f_OTU_6	f_OTU_315	-0.972768	0
f_OTU_6	f_OTU_309	-0.972622	0
f_OTU_6	f_OTU_700	-0.944366	0.01
f_OTU_21	f_OTU_142	0.959053	0
f_OTU_21	f_OTU_88	0.965618	0.01
f_OTU_21	f_OTU_137	0.984684	0
f_OTU_21	f_OTU_115	-0.946481	0.01
f_OTU_21	f_OTU_250	0.948975	0.01
f_OTU_21	f_OTU_541	0.969424	0.01
f_OTU_21	f_OTU_676	0.969181	0.01
f_OTU_21	f_OTU_880	-0.96353	0
f_OTU_21	f_OTU_437	0.965418	0.01
f_OTU_21	f_OTU_881	0.962701	0
f_OTU_15	f_OTU_122	0.968024	0.01
f_OTU_15	f_OTU_172	-0.974604	0
f_OTU_15	f_OTU_332	0.958804	0
f_OTU_15	f_OTU_129	0.989218	0
f_OTU_15	f_OTU_777	-0.971187	0
f_OTU_15	f_OTU_1127	-0.96433	0
f_OTU_15	f_OTU_230	0.960875	0.01
f_OTU_15	f_OTU_378	-0.963982	0.01
f_OTU_15	f_OTU_345	-0.983318	0
f_OTU_15	f_OTU_237	0.984622	0.01
f_OTU_15	f_OTU_463	-0.948462	0
f_OTU_15	f_OTU_460	0.944672	0
f_OTU_15	f_OTU_1487	-0.961558	0.01
f_OTU_15	b_OTU_950	0.961417	0.01
f_OTU_56	f_OTU_40	-0.984731	0
f_OTU_56	f_OTU_57	0.986713	0.01
f_OTU_56	f_OTU_17	0.988517	0
f_OTU_56	f_OTU_99	-0.951946	0.01
f_OTU_56	f_OTU_328	0.978619	0
f_OTU_56	f_OTU_102	0.995281	0
f_OTU_56	f_OTU_153	-0.955634	0
f_OTU_56	f_OTU_161	0.992275	0
f_OTU_56	f_OTU_353	-0.951399	0.01
f_OTU_56	f_OTU_222	0.977987	0.01
f_OTU_56	f_OTU_171	0.980496	0
f_OTU_56	f_OTU_25	0.96762	0.01
f_OTU_56	f_OTU_207	0.997214	0
f_OTU_56	f_OTU_909	-0.929479	0.01
f_OTU_56	f_OTU_360	0.982463	0
f_OTU_56	f_OTU_200	0.976963	0
f_OTU_56	f_OTU_434	0.977679	0
f_OTU_56	f_OTU_1059	0.992426	0
f_OTU_56	f_OTU_212	0.983563	0
f_OTU_56	f_OTU_310	0.986784	0
f_OTU_56	f_OTU_1482	-0.943675	0.01
f_OTU_56	f_OTU_485	0.969366	0
f_OTU_56	f_OTU_1509	-0.957255	0.01
f_OTU_56	f_OTU_341	0.980318	0.01
f_OTU_56	b_OTU_128	0.988103	0
f_OTU_56	b_OTU_63	0.953041	0
f_OTU_56	f_OTU_807	0.987202	0
f_OTU_56	f_OTU_622	0.968438	0.01
f_OTU_56	f_OTU_841	0.989935	0
f_OTU_18	f_OTU_35	0.991429	0
f_OTU_18	f_OTU_45	0.947855	0
f_OTU_18	f_OTU_94	0.952882	0
f_OTU_18	f_OTU_246	0.938193	0.01
f_OTU_18	f_OTU_169	0.954371	0.01
f_OTU_18	f_OTU_250	0.982964	0
f_OTU_18	f_OTU_103	0.982251	0
f_OTU_18	f_OTU_185	0.970755	0
f_OTU_18	f_OTU_379	0.984173	0.01
f_OTU_18	f_OTU_329	0.982896	0
f_OTU_18	f_OTU_867	-0.934096	0.01
f_OTU_18	f_OTU_257	0.976363	0
f_OTU_18	f_OTU_276	0.941632	0
f_OTU_18	f_OTU_191	0.969819	0.01
f_OTU_18	b_OTU_150	0.983772	0
f_OTU_18	f_OTU_1009	-0.941179	0.01
f_OTU_18	b_OTU_67	0.938271	0.01
f_OTU_18	f_OTU_676	0.96956	0
f_OTU_18	f_OTU_726	-0.952636	0
f_OTU_18	f_OTU_538	0.93562	0.01
f_OTU_18	f_OTU_1374	-0.929963	0.01
f_OTU_18	f_OTU_302	0.963912	0.01
f_OTU_18	f_OTU_382	0.948246	0.01
f_OTU_18	f_OTU_488	0.98178	0
f_OTU_18	b_OTU_207	0.916238	0.01
f_OTU_18	b_OTU_138	0.98151	0
f_OTU_18	b_OTU_246	0.984205	0
f_OTU_18	b_OTU_569	0.989884	0
f_OTU_18	b_OTU_688	0.980895	0.01
f_OTU_18	b_OTU_185	0.991049	0
f_OTU_18	b_OTU_1031	0.978086	0
f_OTU_18	f_OTU_881	0.967929	0.01
f_OTU_18	b_OTU_637	0.987912	0
f_OTU_18	b_OTU_662	0.967827	0.01
f_OTU_27	f_OTU_79	0.979991	0
f_OTU_27	f_OTU_42	0.978066	0
f_OTU_27	f_OTU_50	-0.907349	0.01
f_OTU_27	f_OTU_38	0.985739	0
f_OTU_27	f_OTU_332	0.966217	0
f_OTU_27	f_OTU_133	0.967987	0.01
f_OTU_27	f_OTU_635	0.982778	0
f_OTU_27	f_OTU_125	-0.962296	0.01
f_OTU_27	f_OTU_674	0.978491	0
f_OTU_27	f_OTU_370	0.978454	0
f_OTU_27	f_OTU_1092	-0.972464	0.01
f_OTU_27	f_OTU_777	-0.968828	0
f_OTU_27	f_OTU_1127	-0.953313	0
f_OTU_27	f_OTU_168	-0.987367	0.01
f_OTU_27	f_OTU_390	0.980477	0.01
f_OTU_27	f_OTU_378	-0.974641	0
f_OTU_27	f_OTU_345	-0.951149	0.01
f_OTU_27	f_OTU_603	0.962522	0.01
f_OTU_27	f_OTU_322	0.971571	0
f_OTU_27	f_OTU_891	-0.959589	0.01
f_OTU_27	f_OTU_1013	-0.958204	0.01
f_OTU_27	f_OTU_294	0.966987	0
f_OTU_27	f_OTU_483	0.954059	0.01
f_OTU_27	f_OTU_1831	0.973401	0
f_OTU_27	f_OTU_575	0.968306	0.01
f_OTU_27	f_OTU_759	0.973919	0.01
f_OTU_27	f_OTU_682	-0.952664	0.01
f_OTU_27	b_OTU_631	0.962357	0
f_OTU_27	f_OTU_658	0.954048	0.01
f_OTU_27	f_OTU_1646	0.982736	0
f_OTU_27	f_OTU_554	-0.945279	0.01
f_OTU_27	f_OTU_628	0.959505	0
f_OTU_27	f_OTU_975	0.974629	0
f_OTU_27	f_OTU_1487	-0.943961	0.01
f_OTU_27	f_OTU_1344	-0.948612	0.01
f_OTU_27	f_OTU_551	0.958756	0
f_OTU_27	f_OTU_780	0.945482	0.01
f_OTU_27	f_OTU_2719	0.962429	0.01
f_OTU_27	f_OTU_1623	0.962821	0.01
f_OTU_27	b_OTU_950	0.940498	0.01
f_OTU_79	f_OTU_43	0.961353	0.01
f_OTU_79	f_OTU_122	0.981043	0
f_OTU_79	f_OTU_42	0.984404	0.01
f_OTU_79	f_OTU_78	-0.972182	0
f_OTU_79	f_OTU_38	0.973645	0
f_OTU_79	f_OTU_332	0.972264	0
f_OTU_79	f_OTU_635	0.968231	0.01
f_OTU_79	f_OTU_125	-0.919717	0
f_OTU_79	f_OTU_674	0.976209	0.01
f_OTU_79	f_OTU_370	0.969487	0.01
f_OTU_79	f_OTU_1092	-0.957103	0.01
f_OTU_79	f_OTU_777	-0.971159	0.01
f_OTU_79	f_OTU_1127	-0.964609	0.01
f_OTU_79	f_OTU_509	-0.964604	0.01
f_OTU_79	f_OTU_390	0.970166	0
f_OTU_79	f_OTU_378	-0.962891	0.01
f_OTU_79	f_OTU_345	-0.969543	0.01
f_OTU_79	f_OTU_322	0.924025	0.01
f_OTU_79	f_OTU_891	-0.942059	0
f_OTU_79	f_OTU_1013	-0.932218	0
f_OTU_79	f_OTU_294	0.967342	0
f_OTU_79	f_OTU_483	0.969754	0.01
f_OTU_79	f_OTU_759	0.962456	0.01
f_OTU_79	b_OTU_631	0.984588	0
f_OTU_79	f_OTU_463	-0.958943	0.01
f_OTU_79	f_OTU_658	0.957089	0.01
f_OTU_79	f_OTU_780	0.947407	0.01
f_OTU_79	f_OTU_966	0.941845	0
f_OTU_79	b_OTU_218	0.98085	0.01
f_OTU_79	b_OTU_950	0.970662	0
f_OTU_28	b_OTU_21	0.981525	0
f_OTU_28	b_OTU_7	0.950884	0.01
f_OTU_28	b_OTU_50	0.966612	0
f_OTU_28	b_OTU_123	0.90009	0.01
f_OTU_28	b_OTU_111	0.949713	0.01
f_OTU_28	b_OTU_157	-0.965796	0
f_OTU_28	b_OTU_75	-0.942769	0
f_OTU_28	b_OTU_92	0.938412	0
f_OTU_28	f_OTU_1057	-0.950822	0.01
f_OTU_28	b_OTU_147	0.9676	0.01
f_OTU_28	b_OTU_177	-0.951293	0
f_OTU_28	b_OTU_375	0.93964	0
f_OTU_28	b_OTU_126	-0.969003	0.01
f_OTU_28	b_OTU_532	0.944636	0.01
f_OTU_28	b_OTU_40	-0.924671	0.01
f_OTU_28	b_OTU_241	-0.943627	0.01
f_OTU_28	b_OTU_427	-0.961939	0.01
f_OTU_28	b_OTU_611	-0.974255	0.01
f_OTU_28	f_OTU_796	-0.964444	0.01
f_OTU_28	b_OTU_2135	-0.967466	0.01
f_OTU_30	f_OTU_105	0.969886	0
f_OTU_30	f_OTU_139	0.947976	0.01
f_OTU_30	f_OTU_109	0.965371	0
f_OTU_30	f_OTU_192	-0.954721	0.01
f_OTU_30	f_OTU_100	-0.944267	0.01
f_OTU_30	b_OTU_15	0.952576	0.01
f_OTU_31	f_OTU_106	-0.971107	0
f_OTU_31	f_OTU_39	0.956806	0.01
f_OTU_31	f_OTU_198	-0.950682	0.01
f_OTU_31	f_OTU_107	0.975691	0
f_OTU_31	f_OTU_149	-0.952891	0
f_OTU_31	f_OTU_205	-0.970704	0.01
f_OTU_31	f_OTU_1453	-0.981048	0
f_OTU_31	f_OTU_484	-0.943827	0.01
f_OTU_31	f_OTU_176	0.938253	0.01
f_OTU_31	b_OTU_125	0.958548	0.01
f_OTU_31	b_OTU_599	-0.95467	0.01
f_OTU_22	f_OTU_65	0.96284	0
f_OTU_22	f_OTU_393	-0.959973	0.01
f_OTU_22	b_OTU_260	-0.952493	0.01
f_OTU_32	f_OTU_70	0.932961	0.01
f_OTU_32	f_OTU_123	0.902708	0.01
f_OTU_32	f_OTU_332	0.902354	0
f_OTU_32	f_OTU_322	0.927775	0.01
f_OTU_32	f_OTU_891	-0.892766	0.01
f_OTU_32	f_OTU_1646	0.944202	0
f_OTU_32	b_OTU_341	0.909145	0
f_OTU_43	f_OTU_122	0.959903	0
f_OTU_43	f_OTU_78	-0.975738	0
f_OTU_43	f_OTU_38	0.958246	0
f_OTU_43	f_OTU_332	0.944831	0.01
f_OTU_43	f_OTU_674	0.955543	0.01
f_OTU_43	f_OTU_370	0.947531	0
f_OTU_43	f_OTU_509	-0.939346	0.01
f_OTU_43	f_OTU_390	0.934043	0
f_OTU_43	f_OTU_1572	0.951845	0
f_OTU_43	b_OTU_188	-0.933991	0.01
f_OTU_43	f_OTU_1831	0.954074	0.01
f_OTU_43	f_OTU_904	0.947547	0.01
f_OTU_43	f_OTU_463	-0.948417	0.01
f_OTU_43	f_OTU_653	0.917621	0.01
f_OTU_43	f_OTU_1487	-0.954484	0.01
f_OTU_43	f_OTU_3959	-0.975231	0
f_OTU_43	f_OTU_966	0.947447	0
f_OTU_43	f_OTU_2126	-0.931419	0.01
f_OTU_43	f_OTU_1623	0.943334	0
f_OTU_43	b_OTU_218	0.961876	0
f_OTU_43	b_OTU_950	0.945702	0.01
f_OTU_122	f_OTU_42	0.968529	0
f_OTU_122	f_OTU_78	-0.973869	0.01
f_OTU_122	f_OTU_332	0.974803	0
f_OTU_122	f_OTU_674	0.963472	0
f_OTU_122	f_OTU_129	0.931921	0.01
f_OTU_122	f_OTU_372	0.936065	0.01
f_OTU_122	f_OTU_777	-0.970331	0
f_OTU_122	f_OTU_1127	-0.956007	0
f_OTU_122	f_OTU_509	-0.953407	0
f_OTU_122	f_OTU_378	-0.967401	0.01
f_OTU_122	f_OTU_345	-0.96996	0.01
f_OTU_122	f_OTU_1572	0.953804	0.01
f_OTU_122	f_OTU_483	0.966842	0.01
f_OTU_122	f_OTU_463	-0.957928	0
f_OTU_122	f_OTU_460	0.942023	0.01
f_OTU_122	f_OTU_554	-0.94632	0.01
f_OTU_122	f_OTU_653	0.956449	0.01
f_OTU_122	f_OTU_1344	-0.938345	0.01
f_OTU_122	f_OTU_3959	-0.949471	0.01
f_OTU_122	b_OTU_341	0.95503	0.01
f_OTU_122	b_OTU_218	0.975547	0
f_OTU_122	b_OTU_950	0.982653	0
f_OTU_62	f_OTU_23	0.956868	0
f_OTU_62	f_OTU_111	-0.967143	0
f_OTU_62	f_OTU_96	-0.953416	0
f_OTU_62	f_OTU_105	-0.932175	0.01
f_OTU_62	f_OTU_81	0.929997	0.01
f_OTU_62	f_OTU_139	-0.99643	0
f_OTU_62	b_OTU_70	-0.937244	0.01
f_OTU_62	b_OTU_49	-0.95969	0
f_OTU_62	b_OTU_188	-0.964903	0
f_OTU_62	b_OTU_609	0.952818	0.01
f_OTU_40	f_OTU_57	-0.996547	0
f_OTU_40	f_OTU_17	-0.993458	0
f_OTU_40	f_OTU_141	-0.972814	0.01
f_OTU_40	f_OTU_37	-0.968441	0.01
f_OTU_40	f_OTU_449	0.948877	0.01
f_OTU_40	f_OTU_76	-0.971625	0
f_OTU_40	f_OTU_328	-0.96568	0
f_OTU_40	f_OTU_102	-0.991602	0
f_OTU_40	f_OTU_153	0.973328	0
f_OTU_40	f_OTU_247	0.968822	0.01
f_OTU_40	f_OTU_134	-0.951611	0.01
f_OTU_40	f_OTU_165	-0.957455	0.01
f_OTU_40	f_OTU_24	-0.949855	0
f_OTU_40	f_OTU_353	0.950884	0.01
f_OTU_40	f_OTU_222	-0.987438	0
f_OTU_40	f_OTU_253	0.952857	0.01
f_OTU_40	f_OTU_960	0.962412	0.01
f_OTU_40	f_OTU_242	0.9507	0
f_OTU_40	b_OTU_23	-0.951505	0.01
f_OTU_40	f_OTU_917	0.939224	0
f_OTU_40	f_OTU_25	-0.979683	0
f_OTU_40	f_OTU_207	-0.990616	0
f_OTU_40	f_OTU_909	0.955452	0
f_OTU_40	f_OTU_136	0.957702	0.01
f_OTU_40	f_OTU_360	-0.986209	0
f_OTU_40	f_OTU_401	0.939723	0.01
f_OTU_40	f_OTU_150	0.942868	0
f_OTU_40	f_OTU_200	-0.987013	0
f_OTU_40	f_OTU_327	-0.971683	0.01
f_OTU_40	f_OTU_434	-0.985764	0
f_OTU_40	f_OTU_1059	-0.982217	0
f_OTU_40	f_OTU_212	-0.990922	0
f_OTU_40	f_OTU_1483	0.929933	0.01
f_OTU_40	f_OTU_310	-0.987387	0
f_OTU_40	f_OTU_529	0.946132	0.01
f_OTU_40	f_OTU_485	-0.967193	0.01
f_OTU_40	b_OTU_444	-0.97444	0.01
f_OTU_40	f_OTU_1923	0.933719	0
f_OTU_40	b_OTU_85	-0.970961	0.01
f_OTU_40	f_OTU_1363	0.942279	0
f_OTU_40	f_OTU_1065	0.951689	0
f_OTU_40	f_OTU_2754	0.943381	0
f_OTU_40	b_OTU_115	-0.963086	0
f_OTU_40	b_OTU_128	-0.989428	0
f_OTU_40	b_OTU_63	-0.972384	0.01
f_OTU_40	f_OTU_807	-0.985002	0
f_OTU_40	f_OTU_622	-0.987464	0.01
f_OTU_40	f_OTU_841	-0.959037	0.01
f_OTU_46	f_OTU_155	-0.973945	0.01
f_OTU_46	f_OTU_309	0.926034	0.01
f_OTU_46	f_OTU_519	-0.963254	0
f_OTU_46	f_OTU_208	-0.968828	0
f_OTU_46	f_OTU_412	0.951548	0.01
f_OTU_46	f_OTU_430	-0.94184	0
f_OTU_46	f_OTU_413	-0.94135	0.01
f_OTU_46	f_OTU_1819	0.926081	0.01
f_OTU_46	b_OTU_523	0.953704	0
f_OTU_57	f_OTU_17	0.996544	0
f_OTU_57	f_OTU_141	0.958976	0.01
f_OTU_57	f_OTU_99	-0.985237	0
f_OTU_57	f_OTU_58	-0.975979	0
f_OTU_57	f_OTU_37	0.976492	0.01
f_OTU_57	f_OTU_449	-0.961192	0
f_OTU_57	f_OTU_76	0.980035	0
f_OTU_57	f_OTU_328	0.965288	0
f_OTU_57	f_OTU_102	0.992304	0
f_OTU_57	f_OTU_181	-0.960258	0.01
f_OTU_57	f_OTU_161	0.989963	0
f_OTU_57	f_OTU_247	-0.985855	0
f_OTU_57	f_OTU_134	0.95374	0.01
f_OTU_57	f_OTU_165	0.958688	0
f_OTU_57	f_OTU_353	-0.963342	0
f_OTU_57	f_OTU_222	0.993252	0
f_OTU_57	f_OTU_253	-0.964815	0
f_OTU_57	f_OTU_960	-0.968033	0
f_OTU_57	f_OTU_171	0.945994	0.01
f_OTU_57	f_OTU_242	-0.95602	0.01
f_OTU_57	f_OTU_917	-0.960221	0.01
f_OTU_57	f_OTU_25	0.990979	0
f_OTU_57	f_OTU_207	0.98986	0
f_OTU_57	f_OTU_425	0.940267	0.01
f_OTU_57	f_OTU_678	-0.954627	0.01
f_OTU_57	f_OTU_909	-0.943541	0
f_OTU_57	f_OTU_136	-0.974932	0.01
f_OTU_57	f_OTU_360	0.988928	0
f_OTU_57	f_OTU_200	0.993769	0
f_OTU_57	f_OTU_327	0.978407	0
f_OTU_57	f_OTU_434	0.996704	0
f_OTU_57	f_OTU_844	-0.96961	0.01
f_OTU_57	f_OTU_1059	0.984875	0.01
f_OTU_57	f_OTU_1347	-0.964963	0
f_OTU_57	f_OTU_212	0.998032	0
f_OTU_57	f_OTU_1483	-0.954184	0.01
f_OTU_57	f_OTU_310	0.993278	0
f_OTU_57	f_OTU_1482	-0.938548	0.01
f_OTU_57	f_OTU_529	-0.963303	0.01
f_OTU_57	f_OTU_1742	-0.925927	0
f_OTU_57	f_OTU_485	0.958271	0.01
f_OTU_57	f_OTU_163	0.927715	0
f_OTU_57	f_OTU_502	-0.940656	0.01
f_OTU_57	f_OTU_1509	-0.945686	0
f_OTU_57	f_OTU_1679	-0.932864	0.01
f_OTU_57	f_OTU_2125	-0.958906	0
f_OTU_57	f_OTU_1952	-0.948447	0
f_OTU_57	b_OTU_444	0.96013	0
f_OTU_57	f_OTU_1923	-0.957718	0
f_OTU_57	f_OTU_2206	-0.933228	0
f_OTU_57	b_OTU_85	0.968705	0
f_OTU_57	f_OTU_1363	-0.941215	0.01
f_OTU_57	f_OTU_1097	-0.961174	0
f_OTU_57	f_OTU_2378	-0.943043	0.01
f_OTU_57	b_OTU_600	0.935152	0
f_OTU_57	b_OTU_115	0.965026	0.01
f_OTU_57	b_OTU_128	0.989064	0
f_OTU_57	b_OTU_63	0.982421	0.01
f_OTU_57	f_OTU_807	0.986912	0
f_OTU_57	f_OTU_622	0.991439	0
f_OTU_57	f_OTU_2038	-0.964371	0
f_OTU_57	b_OTU_296	0.973083	0
f_OTU_57	f_OTU_609	-0.922816	0.01
f_OTU_57	f_OTU_2896	-0.917867	0
f_OTU_57	f_OTU_2501	-0.946235	0.01
f_OTU_57	f_OTU_284	0.979724	0.01
f_OTU_57	f_OTU_2425	-0.932609	0.01
f_OTU_57	f_OTU_3443	-0.933955	0.01
b_OTU_1	f_OTU_39	0.947144	0.01
b_OTU_1	b_OTU_3	0.929085	0.01
b_OTU_1	f_OTU_149	-0.96995	0
b_OTU_1	f_OTU_252	-0.956002	0.01
b_OTU_1	b_OTU_19	0.943153	0
b_OTU_1	f_OTU_408	-0.963923	0.01
b_OTU_1	f_OTU_344	-0.94956	0.01
b_OTU_1	f_OTU_429	-0.967536	0
b_OTU_1	f_OTU_399	-0.940682	0
b_OTU_1	b_OTU_310	0.972016	0.01
b_OTU_1	f_OTU_615	-0.935018	0.01
b_OTU_1	b_OTU_117	-0.93626	0.01
b_OTU_1	b_OTU_79	0.908641	0
b_OTU_1	b_OTU_540	-0.953727	0.01
f_OTU_68	f_OTU_256	-0.956686	0
f_OTU_68	f_OTU_10	0.975308	0.01
f_OTU_68	f_OTU_98	-0.938703	0.01
f_OTU_68	f_OTU_148	0.940124	0.01
f_OTU_68	f_OTU_464	-0.936839	0.01
f_OTU_68	f_OTU_736	-0.954048	0
f_OTU_68	b_OTU_96	0.989442	0
f_OTU_68	b_OTU_596	0.974609	0
f_OTU_68	b_OTU_298	0.988536	0
f_OTU_68	f_OTU_1044	0.989478	0
f_OTU_68	b_OTU_399	0.95766	0
f_OTU_68	b_OTU_650	0.989506	0
f_OTU_68	b_OTU_201	0.926275	0.01
f_OTU_68	b_OTU_1264	0.960048	0
f_OTU_68	b_OTU_100	0.944537	0.01
f_OTU_68	b_OTU_1573	0.986452	0
f_OTU_68	b_OTU_161	0.966391	0
f_OTU_68	b_OTU_499	0.982884	0
f_OTU_68	b_OTU_1489	0.973448	0
f_OTU_68	b_OTU_523	0.965874	0
f_OTU_68	b_OTU_495	0.955824	0.01
f_OTU_35	f_OTU_45	0.963289	0.01
f_OTU_35	f_OTU_94	0.979138	0
f_OTU_35	f_OTU_169	0.970292	0.01
f_OTU_35	f_OTU_123	0.98193	0
f_OTU_35	f_OTU_650	-0.943834	0
f_OTU_35	f_OTU_143	0.978665	0
f_OTU_35	f_OTU_202	0.947878	0.01
f_OTU_35	f_OTU_250	0.992932	0
f_OTU_35	f_OTU_373	-0.962756	0
f_OTU_35	f_OTU_944	-0.931533	0.01
f_OTU_35	f_OTU_103	0.96418	0.01
f_OTU_35	f_OTU_185	0.985134	0
f_OTU_35	f_OTU_988	-0.955854	0.01
f_OTU_35	f_OTU_510	-0.929399	0.01
f_OTU_35	f_OTU_329	0.987629	0
f_OTU_35	f_OTU_316	0.975623	0
f_OTU_35	f_OTU_231	0.983222	0
f_OTU_35	f_OTU_276	0.963774	0.01
f_OTU_35	f_OTU_191	0.986843	0
f_OTU_35	b_OTU_150	0.979239	0.01
f_OTU_35	f_OTU_1009	-0.954619	0.01
f_OTU_35	f_OTU_1308	-0.935359	0.01
f_OTU_35	f_OTU_676	0.975508	0
f_OTU_35	f_OTU_726	-0.919243	0.01
f_OTU_35	f_OTU_538	0.970593	0
f_OTU_35	f_OTU_515	0.962099	0
f_OTU_35	f_OTU_1374	-0.941092	0
f_OTU_35	f_OTU_302	0.989081	0
f_OTU_35	f_OTU_488	0.983495	0
f_OTU_35	f_OTU_2426	-0.928761	0.01
f_OTU_35	f_OTU_2601	-0.927283	0.01
f_OTU_35	b_OTU_248	0.970918	0.01
f_OTU_35	b_OTU_138	0.982457	0
f_OTU_35	b_OTU_246	0.987156	0
f_OTU_35	b_OTU_569	0.984162	0.01
f_OTU_35	b_OTU_688	0.977038	0.01
f_OTU_35	f_OTU_4453	-0.950656	0.01
f_OTU_35	b_OTU_185	0.984514	0
f_OTU_35	b_OTU_1031	0.983099	0
f_OTU_35	b_OTU_423	0.956676	0.01
f_OTU_35	f_OTU_690	-0.951571	0.01
f_OTU_35	f_OTU_881	0.984614	0
f_OTU_35	b_OTU_637	0.980559	0.01
f_OTU_35	b_OTU_662	0.97227	0.01
f_OTU_35	b_OTU_676	0.958773	0
f_OTU_35	f_OTU_2427	-0.940744	0.01
f_OTU_131	f_OTU_141	-0.982809	0.01
f_OTU_131	f_OTU_118	0.956958	0.01
f_OTU_131	f_OTU_153	0.958223	0.01
f_OTU_131	f_OTU_128	-0.948837	0
f_OTU_131	f_OTU_200	-0.933123	0
f_OTU_131	b_OTU_252	-0.974845	0
f_OTU_131	f_OTU_485	-0.973971	0
f_OTU_131	b_OTU_187	-0.968473	0
f_OTU_131	b_OTU_444	-0.975263	0
f_OTU_131	f_OTU_452	-0.990325	0
f_OTU_131	b_OTU_85	-0.969173	0
f_OTU_131	b_OTU_599	0.927415	0.01
f_OTU_131	b_OTU_815	-0.978121	0
f_OTU_42	f_OTU_38	0.954295	0.01
f_OTU_42	f_OTU_332	0.98562	0
f_OTU_42	f_OTU_635	0.957228	0.01
f_OTU_42	f_OTU_674	0.948123	0.01
f_OTU_42	f_OTU_1092	-0.977653	0.01
f_OTU_42	f_OTU_777	-0.97672	0.01
f_OTU_42	f_OTU_168	-0.948388	0.01
f_OTU_42	f_OTU_509	-0.973113	0
f_OTU_42	f_OTU_390	0.977647	0.01
f_OTU_42	f_OTU_378	-0.959394	0
f_OTU_42	f_OTU_1572	0.952528	0.01
f_OTU_42	f_OTU_891	-0.954092	0.01
f_OTU_42	f_OTU_294	0.954365	0
f_OTU_42	f_OTU_483	0.974304	0
f_OTU_42	f_OTU_967	0.948244	0
f_OTU_42	f_OTU_575	0.975756	0
f_OTU_42	f_OTU_759	0.964937	0.01
f_OTU_42	b_OTU_631	0.973143	0.01
f_OTU_42	f_OTU_904	0.970818	0.01
f_OTU_42	f_OTU_658	0.937632	0.01
f_OTU_42	f_OTU_1646	0.953365	0
f_OTU_42	f_OTU_236	-0.954444	0.01
f_OTU_42	b_OTU_341	0.960646	0.01
f_OTU_42	b_OTU_218	0.948192	0.01
f_OTU_42	b_OTU_950	0.956308	0.01
f_OTU_106	f_OTU_162	0.985491	0.01
f_OTU_106	f_OTU_80	0.963129	0.01
f_OTU_106	f_OTU_39	-0.983215	0
f_OTU_106	f_OTU_107	-0.991245	0
f_OTU_106	f_OTU_149	0.982316	0
f_OTU_106	f_OTU_20	-0.972759	0
f_OTU_106	f_OTU_770	-0.951955	0.01
f_OTU_106	f_OTU_214	-0.953051	0
f_OTU_106	f_OTU_252	0.985756	0
f_OTU_106	f_OTU_205	0.973017	0.01
f_OTU_106	b_OTU_19	-0.952479	0
f_OTU_106	f_OTU_85	-0.959409	0
f_OTU_106	f_OTU_408	0.981462	0
f_OTU_106	b_OTU_29	-0.977041	0.01
f_OTU_106	f_OTU_600	0.962035	0.01
f_OTU_106	f_OTU_1453	0.990659	0
f_OTU_106	f_OTU_484	0.987045	0
f_OTU_106	f_OTU_344	0.971792	0
f_OTU_106	f_OTU_166	0.947726	0.01
f_OTU_106	b_OTU_125	-0.967779	0
f_OTU_106	b_OTU_39	-0.941385	0.01
f_OTU_106	b_OTU_75	0.965779	0
f_OTU_106	f_OTU_1057	0.947533	0.01
f_OTU_106	f_OTU_594	0.982691	0
f_OTU_106	b_OTU_310	-0.977329	0
f_OTU_106	f_OTU_388	0.976595	0.01
f_OTU_106	f_OTU_312	-0.950998	0.01
f_OTU_106	f_OTU_659	-0.950543	0
f_OTU_106	b_OTU_732	-0.918892	0.01
f_OTU_106	b_OTU_145	-0.932384	0.01
f_OTU_106	b_OTU_540	0.954576	0.01
f_OTU_106	b_OTU_963	0.916266	0.01
f_OTU_52	f_OTU_47	0.993836	0
f_OTU_52	f_OTU_86	0.990637	0
f_OTU_52	f_OTU_51	0.976919	0.01
f_OTU_52	f_OTU_170	-0.988922	0
f_OTU_52	b_OTU_5	-0.938846	0.01
f_OTU_52	b_OTU_28	-0.96359	0
f_OTU_52	f_OTU_90	-0.939567	0.01
f_OTU_52	f_OTU_245	-0.952517	0.01
f_OTU_52	f_OTU_269	0.987767	0
f_OTU_52	b_OTU_123	-0.97151	0
f_OTU_52	b_OTU_71	-0.958793	0
f_OTU_52	b_OTU_57	-0.973562	0
f_OTU_52	f_OTU_938	-0.960053	0.01
f_OTU_52	b_OTU_375	-0.974114	0.01
f_OTU_52	f_OTU_342	0.941538	0.01
f_OTU_52	f_OTU_585	-0.971289	0.01
f_OTU_52	b_OTU_2135	0.96332	0.01
f_OTU_256	f_OTU_421	-0.961411	0.01
f_OTU_256	f_OTU_195	-0.957005	0.01
f_OTU_256	b_OTU_96	-0.959076	0.01
f_OTU_256	b_OTU_1264	-0.958318	0.01
f_OTU_256	f_OTU_286	0.931205	0.01
f_OTU_256	b_OTU_499	-0.951115	0.01
f_OTU_256	b_OTU_1489	-0.939818	0.01
f_OTU_162	f_OTU_39	-0.971245	0.01
f_OTU_162	f_OTU_107	-0.989614	0
f_OTU_162	f_OTU_149	0.943509	0.01
f_OTU_162	f_OTU_20	-0.968854	0
f_OTU_162	f_OTU_178	0.961651	0
f_OTU_162	f_OTU_214	-0.978829	0.01
f_OTU_162	f_OTU_205	0.966973	0
f_OTU_162	f_OTU_85	-0.951829	0
f_OTU_162	f_OTU_1453	0.981738	0
f_OTU_162	f_OTU_484	0.989333	0
f_OTU_162	b_OTU_131	-0.94064	0.01
f_OTU_162	f_OTU_344	0.980551	0
f_OTU_162	b_OTU_47	0.966402	0
f_OTU_162	b_OTU_118	0.937365	0.01
f_OTU_162	b_OTU_75	0.973019	0
f_OTU_162	b_OTU_89	0.957992	0
f_OTU_162	b_OTU_99	-0.955897	0.01
f_OTU_162	f_OTU_1057	0.974579	0
f_OTU_162	b_OTU_73	0.978451	0
f_OTU_162	f_OTU_594	0.989914	0
f_OTU_162	f_OTU_388	0.981044	0
f_OTU_162	b_OTU_117	0.970285	0
f_OTU_162	f_OTU_312	-0.942615	0.01
f_OTU_162	b_OTU_367	0.982481	0
f_OTU_162	f_OTU_3288	-0.93787	0.01
f_OTU_162	b_OTU_611	0.948798	0.01
f_OTU_162	b_OTU_963	0.946443	0
f_OTU_162	f_OTU_504	-0.963017	0
f_OTU_162	b_OTU_476	0.960392	0
f_OTU_66	f_OTU_64	-0.977086	0.01
f_OTU_66	f_OTU_308	-0.967362	0
f_OTU_66	f_OTU_113	-0.96227	0.01
f_OTU_66	b_OTU_66	-0.927564	0.01
f_OTU_66	f_OTU_393	0.957938	0.01
f_OTU_66	b_OTU_2731	0.951723	0.01
f_OTU_17	f_OTU_99	-0.985144	0
f_OTU_17	f_OTU_37	0.982711	0.01
f_OTU_17	f_OTU_449	-0.952002	0.01
f_OTU_17	f_OTU_328	0.981938	0
f_OTU_17	f_OTU_119	-0.954169	0.01
f_OTU_17	f_OTU_102	0.996618	0
f_OTU_17	f_OTU_161	0.983146	0
f_OTU_17	f_OTU_247	-0.979746	0
f_OTU_17	f_OTU_353	-0.969465	0.01
f_OTU_17	f_OTU_222	0.997267	0
f_OTU_17	f_OTU_253	-0.957328	0
f_OTU_17	f_OTU_960	-0.961793	0.01
f_OTU_17	f_OTU_171	0.957187	0.01
f_OTU_17	f_OTU_242	-0.963293	0
f_OTU_17	f_OTU_917	-0.95357	0.01
f_OTU_17	f_OTU_25	0.99396	0
f_OTU_17	f_OTU_207	0.989766	0
f_OTU_17	f_OTU_425	0.952128	0
f_OTU_17	f_OTU_678	-0.958078	0.01
f_OTU_17	f_OTU_136	-0.976629	0
f_OTU_17	f_OTU_360	0.978065	0.01
f_OTU_17	f_OTU_200	0.981152	0
f_OTU_17	f_OTU_434	0.992617	0
f_OTU_17	f_OTU_844	-0.960235	0.01
f_OTU_17	f_OTU_1059	0.991984	0
f_OTU_17	f_OTU_1347	-0.963134	0.01
f_OTU_17	f_OTU_212	0.992693	0
f_OTU_17	f_OTU_310	0.98847	0.01
f_OTU_17	f_OTU_517	-0.93941	0.01
f_OTU_17	f_OTU_529	-0.95162	0.01
f_OTU_17	f_OTU_693	-0.945237	0.01
f_OTU_17	f_OTU_485	0.945632	0.01
f_OTU_17	f_OTU_163	0.951541	0
f_OTU_17	f_OTU_2123	-0.959569	0.01
f_OTU_17	f_OTU_963	0.970032	0
f_OTU_17	f_OTU_2125	-0.958916	0.01
f_OTU_17	f_OTU_341	0.963426	0
f_OTU_17	f_OTU_1923	-0.953791	0
f_OTU_17	b_OTU_85	0.950985	0.01
f_OTU_17	f_OTU_1097	-0.960124	0
f_OTU_17	f_OTU_2343	-0.966643	0.01
f_OTU_17	b_OTU_600	0.936822	0.01
f_OTU_17	b_OTU_115	0.955065	0.01
f_OTU_17	b_OTU_128	0.988088	0
f_OTU_17	f_OTU_2723	-0.931701	0
f_OTU_17	b_OTU_63	0.969876	0.01
f_OTU_17	f_OTU_807	0.990833	0
f_OTU_17	f_OTU_268	-0.950022	0.01
f_OTU_17	f_OTU_841	0.974041	0
f_OTU_17	f_OTU_3444	-0.955119	0.01
f_OTU_17	f_OTU_284	0.981057	0
f_OTU_17	f_OTU_2425	-0.925016	0.01
f_OTU_17	f_OTU_3443	-0.942366	0
f_OTU_74	f_OTU_220	0.919682	0.01
f_OTU_74	f_OTU_319	0.947717	0.01
f_OTU_50	f_OTU_70	-0.951514	0.01
f_OTU_50	f_OTU_128	0.972461	0
f_OTU_50	f_OTU_171	0.963561	0
f_OTU_50	f_OTU_372	-0.946556	0.01
f_OTU_50	f_OTU_203	0.992406	0
f_OTU_50	f_OTU_274	0.944291	0.01
f_OTU_50	b_OTU_20	0.962509	0
f_OTU_50	b_OTU_882	0.92401	0.01
f_OTU_141	f_OTU_58	-0.972918	0
f_OTU_141	f_OTU_76	0.980983	0
f_OTU_141	f_OTU_153	-0.978544	0
f_OTU_141	f_OTU_161	0.984146	0
f_OTU_141	f_OTU_128	0.973671	0
f_OTU_141	f_OTU_24	0.959653	0.01
f_OTU_141	b_OTU_23	0.972638	0
f_OTU_141	f_OTU_207	0.96843	0
f_OTU_141	f_OTU_360	0.985023	0.01
f_OTU_141	b_OTU_51	0.971859	0.01
f_OTU_141	f_OTU_200	0.979194	0
f_OTU_141	b_OTU_20	0.916239	0.01
f_OTU_141	f_OTU_212	0.967555	0.01
f_OTU_141	f_OTU_310	0.979	0
f_OTU_141	f_OTU_423	0.968651	0
f_OTU_141	f_OTU_485	0.994457	0
f_OTU_141	b_OTU_187	0.971255	0.01
f_OTU_141	b_OTU_444	0.979901	0.01
f_OTU_141	f_OTU_452	0.964135	0
f_OTU_141	b_OTU_85	0.988622	0
f_OTU_141	b_OTU_128	0.96213	0
f_OTU_141	b_OTU_63	0.962982	0.01
f_OTU_141	f_OTU_807	0.952663	0
f_OTU_141	b_OTU_815	0.976559	0
f_OTU_87	f_OTU_289	0.974587	0
f_OTU_87	b_OTU_74	0.961864	0
f_OTU_87	f_OTU_810	-0.933745	0
f_OTU_87	f_OTU_208	-0.96691	0.01
f_OTU_87	b_OTU_330	0.986841	0
f_OTU_87	b_OTU_298	0.992666	0
f_OTU_87	b_OTU_588	0.979799	0.01
f_OTU_87	b_OTU_650	0.984243	0
f_OTU_87	b_OTU_152	0.955252	0
f_OTU_87	b_OTU_1573	0.983262	0
f_OTU_87	b_OTU_499	0.977734	0.01
f_OTU_87	b_OTU_1489	0.961159	0.01
f_OTU_87	b_OTU_523	0.976809	0
f_OTU_70	f_OTU_38	0.964127	0.01
f_OTU_70	f_OTU_370	0.956646	0.01
f_OTU_70	f_OTU_171	-0.938964	0.01
f_OTU_70	f_OTU_203	-0.947135	0.01
f_OTU_70	f_OTU_1572	0.930788	0.01
f_OTU_70	f_OTU_1079	-0.95164	0.01
f_OTU_70	f_OTU_1013	-0.944727	0.01
f_OTU_70	f_OTU_967	0.959922	0
f_OTU_70	f_OTU_341	-0.944274	0
f_OTU_70	f_OTU_628	0.945473	0.01
f_OTU_70	f_OTU_975	0.952182	0.01
f_OTU_70	f_OTU_841	-0.955262	0.01
f_OTU_70	f_OTU_1300	0.935443	0
f_OTU_70	f_OTU_1623	0.920681	0.01
f_OTU_280	f_OTU_98	0.961549	0.01
f_OTU_280	f_OTU_148	-0.971986	0.01
f_OTU_280	f_OTU_167	0.944914	0
f_OTU_280	f_OTU_464	0.961591	0
f_OTU_280	f_OTU_289	-0.953753	0.01
f_OTU_280	f_OTU_421	-0.954673	0.01
f_OTU_280	b_OTU_74	-0.936633	0
f_OTU_280	f_OTU_736	0.970104	0.01
f_OTU_280	f_OTU_195	-0.974089	0
f_OTU_280	f_OTU_291	-0.948204	0.01
f_OTU_280	f_OTU_1149	0.936366	0.01
f_OTU_280	f_OTU_1293	0.883607	0.01
f_OTU_280	f_OTU_1241	-0.945066	0.01
f_OTU_280	b_OTU_588	-0.968409	0.01
f_OTU_280	f_OTU_1307	0.937262	0.01
f_OTU_280	b_OTU_1264	-0.956645	0.01
f_OTU_280	b_OTU_100	-0.93568	0.01
f_OTU_280	b_OTU_499	-0.958351	0.01
f_OTU_280	f_OTU_2500	0.951159	0
f_OTU_10	f_OTU_111	0.978801	0
f_OTU_10	f_OTU_51	-0.939538	0.01
f_OTU_10	b_OTU_70	0.935213	0.01
f_OTU_10	b_OTU_45	0.975598	0.01
f_OTU_10	b_OTU_96	0.968814	0
f_OTU_10	b_OTU_134	0.96906	0
f_OTU_10	b_OTU_596	0.991002	0
f_OTU_10	b_OTU_298	0.941251	0.01
f_OTU_10	f_OTU_1044	0.963813	0
f_OTU_10	b_OTU_399	0.96936	0.01
f_OTU_10	b_OTU_650	0.965552	0.01
f_OTU_10	b_OTU_201	0.94636	0.01
f_OTU_10	b_OTU_1573	0.946454	0.01
f_OTU_10	b_OTU_439	0.976775	0.01
f_OTU_10	f_OTU_816	-0.860365	0.01
f_OTU_99	f_OTU_37	-0.990124	0
f_OTU_99	f_OTU_328	-0.94803	0.01
f_OTU_99	f_OTU_102	-0.972604	0
f_OTU_99	f_OTU_181	0.955755	0.01
f_OTU_99	f_OTU_161	-0.959559	0.01
f_OTU_99	f_OTU_247	0.975222	0.01
f_OTU_99	f_OTU_165	-0.95445	0.01
f_OTU_99	f_OTU_353	0.947381	0
f_OTU_99	f_OTU_222	-0.985339	0
f_OTU_99	f_OTU_253	0.981758	0
f_OTU_99	f_OTU_960	0.946055	0
f_OTU_99	f_OTU_917	0.952185	0.01
f_OTU_99	f_OTU_25	-0.991837	0
f_OTU_99	f_OTU_207	-0.968899	0
f_OTU_99	f_OTU_425	-0.973847	0.01
f_OTU_99	f_OTU_136	0.959859	0
f_OTU_99	f_OTU_360	-0.964481	0.01
f_OTU_99	f_OTU_401	0.944671	0.01
f_OTU_99	f_OTU_150	0.939088	0.01
f_OTU_99	f_OTU_216	-0.943454	0.01
f_OTU_99	f_OTU_200	-0.970234	0.01
f_OTU_99	f_OTU_327	-0.987658	0
f_OTU_99	f_OTU_434	-0.986019	0
f_OTU_99	f_OTU_844	0.962255	0.01
f_OTU_99	f_OTU_1059	-0.958501	0.01
f_OTU_99	f_OTU_212	-0.983204	0
f_OTU_99	f_OTU_1088	0.937822	0.01
f_OTU_99	f_OTU_310	-0.959737	0
f_OTU_99	f_OTU_1482	0.944452	0.01
f_OTU_99	f_OTU_820	0.952965	0.01
f_OTU_99	f_OTU_693	0.966032	0
f_OTU_99	f_OTU_2123	0.962709	0
f_OTU_99	f_OTU_2125	0.941742	0.01
f_OTU_99	f_OTU_2206	0.955978	0.01
f_OTU_99	f_OTU_1133	0.953446	0
f_OTU_99	f_OTU_2424	0.938843	0.01
f_OTU_99	f_OTU_516	0.920493	0
f_OTU_99	f_OTU_1363	0.941126	0
f_OTU_99	f_OTU_1065	0.958151	0
f_OTU_99	f_OTU_2723	0.949253	0.01
f_OTU_99	f_OTU_807	-0.967833	0.01
f_OTU_99	f_OTU_622	-0.980356	0
f_OTU_99	f_OTU_2038	0.950534	0.01
f_OTU_99	f_OTU_1820	0.945475	0.01
f_OTU_99	f_OTU_2501	0.959335	0.01
f_OTU_99	f_OTU_284	-0.985756	0
f_OTU_99	f_OTU_2425	0.931797	0
f_OTU_60	f_OTU_159	-0.969906	0
f_OTU_60	f_OTU_1536	-0.950643	0.01
f_OTU_60	f_OTU_213	0.968286	0.01
f_OTU_60	f_OTU_721	-0.949638	0
f_OTU_60	f_OTU_1026	-0.951196	0.01
f_OTU_60	b_OTU_757	-0.943761	0.01
f_OTU_63	f_OTU_110	-0.977864	0.01
f_OTU_63	f_OTU_258	-0.967851	0
f_OTU_63	f_OTU_114	0.959126	0
f_OTU_63	f_OTU_593	0.958354	0
f_OTU_63	f_OTU_12	0.959753	0.01
f_OTU_63	b_OTU_116	-0.944529	0
f_OTU_63	f_OTU_652	0.971373	0
f_OTU_63	f_OTU_292	-0.972394	0
f_OTU_63	b_OTU_192	-0.902813	0.01
f_OTU_63	f_OTU_251	0.947653	0
f_OTU_63	f_OTU_407	0.97322	0
f_OTU_63	f_OTU_1495	-0.958057	0.01
f_OTU_63	f_OTU_1585	0.962452	0
f_OTU_63	f_OTU_396	0.95724	0.01
f_OTU_63	f_OTU_363	0.985019	0
f_OTU_63	f_OTU_285	-0.939843	0
f_OTU_63	f_OTU_367	0.912249	0
f_OTU_63	f_OTU_438	0.974496	0
f_OTU_63	f_OTU_783	-0.964059	0
f_OTU_63	f_OTU_585	-0.898888	0
f_OTU_63	f_OTU_2397	0.955217	0
f_OTU_63	f_OTU_442	0.956676	0.01
f_OTU_63	f_OTU_305	0.958614	0
f_OTU_63	b_OTU_1098	-0.93832	0.01
f_OTU_47	f_OTU_86	0.986557	0
f_OTU_47	f_OTU_51	0.984882	0
f_OTU_47	f_OTU_170	-0.985888	0
f_OTU_47	b_OTU_5	-0.934972	0
f_OTU_47	f_OTU_245	-0.961218	0.01
f_OTU_47	f_OTU_269	0.985706	0
f_OTU_47	b_OTU_70	-0.934533	0.01
f_OTU_47	b_OTU_123	-0.98232	0
f_OTU_47	f_OTU_144	0.940465	0.01
f_OTU_47	b_OTU_71	-0.95089	0
f_OTU_47	b_OTU_57	-0.983334	0
f_OTU_47	f_OTU_938	-0.955377	0.01
f_OTU_47	b_OTU_219	0.950516	0
f_OTU_47	b_OTU_375	-0.977519	0.01
f_OTU_47	f_OTU_351	0.93534	0.01
f_OTU_47	b_OTU_126	0.933881	0.01
f_OTU_47	b_OTU_2135	0.963643	0
f_OTU_86	f_OTU_51	0.975002	0.01
f_OTU_86	f_OTU_170	-0.97975	0
f_OTU_86	b_OTU_5	-0.95276	0.01
f_OTU_86	b_OTU_28	-0.966377	0
f_OTU_86	f_OTU_245	-0.979034	0
f_OTU_86	f_OTU_269	0.979778	0
f_OTU_86	b_OTU_123	-0.977597	0
f_OTU_86	b_OTU_57	-0.983321	0
f_OTU_86	f_OTU_938	-0.924287	0
f_OTU_86	b_OTU_177	0.925969	0.01
f_OTU_86	b_OTU_963	0.952716	0
f_OTU_86	b_OTU_2135	0.964337	0
f_OTU_64	f_OTU_308	0.993213	0
f_OTU_64	f_OTU_134	0.945358	0.01
f_OTU_64	f_OTU_165	0.95801	0.01
f_OTU_64	f_OTU_130	0.983494	0.01
f_OTU_64	f_OTU_24	0.941115	0.01
f_OTU_64	f_OTU_315	-0.970089	0.01
f_OTU_64	f_OTU_393	-0.938003	0.01
f_OTU_64	f_OTU_622	0.888311	0.01
f_OTU_64	f_OTU_1094	-0.94676	0.01
f_OTU_72	f_OTU_110	-0.966722	0.01
f_OTU_72	f_OTU_95	-0.957779	0
f_OTU_72	f_OTU_126	0.972584	0
f_OTU_72	f_OTU_155	0.96849	0
f_OTU_72	f_OTU_114	0.965578	0.01
f_OTU_72	f_OTU_12	0.980676	0
f_OTU_72	f_OTU_652	0.950658	0.01
f_OTU_72	f_OTU_182	0.965101	0.01
f_OTU_72	f_OTU_318	0.940851	0.01
f_OTU_72	f_OTU_144	0.97599	0.01
f_OTU_72	f_OTU_412	-0.966701	0.01
f_OTU_72	f_OTU_430	0.975904	0
f_OTU_72	f_OTU_407	0.975462	0.01
f_OTU_72	f_OTU_1495	-0.966383	0
f_OTU_72	f_OTU_209	-0.971784	0.01
f_OTU_72	f_OTU_413	0.978529	0
f_OTU_72	f_OTU_543	0.94754	0.01
f_OTU_72	f_OTU_930	-0.947791	0.01
f_OTU_72	b_OTU_803	-0.946457	0
f_OTU_72	f_OTU_442	0.981707	0
f_OTU_72	f_OTU_1223	0.949679	0.01
f_OTU_72	b_OTU_180	-0.961745	0
f_OTU_72	f_OTU_1903	-0.96119	0
f_OTU_78	f_OTU_38	-0.961028	0.01
f_OTU_78	b_OTU_11	0.933817	0.01
f_OTU_78	f_OTU_133	-0.949908	0.01
f_OTU_78	f_OTU_674	-0.960774	0.01
f_OTU_78	f_OTU_370	-0.970096	0
f_OTU_78	f_OTU_93	0.977006	0
f_OTU_78	f_OTU_1127	0.969911	0
f_OTU_78	f_OTU_168	0.91256	0.01
f_OTU_78	f_OTU_345	0.966742	0.01
f_OTU_78	f_OTU_967	-0.934199	0.01
f_OTU_78	b_OTU_631	-0.953842	0
f_OTU_78	f_OTU_463	0.954115	0
f_OTU_78	f_OTU_460	-0.968093	0.01
f_OTU_78	f_OTU_1487	0.950295	0
f_OTU_78	f_OTU_3959	0.965973	0
f_OTU_78	b_OTU_341	-0.953648	0
f_OTU_78	b_OTU_782	0.956246	0.01
f_OTU_78	f_OTU_966	-0.935181	0.01
f_OTU_78	b_OTU_950	-0.963764	0
f_OTU_547	f_OTU_45	-0.973607	0
f_OTU_547	f_OTU_94	-0.975406	0
f_OTU_547	f_OTU_233	0.934788	0.01
f_OTU_547	f_OTU_169	-0.980638	0
f_OTU_547	f_OTU_650	0.953647	0.01
f_OTU_547	f_OTU_143	-0.958847	0
f_OTU_547	f_OTU_202	-0.959937	0
f_OTU_547	f_OTU_185	-0.977894	0.01
f_OTU_547	f_OTU_348	-0.969626	0.01
f_OTU_547	f_OTU_316	-0.966106	0.01
f_OTU_547	f_OTU_276	-0.971414	0.01
f_OTU_547	f_OTU_191	-0.973435	0.01
f_OTU_547	f_OTU_262	0.927945	0.01
f_OTU_547	f_OTU_265	-0.959044	0.01
f_OTU_547	f_OTU_1129	0.946055	0.01
f_OTU_547	b_OTU_67	-0.960911	0.01
f_OTU_547	b_OTU_259	-0.95785	0.01
f_OTU_547	f_OTU_158	-0.977919	0
f_OTU_547	f_OTU_2112	0.954879	0
f_OTU_547	b_OTU_139	-0.964859	0.01
f_OTU_547	f_OTU_515	-0.97269	0
f_OTU_547	f_OTU_302	-0.977005	0
f_OTU_547	f_OTU_1870	0.937923	0.01
f_OTU_547	b_OTU_81	-0.943754	0
f_OTU_547	f_OTU_789	0.938149	0.01
f_OTU_547	f_OTU_1563	0.933688	0.01
f_OTU_547	f_OTU_3542	0.93438	0
f_OTU_547	b_OTU_569	-0.956025	0
f_OTU_547	f_OTU_3716	0.918486	0.01
f_OTU_547	f_OTU_2070	0.913509	0
f_OTU_547	f_OTU_4453	0.93009	0.01
f_OTU_547	f_OTU_387	0.935362	0.01
f_OTU_547	b_OTU_423	-0.969089	0.01
f_OTU_547	b_OTU_662	-0.978657	0
f_OTU_547	f_OTU_4196	0.928992	0.01
f_OTU_547	f_OTU_3900	0.935043	0.01
b_OTU_2	f_OTU_113	0.952412	0
b_OTU_2	f_OTU_221	-0.955625	0.01
b_OTU_2	f_OTU_206	-0.967072	0.01
b_OTU_2	f_OTU_552	-0.905588	0.01
b_OTU_2	f_OTU_186	0.956768	0
b_OTU_2	f_OTU_837	-0.943294	0.01
b_OTU_2	b_OTU_740	0.95206	0.01
b_OTU_2	f_OTU_455	0.952125	0.01
b_OTU_2	b_OTU_8	0.942421	0.01
b_OTU_2	b_OTU_79	0.952446	0.01
b_OTU_2	f_OTU_365	0.93165	0.01
b_OTU_2	f_OTU_688	0.958159	0
b_OTU_2	f_OTU_1209	-0.936705	0.01
b_OTU_2	f_OTU_3441	0.962849	0.01
b_OTU_2	f_OTU_498	0.962512	0
f_OTU_92	f_OTU_277	0.955234	0
f_OTU_92	f_OTU_130	-0.941595	0.01
f_OTU_92	f_OTU_1094	0.942457	0.01
f_OTU_58	f_OTU_76	-0.994356	0
f_OTU_58	f_OTU_153	0.971312	0
f_OTU_58	f_OTU_181	0.95433	0
f_OTU_58	f_OTU_134	-0.994153	0
f_OTU_58	f_OTU_165	-0.985058	0
f_OTU_58	f_OTU_24	-0.990553	0
f_OTU_58	b_OTU_23	-0.955702	0.01
f_OTU_58	f_OTU_207	-0.958404	0.01
f_OTU_58	f_OTU_360	-0.985498	0
f_OTU_58	b_OTU_14	-0.942682	0
f_OTU_58	f_OTU_200	-0.985226	0
f_OTU_58	f_OTU_434	-0.974517	0
f_OTU_58	f_OTU_212	-0.978659	0
f_OTU_58	f_OTU_310	-0.956927	0.01
f_OTU_58	f_OTU_423	-0.986218	0
f_OTU_58	f_OTU_485	-0.957766	0
f_OTU_58	f_OTU_2125	0.93987	0.01
f_OTU_58	b_OTU_444	-0.985851	0
f_OTU_58	f_OTU_1923	0.961351	0
f_OTU_58	b_OTU_85	-0.955993	0.01
f_OTU_58	b_OTU_128	-0.950494	0
f_OTU_58	b_OTU_63	-0.978889	0.01
f_OTU_58	f_OTU_622	-0.977191	0.01
f_OTU_58	b_OTU_296	-0.977756	0.01
f_OTU_80	f_OTU_149	0.979485	0
f_OTU_80	f_OTU_192	0.959619	0
f_OTU_80	f_OTU_214	-0.940298	0.01
f_OTU_80	f_OTU_252	0.973947	0.01
f_OTU_80	f_OTU_408	0.97408	0
f_OTU_80	f_OTU_600	0.973105	0.01
f_OTU_80	b_OTU_44	-0.917401	0.01
f_OTU_80	f_OTU_344	0.968188	0
f_OTU_80	f_OTU_436	0.96175	0.01
f_OTU_80	f_OTU_166	0.962275	0
f_OTU_80	b_OTU_47	0.960526	0.01
f_OTU_80	b_OTU_118	0.961943	0.01
f_OTU_80	b_OTU_73	0.942823	0.01
f_OTU_80	b_OTU_167	-0.93619	0.01
f_OTU_80	b_OTU_177	0.943045	0
f_OTU_80	f_OTU_615	0.975861	0
f_OTU_80	b_OTU_117	0.97806	0.01
f_OTU_80	f_OTU_732	0.927162	0.01
f_OTU_80	b_OTU_319	0.951217	0.01
f_OTU_80	b_OTU_540	0.963036	0
f_OTU_80	b_OTU_498	0.962281	0
f_OTU_80	b_OTU_416	0.962884	0
f_OTU_80	b_OTU_599	0.933049	0.01
f_OTU_80	b_OTU_1205	0.963322	0.01
f_OTU_80	f_OTU_796	0.903533	0.01
f_OTU_142	f_OTU_94	0.970563	0
f_OTU_142	f_OTU_233	-0.974731	0.01
f_OTU_142	f_OTU_123	0.994184	0
f_OTU_142	f_OTU_143	0.984063	0
f_OTU_142	f_OTU_250	0.971208	0
f_OTU_142	f_OTU_373	-0.957066	0
f_OTU_142	f_OTU_185	0.9613	0.01
f_OTU_142	f_OTU_510	-0.956587	0.01
f_OTU_142	f_OTU_329	0.952938	0.01
f_OTU_142	f_OTU_867	-0.944058	0
f_OTU_142	f_OTU_316	0.994093	0
f_OTU_142	f_OTU_231	0.982107	0
f_OTU_142	f_OTU_276	0.964126	0
f_OTU_142	f_OTU_191	0.979709	0.01
f_OTU_142	f_OTU_475	-0.933794	0.01
f_OTU_142	f_OTU_1009	-0.96039	0
f_OTU_142	f_OTU_541	0.975404	0
f_OTU_142	f_OTU_265	0.986983	0.01
f_OTU_142	f_OTU_676	0.95878	0.01
f_OTU_142	f_OTU_2112	-0.970544	0
f_OTU_142	f_OTU_1166	-0.968272	0.01
f_OTU_142	f_OTU_538	0.989453	0
f_OTU_142	f_OTU_515	0.975275	0.01
f_OTU_142	f_OTU_302	0.982135	0.01
f_OTU_142	f_OTU_437	0.983498	0
f_OTU_142	f_OTU_1540	-0.922833	0.01
f_OTU_142	f_OTU_3542	-0.960664	0.01
f_OTU_142	b_OTU_569	0.943479	0.01
f_OTU_142	f_OTU_4195	-0.925593	0.01
f_OTU_142	f_OTU_2070	-0.939398	0.01
f_OTU_142	f_OTU_238	-0.930903	0.01
f_OTU_142	f_OTU_881	0.963056	0.01
f_OTU_142	f_OTU_3900	-0.948121	0.01
f_OTU_108	f_OTU_37	-0.955467	0
f_OTU_108	f_OTU_328	-0.961052	0.01
f_OTU_108	f_OTU_119	0.977889	0
f_OTU_108	f_OTU_425	-0.966074	0.01
f_OTU_108	f_OTU_327	-0.958163	0.01
f_OTU_108	f_OTU_225	0.951021	0
f_OTU_108	f_OTU_2753	0.947525	0.01
f_OTU_108	f_OTU_1180	-0.967246	0
f_OTU_108	f_OTU_284	-0.91119	0
f_OTU_108	f_OTU_2978	0.944992	0
f_OTU_140	f_OTU_98	-0.955791	0.01
f_OTU_140	f_OTU_148	0.976657	0
f_OTU_140	f_OTU_298	-0.957644	0.01
f_OTU_140	f_OTU_421	0.95347	0
f_OTU_140	f_OTU_195	0.972067	0
f_OTU_140	f_OTU_291	0.981442	0
f_OTU_140	f_OTU_1354	-0.964494	0.01
f_OTU_140	f_OTU_1212	-0.968569	0.01
f_OTU_140	f_OTU_361	-0.961329	0
f_OTU_140	f_OTU_1241	0.956725	0
f_OTU_140	f_OTU_521	0.978112	0.01
f_OTU_140	f_OTU_358	-0.953409	0.01
f_OTU_140	f_OTU_324	-0.960785	0.01
f_OTU_45	f_OTU_169	0.982713	0
f_OTU_45	f_OTU_61	0.979465	0
f_OTU_45	f_OTU_143	0.965403	0
f_OTU_45	f_OTU_718	-0.937352	0
f_OTU_45	f_OTU_185	0.97577	0
f_OTU_45	f_OTU_348	0.985917	0
f_OTU_45	f_OTU_329	0.985597	0
f_OTU_45	f_OTU_231	0.962207	0
f_OTU_45	f_OTU_276	0.976321	0.01
f_OTU_45	f_OTU_191	0.97346	0.01
f_OTU_45	f_OTU_475	-0.976069	0
f_OTU_45	b_OTU_150	0.983912	0
f_OTU_45	b_OTU_67	0.97087	0
f_OTU_45	b_OTU_259	0.985716	0
f_OTU_45	f_OTU_158	0.993588	0
f_OTU_45	b_OTU_139	0.987408	0
f_OTU_45	f_OTU_846	-0.95292	0.01
f_OTU_45	f_OTU_538	0.959525	0.01
f_OTU_45	f_OTU_302	0.957924	0.01
f_OTU_45	f_OTU_1488	-0.948361	0.01
f_OTU_45	f_OTU_201	0.950161	0.01
f_OTU_45	b_OTU_81	0.986541	0
f_OTU_45	f_OTU_1325	-0.944291	0.01
f_OTU_45	f_OTU_235	0.972399	0.01
f_OTU_45	f_OTU_1764	-0.94093	0.01
f_OTU_45	f_OTU_319	0.954526	0.01
f_OTU_45	b_OTU_90	0.977335	0
f_OTU_45	b_OTU_248	0.984471	0
f_OTU_45	b_OTU_207	0.979259	0
f_OTU_45	b_OTU_138	0.986439	0
f_OTU_45	b_OTU_246	0.972901	0
f_OTU_45	b_OTU_569	0.960466	0
f_OTU_45	b_OTU_423	0.977842	0
f_OTU_45	b_OTU_420	-0.937938	0.01
f_OTU_45	b_OTU_637	0.951308	0
f_OTU_45	b_OTU_662	0.987934	0
f_OTU_45	b_OTU_676	0.9848	0
f_OTU_23	f_OTU_111	-0.957695	0.01
f_OTU_23	b_OTU_201	-0.928557	0.01
f_OTU_23	b_OTU_609	0.900679	0.01
f_OTU_37	f_OTU_449	-0.935172	0
f_OTU_37	f_OTU_102	0.969558	0
f_OTU_37	f_OTU_181	-0.967538	0.01
f_OTU_37	f_OTU_247	-0.985923	0.01
f_OTU_37	f_OTU_165	0.947776	0.01
f_OTU_37	f_OTU_513	-0.955143	0.01
f_OTU_37	f_OTU_222	0.991709	0
f_OTU_37	f_OTU_253	-0.985105	0
f_OTU_37	f_OTU_960	-0.976207	0
f_OTU_37	f_OTU_917	-0.959625	0.01
f_OTU_37	f_OTU_25	0.993072	0
f_OTU_37	f_OTU_207	0.948672	0.01
f_OTU_37	f_OTU_425	0.988825	0
f_OTU_37	f_OTU_909	-0.952182	0
f_OTU_37	f_OTU_136	-0.968173	0.01
f_OTU_37	f_OTU_401	-0.942929	0.01
f_OTU_37	f_OTU_150	-0.960892	0
f_OTU_37	f_OTU_327	0.996005	0
f_OTU_37	f_OTU_434	0.986442	0
f_OTU_37	f_OTU_844	-0.956168	0
f_OTU_37	f_OTU_1347	-0.949561	0.01
f_OTU_37	f_OTU_310	0.945617	0
f_OTU_37	f_OTU_1482	-0.939516	0.01
f_OTU_37	f_OTU_225	-0.974708	0
f_OTU_37	f_OTU_529	-0.952286	0
f_OTU_37	f_OTU_963	0.989993	0
f_OTU_37	f_OTU_2024	-0.947771	0.01
f_OTU_37	f_OTU_283	-0.933718	0
f_OTU_37	f_OTU_1952	-0.92608	0.01
f_OTU_37	f_OTU_1923	-0.963062	0.01
f_OTU_37	f_OTU_2206	-0.963191	0
f_OTU_37	f_OTU_2124	-0.946646	0.01
f_OTU_37	f_OTU_2377	-0.959545	0
f_OTU_37	f_OTU_1065	-0.965744	0.01
f_OTU_37	f_OTU_1097	-0.952504	0.01
f_OTU_37	b_OTU_600	0.970461	0.01
f_OTU_37	b_OTU_128	0.969446	0
f_OTU_37	f_OTU_2723	-0.956382	0
f_OTU_37	f_OTU_2089	-0.957621	0
f_OTU_37	f_OTU_622	0.982184	0
f_OTU_37	b_OTU_296	0.965257	0
f_OTU_37	f_OTU_1400	-0.950436	0.01
f_OTU_37	f_OTU_841	0.926377	0
f_OTU_37	f_OTU_2807	-0.94819	0
f_OTU_37	f_OTU_284	0.983591	0.01
f_OTU_37	f_OTU_2978	-0.95889	0
f_OTU_55	f_OTU_253	0.952536	0
f_OTU_55	f_OTU_216	-0.95349	0
f_OTU_55	f_OTU_396	-0.926359	0
f_OTU_55	f_OTU_1501	-0.922015	0.01
f_OTU_55	f_OTU_543	-0.928021	0.01
f_OTU_55	f_OTU_2777	0.957136	0.01
f_OTU_55	f_OTU_609	0.939894	0.01
f_OTU_111	f_OTU_96	0.941199	0.01
f_OTU_111	f_OTU_139	0.978572	0
f_OTU_111	f_OTU_51	-0.944505	0.01
f_OTU_111	b_OTU_68	0.946882	0.01
f_OTU_111	b_OTU_1076	0.979103	0.01
f_OTU_111	b_OTU_134	0.968752	0.01
f_OTU_111	b_OTU_596	0.973185	0.01
f_OTU_111	b_OTU_399	0.964032	0.01
f_OTU_111	b_OTU_439	0.952975	0.01
f_OTU_39	f_OTU_107	0.974287	0
f_OTU_39	b_OTU_3	0.946376	0.01
f_OTU_39	f_OTU_149	-0.97522	0
f_OTU_39	f_OTU_178	-0.966361	0.01
f_OTU_39	f_OTU_252	-0.988525	0
f_OTU_39	b_OTU_19	0.963973	0
f_OTU_39	f_OTU_408	-0.980806	0
f_OTU_39	f_OTU_600	-0.970753	0
f_OTU_39	f_OTU_1453	-0.971974	0.01
f_OTU_39	f_OTU_484	-0.98182	0
f_OTU_39	f_OTU_344	-0.978182	0
f_OTU_39	f_OTU_1047	0.938763	0
f_OTU_39	b_OTU_125	0.966992	0.01
f_OTU_39	b_OTU_47	-0.963972	0
f_OTU_39	f_OTU_431	-0.924925	0.01
f_OTU_39	b_OTU_118	-0.95527	0.01
f_OTU_39	b_OTU_310	0.967299	0
f_OTU_39	b_OTU_177	-0.945774	0.01
f_OTU_39	f_OTU_388	-0.964761	0.01
f_OTU_39	b_OTU_117	-0.962188	0
f_OTU_39	b_OTU_367	-0.963833	0
f_OTU_39	b_OTU_1565	-0.956704	0
f_OTU_39	b_OTU_540	-0.949215	0.01
f_OTU_39	b_OTU_416	-0.972643	0.01
f_OTU_39	f_OTU_3332	0.936938	0.01
f_OTU_449	f_OTU_328	-0.947594	0.01
f_OTU_449	f_OTU_222	-0.955205	0.01
f_OTU_449	f_OTU_25	-0.946023	0.01
f_OTU_449	f_OTU_150	0.939712	0.01
f_OTU_449	f_OTU_434	-0.954589	0.01
f_OTU_449	f_OTU_963	-0.932506	0
f_OTU_449	f_OTU_2125	0.9498	0.01
f_OTU_449	f_OTU_807	-0.961262	0.01
f_OTU_449	f_OTU_2722	0.930628	0.01
f_OTU_449	f_OTU_1180	-0.901395	0.01
f_OTU_449	f_OTU_2153	0.926881	0.01
f_OTU_311	f_OTU_98	0.974382	0
f_OTU_311	f_OTU_148	-0.968785	0.01
f_OTU_311	f_OTU_167	0.956167	0.01
f_OTU_311	f_OTU_464	0.9627	0
f_OTU_311	f_OTU_298	0.950705	0.01
f_OTU_311	f_OTU_289	-0.925805	0.01
f_OTU_311	f_OTU_421	-0.963393	0.01
f_OTU_311	f_OTU_1354	0.943785	0.01
f_OTU_311	f_OTU_1044	-0.963085	0.01
f_OTU_311	f_OTU_1241	-0.942469	0
f_OTU_311	b_OTU_146	-0.935452	0.01
f_OTU_311	b_OTU_1264	-0.979191	0.01
f_OTU_311	b_OTU_100	-0.930907	0.01
f_OTU_311	b_OTU_152	-0.957894	0
f_OTU_311	b_OTU_495	-0.928603	0.01
f_OTU_118	f_OTU_128	-0.970996	0
f_OTU_118	b_OTU_162	-0.919008	0.01
f_OTU_118	b_OTU_51	-0.930896	0.01
f_OTU_118	f_OTU_429	0.960243	0.01
f_OTU_118	b_OTU_20	-0.968546	0.01
f_OTU_118	f_OTU_399	0.941412	0.01
f_OTU_118	b_OTU_252	-0.948636	0
f_OTU_118	b_OTU_560	-0.906261	0.01
f_OTU_118	b_OTU_882	-0.980437	0
f_OTU_118	b_OTU_85	-0.938759	0.01
f_OTU_118	b_OTU_281	-0.927604	0
f_OTU_118	b_OTU_815	-0.968988	0
f_OTU_198	f_OTU_156	-0.956195	0
f_OTU_198	f_OTU_107	-0.95034	0
f_OTU_198	f_OTU_221	0.961003	0.01
f_OTU_198	f_OTU_205	0.978557	0
f_OTU_198	b_OTU_29	-0.938606	0.01
f_OTU_198	f_OTU_371	-0.960907	0.01
f_OTU_198	f_OTU_404	-0.923343	0.01
f_OTU_198	b_OTU_740	-0.954852	0
f_OTU_198	f_OTU_406	-0.95629	0
f_OTU_198	f_OTU_694	-0.937749	0.01
f_OTU_198	f_OTU_1232	0.944253	0
f_OTU_198	f_OTU_688	-0.945934	0.01
f_OTU_198	b_OTU_250	-0.971571	0
f_OTU_198	f_OTU_403	-0.94019	0.01
f_OTU_198	f_OTU_744	-0.943996	0
f_OTU_198	f_OTU_2519	-0.951204	0.01
f_OTU_198	b_OTU_176	-0.945559	0.01
f_OTU_453	f_OTU_571	0.9634	0
f_OTU_453	b_OTU_3	0.965328	0
f_OTU_453	b_OTU_7	0.955713	0
f_OTU_453	f_OTU_214	0.968521	0
f_OTU_453	f_OTU_85	0.966556	0
f_OTU_453	f_OTU_100	-0.961017	0.01
f_OTU_453	b_OTU_44	0.936727	0.01
f_OTU_453	f_OTU_1047	0.939289	0.01
f_OTU_453	f_OTU_436	-0.966011	0.01
f_OTU_453	b_OTU_105	0.938132	0.01
f_OTU_453	b_OTU_47	-0.972442	0.01
f_OTU_453	f_OTU_431	-0.964839	0.01
f_OTU_453	b_OTU_189	-0.980458	0.01
f_OTU_453	b_OTU_118	-0.973513	0
f_OTU_453	b_OTU_75	-0.965625	0.01
f_OTU_453	b_OTU_73	-0.968137	0
f_OTU_453	b_OTU_177	-0.967867	0
f_OTU_453	b_OTU_219	-0.963104	0.01
f_OTU_453	b_OTU_1565	-0.963847	0
f_OTU_453	b_OTU_319	-0.97176	0.01
f_OTU_453	b_OTU_427	-0.934072	0
f_OTU_453	b_OTU_611	-0.960489	0
f_OTU_453	b_OTU_1205	-0.939113	0.01
f_OTU_453	f_OTU_3541	0.943268	0.01
f_OTU_453	f_OTU_796	-0.953082	0.01
f_OTU_96	f_OTU_81	-0.978075	0
f_OTU_96	b_OTU_3	0.970356	0
f_OTU_96	f_OTU_109	0.965187	0
f_OTU_96	f_OTU_192	-0.968174	0
f_OTU_96	f_OTU_100	-0.985273	0
f_OTU_96	b_OTU_44	0.954441	0.01
f_OTU_96	f_OTU_1047	0.908061	0.01
f_OTU_96	f_OTU_436	-0.963704	0
f_OTU_96	f_OTU_166	-0.952887	0.01
f_OTU_96	b_OTU_189	-0.971324	0
f_OTU_96	b_OTU_118	-0.935516	0.01
f_OTU_96	f_OTU_732	-0.964401	0
f_OTU_96	b_OTU_319	-0.95446	0.01
f_OTU_96	b_OTU_82	-0.964227	0.01
f_OTU_96	b_OTU_609	-0.960498	0.01
f_OTU_96	b_OTU_2869	0.93168	0
f_OTU_156	f_OTU_221	-0.957436	0.01
f_OTU_156	f_OTU_267	0.988792	0
f_OTU_156	f_OTU_1256	0.958142	0
f_OTU_156	f_OTU_176	0.980266	0
f_OTU_156	f_OTU_186	0.993092	0
f_OTU_156	f_OTU_371	0.953796	0
f_OTU_156	f_OTU_447	0.96384	0.01
f_OTU_156	f_OTU_404	0.966514	0
f_OTU_156	b_OTU_740	0.954582	0.01
f_OTU_156	f_OTU_455	0.979683	0.01
f_OTU_156	f_OTU_694	0.954408	0.01
f_OTU_156	f_OTU_272	0.978792	0
f_OTU_156	f_OTU_365	0.961114	0
f_OTU_156	f_OTU_688	0.967987	0
f_OTU_156	f_OTU_744	0.958256	0
f_OTU_156	b_OTU_511	-0.947451	0
f_OTU_156	f_OTU_3441	0.981222	0
f_OTU_156	b_OTU_1310	0.978674	0.01
f_OTU_156	f_OTU_498	0.974393	0.01
f_OTU_308	f_OTU_29	-0.961932	0.01
f_OTU_308	f_OTU_165	0.965813	0.01
f_OTU_308	f_OTU_130	0.975458	0.01
f_OTU_308	f_OTU_315	-0.975314	0
f_OTU_308	f_OTU_700	-0.929522	0.01
f_OTU_308	f_OTU_1501	0.966295	0.01
f_OTU_308	f_OTU_1094	-0.949469	0
f_OTU_94	f_OTU_233	-0.954708	0.01
f_OTU_94	f_OTU_169	0.992281	0
f_OTU_94	f_OTU_123	0.985656	0
f_OTU_94	f_OTU_143	0.986408	0
f_OTU_94	f_OTU_202	0.979566	0.01
f_OTU_94	f_OTU_250	0.962768	0
f_OTU_94	f_OTU_373	-0.964763	0.01
f_OTU_94	f_OTU_944	-0.958147	0.01
f_OTU_94	f_OTU_185	0.994238	0
f_OTU_94	f_OTU_348	0.970462	0
f_OTU_94	f_OTU_988	-0.960581	0
f_OTU_94	f_OTU_329	0.988924	0
f_OTU_94	f_OTU_316	0.989203	0.01
f_OTU_94	f_OTU_895	-0.967167	0.01
f_OTU_94	f_OTU_231	0.995826	0
f_OTU_94	f_OTU_276	0.991796	0
f_OTU_94	f_OTU_191	0.993912	0
f_OTU_94	f_OTU_1181	-0.952188	0.01
f_OTU_94	b_OTU_150	0.976932	0
f_OTU_94	f_OTU_1009	-0.964686	0.01
f_OTU_94	f_OTU_213	0.960733	0.01
f_OTU_94	f_OTU_541	0.949039	0
f_OTU_94	f_OTU_265	0.985169	0
f_OTU_94	f_OTU_1129	-0.96778	0
f_OTU_94	f_OTU_676	0.955734	0.01
f_OTU_94	b_OTU_259	0.967113	0
f_OTU_94	f_OTU_158	0.98346	0
f_OTU_94	f_OTU_538	0.986939	0
f_OTU_94	f_OTU_515	0.987049	0
f_OTU_94	f_OTU_302	0.990742	0
f_OTU_94	f_OTU_1488	-0.949191	0.01
f_OTU_94	f_OTU_2090	-0.932485	0
f_OTU_94	f_OTU_1870	-0.945499	0
f_OTU_94	b_OTU_81	0.944411	0
f_OTU_94	f_OTU_1325	-0.956018	0.01
f_OTU_94	f_OTU_1764	-0.952428	0.01
f_OTU_94	f_OTU_319	0.971148	0
f_OTU_94	f_OTU_2838	-0.940523	0.01
f_OTU_94	b_OTU_248	0.980517	0.01
f_OTU_94	f_OTU_1484	-0.932424	0.01
f_OTU_94	b_OTU_246	0.971264	0
f_OTU_94	f_OTU_588	-0.95209	0
f_OTU_94	b_OTU_569	0.970604	0
f_OTU_94	f_OTU_1352	-0.935457	0.01
f_OTU_94	f_OTU_1586	-0.936161	0.01
f_OTU_94	f_OTU_4453	-0.962192	0.01
f_OTU_94	f_OTU_3244	-0.943232	0
f_OTU_94	b_OTU_423	0.968095	0
f_OTU_94	f_OTU_881	0.957051	0
f_OTU_94	f_OTU_4363	-0.914289	0.01
f_OTU_94	b_OTU_662	0.989913	0
f_OTU_94	b_OTU_676	0.948958	0
f_OTU_94	f_OTU_1688	-0.943319	0
f_OTU_105	f_OTU_81	-0.979792	0
f_OTU_105	b_OTU_3	0.935719	0
f_OTU_105	f_OTU_109	0.966695	0.01
f_OTU_105	f_OTU_192	-0.971578	0
f_OTU_105	b_OTU_11	0.952418	0.01
f_OTU_105	f_OTU_100	-0.95092	0.01
f_OTU_105	f_OTU_436	-0.944965	0
f_OTU_105	f_OTU_399	-0.954336	0.01
f_OTU_105	b_OTU_797	0.948773	0
f_OTU_105	b_OTU_540	-0.937181	0.01
f_OTU_38	f_OTU_332	0.962377	0
f_OTU_38	f_OTU_133	0.971313	0
f_OTU_38	f_OTU_674	0.96403	0
f_OTU_38	f_OTU_370	0.976543	0
f_OTU_38	f_OTU_509	-0.933843	0.01
f_OTU_38	f_OTU_197	0.948576	0.01
f_OTU_38	f_OTU_1572	0.971026	0
f_OTU_38	f_OTU_1831	0.967208	0
f_OTU_38	f_OTU_658	0.949518	0.01
f_OTU_38	f_OTU_1646	0.965109	0.01
f_OTU_38	f_OTU_653	0.937854	0.01
f_OTU_38	f_OTU_481	0.909403	0.01
f_OTU_38	f_OTU_780	0.964618	0.01
f_OTU_38	f_OTU_1951	0.931054	0.01
f_OTU_38	b_OTU_218	0.958053	0.01
f_OTU_38	b_OTU_950	0.946713	0.01
f_OTU_76	f_OTU_153	-0.975317	0
f_OTU_76	f_OTU_161	0.978853	0
f_OTU_76	f_OTU_247	-0.961583	0.01
f_OTU_76	f_OTU_134	0.9917	0
f_OTU_76	f_OTU_165	0.980029	0
f_OTU_76	f_OTU_24	0.993903	0
f_OTU_76	f_OTU_222	0.952875	0
f_OTU_76	f_OTU_253	-0.952708	0.01
f_OTU_76	f_OTU_960	-0.950028	0
f_OTU_76	f_OTU_297	0.974752	0.01
f_OTU_76	b_OTU_23	0.969264	0
f_OTU_76	f_OTU_917	-0.935081	0
f_OTU_76	f_OTU_207	0.963713	0
f_OTU_76	f_OTU_136	-0.941947	0.01
f_OTU_76	f_OTU_360	0.988026	0
f_OTU_76	f_OTU_200	0.992221	0
f_OTU_76	f_OTU_434	0.975963	0
f_OTU_76	f_OTU_212	0.982744	0
f_OTU_76	f_OTU_1483	-0.952101	0.01
f_OTU_76	f_OTU_310	0.973283	0
f_OTU_76	f_OTU_423	0.988652	0
f_OTU_76	f_OTU_485	0.970482	0
f_OTU_76	b_OTU_444	0.990381	0
f_OTU_76	f_OTU_452	0.937957	0.01
f_OTU_76	b_OTU_85	0.969261	0
f_OTU_76	b_OTU_128	0.957956	0
f_OTU_76	b_OTU_63	0.989192	0
f_OTU_76	f_OTU_807	0.963771	0
f_OTU_76	f_OTU_622	0.976724	0
f_OTU_76	b_OTU_296	0.979485	0
f_OTU_76	f_OTU_2388	-0.922998	0.01
f_OTU_81	f_OTU_518	-0.947628	0.01
f_OTU_81	b_OTU_3	-0.980587	0
f_OTU_81	f_OTU_192	0.994712	0
f_OTU_81	f_OTU_100	0.98961	0
f_OTU_81	b_OTU_44	-0.971432	0
f_OTU_81	f_OTU_436	0.979366	0
f_OTU_81	f_OTU_166	0.971447	0
f_OTU_81	f_OTU_399	0.943766	0.01
f_OTU_81	b_OTU_189	0.978789	0
f_OTU_81	b_OTU_118	0.973374	0
f_OTU_81	b_OTU_89	0.949448	0.01
f_OTU_81	b_OTU_177	0.958312	0
f_OTU_81	f_OTU_615	0.976964	0.01
f_OTU_81	f_OTU_732	0.983319	0
f_OTU_81	b_OTU_319	0.973393	0.01
f_OTU_81	b_OTU_498	0.977739	0.01
f_OTU_81	b_OTU_1205	0.978302	0
f_OTU_159	f_OTU_129	-0.953459	0.01
f_OTU_159	f_OTU_1026	0.944462	0.01
f_OTU_518	b_OTU_3	0.968141	0.01
f_OTU_518	b_OTU_7	0.928048	0.01
f_OTU_518	f_OTU_178	-0.977237	0
f_OTU_518	f_OTU_770	0.966101	0.01
f_OTU_518	f_OTU_192	-0.971205	0
f_OTU_518	f_OTU_214	0.963845	0.01
f_OTU_518	f_OTU_252	-0.955023	0.01
f_OTU_518	f_OTU_600	-0.977213	0
f_OTU_518	f_OTU_484	-0.943148	0.01
f_OTU_518	f_OTU_344	-0.97411	0
f_OTU_518	f_OTU_1047	0.965451	0.01
f_OTU_518	f_OTU_436	-0.975962	0
f_OTU_518	f_OTU_166	-0.981799	0
f_OTU_518	b_OTU_47	-0.976265	0
f_OTU_518	b_OTU_189	-0.9804	0
f_OTU_518	b_OTU_118	-0.966549	0.01
f_OTU_518	b_OTU_75	-0.973987	0
f_OTU_518	b_OTU_89	-0.98757	0
f_OTU_518	f_OTU_1057	-0.959382	0.01
f_OTU_518	b_OTU_177	-0.977915	0
f_OTU_518	f_OTU_388	-0.960322	0
f_OTU_518	f_OTU_615	-0.964601	0.01
f_OTU_518	f_OTU_2357	0.959918	0.01
f_OTU_518	b_OTU_117	-0.961056	0
f_OTU_518	b_OTU_367	-0.962591	0
f_OTU_518	b_OTU_1565	-0.977164	0.01
f_OTU_518	b_OTU_1890	0.950196	0
f_OTU_518	b_OTU_498	-0.978471	0
f_OTU_518	b_OTU_427	-0.948673	0
f_OTU_518	b_OTU_611	-0.953877	0.01
f_OTU_518	b_OTU_209	0.948281	0.01
f_OTU_518	f_OTU_504	0.944618	0
f_OTU_328	f_OTU_119	-0.978667	0
f_OTU_328	f_OTU_102	0.987089	0
f_OTU_328	f_OTU_137	-0.935386	0.01
f_OTU_328	f_OTU_181	-0.919	0.01
f_OTU_328	f_OTU_115	0.923285	0
f_OTU_328	f_OTU_222	0.982183	0
f_OTU_328	f_OTU_171	0.968338	0
f_OTU_328	f_OTU_25	0.968305	0.01
f_OTU_328	f_OTU_425	0.93991	0.01
f_OTU_328	f_OTU_401	-0.945246	0.01
f_OTU_328	f_OTU_327	0.965704	0
f_OTU_328	f_OTU_1059	0.982504	0
f_OTU_328	f_OTU_1347	-0.934298	0
f_OTU_328	f_OTU_310	0.951363	0.01
f_OTU_328	f_OTU_1079	0.954609	0.01
f_OTU_328	f_OTU_1482	-0.931783	0.01
f_OTU_328	f_OTU_693	-0.919413	0
f_OTU_328	f_OTU_880	0.895772	0.01
f_OTU_328	f_OTU_163	0.980721	0.01
f_OTU_328	f_OTU_963	0.953382	0.01
f_OTU_328	f_OTU_2125	-0.918931	0.01
f_OTU_328	f_OTU_341	0.974748	0
f_OTU_328	f_OTU_2206	-0.929698	0.01
f_OTU_328	f_OTU_2140	-0.946801	0.01
f_OTU_328	f_OTU_2343	-0.959094	0.01
f_OTU_328	b_OTU_128	0.969156	0
f_OTU_328	f_OTU_807	0.966295	0
f_OTU_328	f_OTU_2359	-0.953478	0
f_OTU_328	f_OTU_622	0.933851	0.01
f_OTU_328	f_OTU_1345	-0.942701	0.01
f_OTU_328	f_OTU_841	0.979706	0.01
f_OTU_328	f_OTU_1180	0.98507	0
f_OTU_328	f_OTU_2807	-0.934791	0
f_OTU_328	f_OTU_1268	-0.943727	0.01
f_OTU_107	f_OTU_149	-0.964617	0.01
f_OTU_107	f_OTU_20	0.968863	0
f_OTU_107	f_OTU_770	0.939324	0.01
f_OTU_107	f_OTU_214	0.955708	0
f_OTU_107	f_OTU_252	-0.964279	0
f_OTU_107	f_OTU_205	-0.987701	0
f_OTU_107	b_OTU_19	0.961127	0.01
f_OTU_107	f_OTU_408	-0.975432	0
f_OTU_107	b_OTU_29	0.970118	0
f_OTU_107	f_OTU_1453	-0.990535	0
f_OTU_107	f_OTU_484	-0.981787	0
f_OTU_107	b_OTU_75	-0.95487	0.01
f_OTU_107	b_OTU_89	-0.940045	0.01
f_OTU_107	f_OTU_1057	-0.941018	0.01
f_OTU_107	f_OTU_594	-0.974664	0
f_OTU_107	b_OTU_310	0.967183	0.01
f_OTU_107	f_OTU_388	-0.966932	0
f_OTU_107	b_OTU_367	-0.967626	0.01
f_OTU_107	b_OTU_416	-0.941351	0.01
f_OTU_119	f_OTU_25	-0.950123	0
f_OTU_119	f_OTU_207	-0.943021	0.01
f_OTU_119	f_OTU_327	-0.95448	0.01
f_OTU_119	f_OTU_1059	-0.949047	0.01
f_OTU_119	f_OTU_163	-0.972451	0
f_OTU_119	f_OTU_341	-0.959992	0.01
f_OTU_119	f_OTU_2140	0.954037	0.01
f_OTU_119	b_OTU_128	-0.931629	0
f_OTU_119	b_OTU_63	-0.881111	0.01
f_OTU_119	f_OTU_1180	-0.963758	0
f_OTU_571	b_OTU_3	0.944438	0
f_OTU_571	f_OTU_178	-0.957954	0.01
f_OTU_571	f_OTU_770	0.96112	0
f_OTU_571	f_OTU_214	0.949065	0
f_OTU_571	f_OTU_252	-0.947477	0.01
f_OTU_571	f_OTU_85	0.964853	0
f_OTU_571	f_OTU_100	-0.970517	0.01
f_OTU_571	f_OTU_431	-0.979586	0
f_OTU_571	b_OTU_118	-0.972374	0
f_OTU_571	b_OTU_73	-0.957546	0.01
f_OTU_571	f_OTU_388	-0.957614	0
f_OTU_571	b_OTU_117	-0.964375	0.01
f_OTU_571	f_OTU_732	-0.942241	0.01
f_OTU_571	f_OTU_659	0.942412	0
f_OTU_571	b_OTU_367	-0.934506	0
f_OTU_571	b_OTU_1565	-0.956757	0
f_OTU_571	f_OTU_398	0.95706	0.01
f_OTU_571	b_OTU_319	-0.950577	0
f_OTU_571	b_OTU_498	-0.961106	0
f_OTU_571	b_OTU_963	-0.965676	0.01
b_OTU_3	f_OTU_192	-0.978047	0.01
b_OTU_3	f_OTU_214	0.948388	0.01
b_OTU_3	f_OTU_252	-0.963231	0
b_OTU_3	f_OTU_85	0.96805	0.01
b_OTU_3	f_OTU_100	-0.980492	0
b_OTU_3	b_OTU_44	0.953668	0
b_OTU_3	f_OTU_344	-0.961026	0.01
b_OTU_3	f_OTU_1047	0.954844	0.01
b_OTU_3	f_OTU_436	-0.987478	0.01
b_OTU_3	f_OTU_166	-0.97426	0
b_OTU_3	f_OTU_399	-0.95664	0.01
b_OTU_3	b_OTU_47	-0.971933	0
b_OTU_3	f_OTU_431	-0.968998	0.01
b_OTU_3	b_OTU_189	-0.981913	0
b_OTU_3	b_OTU_118	-0.977701	0
b_OTU_3	f_OTU_540	0.965975	0.01
b_OTU_3	b_OTU_89	-0.968236	0.01
b_OTU_3	b_OTU_73	-0.958005	0.01
b_OTU_3	b_OTU_177	-0.977881	0.01
b_OTU_3	b_OTU_219	-0.948062	0.01
b_OTU_3	f_OTU_615	-0.957291	0.01
b_OTU_3	f_OTU_2357	0.930959	0.01
b_OTU_3	f_OTU_351	-0.945593	0
b_OTU_3	b_OTU_117	-0.95635	0.01
b_OTU_3	b_OTU_1565	-0.968549	0.01
b_OTU_3	b_OTU_319	-0.981603	0
b_OTU_3	b_OTU_82	-0.955797	0.01
b_OTU_3	b_OTU_498	-0.970627	0.01
b_OTU_3	b_OTU_611	-0.945969	0.01
b_OTU_3	b_OTU_1205	-0.9526	0
b_OTU_3	b_OTU_963	-0.924123	0.01
f_OTU_139	f_OTU_109	0.953981	0.01
f_OTU_139	f_OTU_230	-0.924444	0
f_OTU_139	b_OTU_49	0.958633	0
f_OTU_139	f_OTU_33	0.925049	0
f_OTU_139	b_OTU_188	0.955581	0.01
f_OTU_139	b_OTU_399	0.968392	0.01
f_OTU_139	b_OTU_201	0.954674	0
f_OTU_110	f_OTU_246	0.96934	0
f_OTU_110	f_OTU_95	0.98425	0
f_OTU_110	f_OTU_126	-0.961138	0
f_OTU_110	f_OTU_258	0.977319	0
f_OTU_110	f_OTU_593	-0.967312	0
f_OTU_110	f_OTU_652	-0.966817	0
f_OTU_110	f_OTU_182	-0.975148	0.01
f_OTU_110	f_OTU_292	0.957124	0.01
f_OTU_110	f_OTU_412	0.971492	0.01
f_OTU_110	b_OTU_192	0.94604	0.01
f_OTU_110	f_OTU_407	-0.973917	0
f_OTU_110	f_OTU_264	-0.970089	0.01
f_OTU_110	f_OTU_415	0.984329	0
f_OTU_110	f_OTU_41	-0.949092	0
f_OTU_110	f_OTU_1585	-0.962535	0
f_OTU_110	f_OTU_396	-0.936337	0.01
f_OTU_110	f_OTU_209	0.971405	0
f_OTU_110	f_OTU_363	-0.973668	0.01
f_OTU_110	b_OTU_351	0.946596	0.01
f_OTU_110	f_OTU_367	-0.948037	0.01
f_OTU_110	f_OTU_438	-0.957374	0
f_OTU_110	f_OTU_633	0.937672	0.01
f_OTU_110	f_OTU_761	-0.931663	0.01
f_OTU_110	f_OTU_783	0.977563	0
f_OTU_110	f_OTU_524	0.964302	0.01
f_OTU_110	f_OTU_1819	0.955791	0
f_OTU_110	f_OTU_930	0.978406	0.01
f_OTU_110	f_OTU_2397	-0.962193	0
f_OTU_110	b_OTU_254	0.947972	0
f_OTU_110	f_OTU_305	-0.940698	0.01
f_OTU_110	b_OTU_1098	0.964598	0
f_OTU_110	f_OTU_1903	0.972664	0
f_OTU_102	f_OTU_161	0.984699	0
f_OTU_102	f_OTU_353	-0.966367	0
f_OTU_102	f_OTU_222	0.990277	0.01
f_OTU_102	f_OTU_171	0.97837	0
f_OTU_102	f_OTU_242	-0.960318	0.01
f_OTU_102	f_OTU_25	0.98349	0
f_OTU_102	f_OTU_207	0.996259	0
f_OTU_102	f_OTU_203	0.952861	0
f_OTU_102	f_OTU_136	-0.960591	0
f_OTU_102	f_OTU_360	0.979359	0
f_OTU_102	f_OTU_150	-0.934834	0.01
f_OTU_102	f_OTU_200	0.980715	0
f_OTU_102	f_OTU_434	0.984671	0
f_OTU_102	f_OTU_1059	0.99597	0
f_OTU_102	f_OTU_212	0.987001	0.01
f_OTU_102	f_OTU_1483	-0.947421	0
f_OTU_102	f_OTU_310	0.987222	0
f_OTU_102	f_OTU_1482	-0.942695	0
f_OTU_102	f_OTU_485	0.95697	0.01
f_OTU_102	f_OTU_163	0.955871	0.01
f_OTU_102	f_OTU_1509	-0.954541	0
f_OTU_102	f_OTU_1679	-0.916575	0.01
f_OTU_102	f_OTU_2125	-0.968627	0
f_OTU_102	b_OTU_85	0.963098	0.01
f_OTU_102	f_OTU_2661	-0.913422	0.01
f_OTU_102	f_OTU_1097	-0.943053	0.01
f_OTU_102	b_OTU_128	0.990564	0
f_OTU_102	f_OTU_807	0.987549	0
f_OTU_102	f_OTU_2359	-0.927793	0.01
f_OTU_102	f_OTU_622	0.975246	0
f_OTU_102	f_OTU_841	0.987679	0.01
f_OTU_102	f_OTU_2321	-0.915948	0.01
f_OTU_102	f_OTU_1180	0.955005	0
f_OTU_102	f_OTU_1875	-0.938435	0
f_OTU_102	f_OTU_3444	-0.958314	0
f_OTU_88	f_OTU_250	0.952138	0.01
f_OTU_88	f_OTU_379	0.967729	0.01
f_OTU_88	f_OTU_676	0.97667	0
f_OTU_88	f_OTU_881	0.959221	0.01
f_OTU_98	f_OTU_148	-0.978216	0
f_OTU_98	f_OTU_464	0.961581	0.01
f_OTU_98	f_OTU_421	-0.990461	0
f_OTU_98	f_OTU_736	0.953958	0.01
f_OTU_98	f_OTU_195	-0.982182	0
f_OTU_98	f_OTU_810	0.957295	0
f_OTU_98	f_OTU_291	-0.962233	0.01
f_OTU_98	f_OTU_14	0.949815	0
f_OTU_98	f_OTU_357	0.962392	0.01
f_OTU_98	f_OTU_1601	0.930111	0.01
f_OTU_98	f_OTU_1562	0.961563	0
f_OTU_98	b_OTU_588	-0.947908	0
f_OTU_98	f_OTU_1307	0.959676	0
f_OTU_98	b_OTU_1264	-0.980375	0
f_OTU_98	b_OTU_152	-0.965702	0
f_OTU_98	f_OTU_358	0.964499	0.01
f_OTU_98	f_OTU_971	0.924915	0.01
f_OTU_109	f_OTU_192	-0.935926	0.01
f_OTU_109	b_OTU_11	0.950542	0.01
f_OTU_109	f_OTU_100	-0.929977	0.01
f_OTU_109	b_OTU_15	0.928945	0.01
f_OTU_109	f_OTU_93	0.960988	0
f_OTU_109	f_OTU_33	0.967868	0
f_OTU_109	b_OTU_188	0.95021	0.01
f_OTU_109	b_OTU_97	0.962689	0
f_OTU_109	b_OTU_609	-0.951493	0.01
f_OTU_109	f_OTU_3959	0.953298	0
f_OTU_149	f_OTU_20	-0.970169	0
f_OTU_149	f_OTU_252	0.98914	0
f_OTU_149	f_OTU_282	-0.944581	0.01
f_OTU_149	f_OTU_205	0.951429	0
f_OTU_149	b_OTU_19	-0.963824	0.01
f_OTU_149	b_OTU_27	-0.952013	0
f_OTU_149	f_OTU_408	0.992449	0
f_OTU_149	b_OTU_29	-0.957757	0.01
f_OTU_149	f_OTU_600	0.976158	0
f_OTU_149	f_OTU_1453	0.969244	0.01
f_OTU_149	f_OTU_484	0.958416	0.01
f_OTU_149	f_OTU_344	0.95804	0
f_OTU_149	f_OTU_540	-0.923597	0
f_OTU_149	b_OTU_310	-0.980017	0
f_OTU_149	b_OTU_540	0.963989	0.01
f_OTU_149	b_OTU_416	0.970202	0
f_OTU_149	b_OTU_599	0.967843	0.01
f_OTU_149	b_OTU_815	-0.929185	0.01
f_OTU_51	f_OTU_170	-0.98172	0
f_OTU_51	f_OTU_269	0.982023	0
f_OTU_51	b_OTU_36	-0.945845	0
f_OTU_51	b_OTU_45	-0.950295	0.01
f_OTU_51	b_OTU_123	-0.981777	0
f_OTU_51	b_OTU_57	-0.963	0
f_OTU_51	b_OTU_251	-0.928785	0.01
f_OTU_148	f_OTU_167	-0.981313	0
f_OTU_148	f_OTU_464	-0.974667	0.01
f_OTU_148	f_OTU_152	0.92735	0
f_OTU_148	f_OTU_421	0.986169	0
f_OTU_148	f_OTU_266	-0.965825	0
f_OTU_148	f_OTU_195	0.99603	0
f_OTU_148	b_OTU_96	0.952438	0.01
f_OTU_148	f_OTU_291	0.976735	0
f_OTU_148	f_OTU_1044	0.96217	0
f_OTU_148	f_OTU_1562	-0.954518	0
f_OTU_148	f_OTU_1241	0.970338	0.01
f_OTU_148	b_OTU_588	0.964214	0.01
f_OTU_148	f_OTU_1307	-0.973297	0
f_OTU_148	b_OTU_146	0.947442	0.01
f_OTU_148	b_OTU_1264	0.985545	0
f_OTU_148	f_OTU_888	-0.942107	0
f_OTU_148	b_OTU_100	0.937971	0.01
f_OTU_148	f_OTU_2274	-0.929938	0
f_OTU_148	f_OTU_1141	-0.938588	0
f_OTU_148	f_OTU_521	0.971862	0.01
f_OTU_148	b_OTU_152	0.984376	0
f_OTU_148	b_OTU_499	0.970391	0
f_OTU_148	b_OTU_376	0.95087	0
f_OTU_148	b_OTU_495	0.97025	0
f_OTU_246	f_OTU_95	0.943954	0.01
f_OTU_246	f_OTU_103	0.947963	0
f_OTU_246	f_OTU_379	0.948656	0.01
f_OTU_246	f_OTU_300	0.976162	0
f_OTU_246	f_OTU_257	0.982548	0
f_OTU_246	f_OTU_182	-0.938113	0
f_OTU_246	f_OTU_232	-0.962008	0.01
f_OTU_246	b_OTU_192	0.962779	0
f_OTU_246	f_OTU_255	-0.950039	0.01
f_OTU_246	f_OTU_726	-0.976975	0.01
f_OTU_246	f_OTU_530	0.955698	0
f_OTU_246	f_OTU_209	0.914498	0.01
f_OTU_246	f_OTU_1963	-0.946259	0
f_OTU_246	f_OTU_1732	-0.972777	0.01
f_OTU_246	f_OTU_438	-0.951185	0.01
f_OTU_246	f_OTU_761	-0.961768	0
f_OTU_246	b_OTU_688	0.94079	0.01
f_OTU_246	b_OTU_803	0.959839	0
f_OTU_246	f_OTU_2397	-0.926143	0
f_OTU_246	b_OTU_637	0.937401	0.01
f_OTU_246	b_OTU_180	0.939945	0.01
f_OTU_277	f_OTU_289	0.972851	0
f_OTU_277	f_OTU_130	-0.946542	0
f_OTU_277	f_OTU_315	0.95183	0.01
f_OTU_277	f_OTU_309	0.983222	0
f_OTU_277	b_OTU_74	0.967237	0
f_OTU_277	f_OTU_1440	0.981931	0
f_OTU_277	b_OTU_588	0.946212	0
f_OTU_170	f_OTU_90	0.962613	0
[truncated: 4,717 more rows]

## Sheet: L
OTU 1	OTU 2	corr	pval
f_OTU_23	f_OTU_9	0.948528	0.01
f_OTU_23	b_OTU_223	-0.976035	0.01
f_OTU_48	f_OTU_84	-0.972471	0
f_OTU_48	f_OTU_38	0.994039	0
f_OTU_48	f_OTU_49	-0.968776	0.01
f_OTU_48	b_OTU_24	0.973331	0.01
f_OTU_48	b_OTU_132	0.955433	0.01
f_OTU_48	b_OTU_907	-0.979924	0.01
f_OTU_48	b_OTU_289	0.96909	0
f_OTU_48	b_OTU_1733	-0.960912	0.01
f_OTU_48	b_OTU_759	0.949394	0.01
f_OTU_7	f_OTU_492	0.987989	0
f_OTU_7	b_OTU_45	0.920011	0.01
f_OTU_7	b_OTU_133	0.973713	0
f_OTU_7	f_OTU_95	-0.966527	0
f_OTU_7	b_OTU_240	0.982765	0
f_OTU_7	b_OTU_581	0.982207	0
f_OTU_7	b_OTU_2644	-0.973014	0
f_OTU_41	b_OTU_415	-0.960946	0
f_OTU_10	f_OTU_54	0.98275	0.01
f_OTU_10	f_OTU_17	0.953192	0.01
f_OTU_10	f_OTU_135	0.988284	0
f_OTU_10	b_OTU_321	-0.991838	0
f_OTU_10	b_OTU_482	0.946421	0.01
f_OTU_10	b_OTU_29	0.964022	0
f_OTU_10	f_OTU_107	-0.97941	0
f_OTU_10	b_OTU_43	0.951008	0.01
f_OTU_10	b_OTU_259	-0.955042	0.01
f_OTU_10	b_OTU_1238	-0.960873	0.01
f_OTU_10	b_OTU_120	-0.964551	0.01
f_OTU_10	b_OTU_1487	-0.969801	0.01
f_OTU_14	f_OTU_67	0.978272	0
f_OTU_14	f_OTU_505	-0.934451	0.01
f_OTU_14	f_OTU_27	0.942656	0
f_OTU_12	f_OTU_75	-0.987518	0
f_OTU_12	f_OTU_150	-0.978269	0
f_OTU_12	f_OTU_196	-0.970245	0
f_OTU_12	f_OTU_325	0.971676	0
f_OTU_12	f_OTU_57	-0.985934	0
f_OTU_12	f_OTU_477	-0.966138	0
f_OTU_12	f_OTU_86	-0.974119	0
f_OTU_12	f_OTU_882	0.961266	0.01
f_OTU_12	b_OTU_221	0.944487	0.01
f_OTU_12	b_OTU_14	0.965559	0
f_OTU_12	b_OTU_44	0.964073	0.01
f_OTU_12	b_OTU_1126	-0.976832	0
f_OTU_12	b_OTU_53	0.963886	0.01
f_OTU_12	b_OTU_426	0.955926	0.01
f_OTU_8	f_OTU_6	-0.965415	0.01
f_OTU_8	f_OTU_19	-0.977507	0.01
f_OTU_8	f_OTU_60	0.996692	0
f_OTU_8	f_OTU_145	-0.976222	0.01
f_OTU_8	f_OTU_175	-0.973235	0
f_OTU_8	f_OTU_67	0.988916	0
f_OTU_8	f_OTU_351	-0.972731	0.01
f_OTU_8	f_OTU_539	-0.975327	0
f_OTU_8	f_OTU_860	-0.96152	0
f_OTU_8	b_OTU_305	0.946906	0.01
f_OTU_8	f_OTU_265	-0.968648	0.01
f_OTU_8	f_OTU_299	-0.965825	0.01
f_OTU_8	b_OTU_48	0.990065	0
f_OTU_8	f_OTU_1779	-0.96826	0.01
f_OTU_8	f_OTU_262	0.972237	0
f_OTU_8	b_OTU_717	0.974989	0.01
f_OTU_8	b_OTU_97	0.9636	0.01
f_OTU_8	f_OTU_2075	-0.95867	0
f_OTU_8	f_OTU_2058	-0.962348	0.01
f_OTU_8	f_OTU_27	0.985213	0
f_OTU_8	b_OTU_1027	0.989848	0
f_OTU_8	b_OTU_794	0.967027	0.01
f_OTU_8	b_OTU_61	0.994045	0
f_OTU_8	b_OTU_639	0.971166	0
f_OTU_8	f_OTU_206	-0.957456	0.01
f_OTU_8	f_OTU_2560	-0.963274	0
f_OTU_8	b_OTU_976	0.96382	0
f_OTU_8	b_OTU_160	0.985418	0
f_OTU_8	f_OTU_35	0.977579	0
f_OTU_8	f_OTU_2269	0.981308	0
f_OTU_8	b_OTU_409	-0.942121	0
f_OTU_8	b_OTU_1683	0.973179	0
f_OTU_83	f_OTU_17	0.975955	0
f_OTU_83	f_OTU_160	0.981202	0
f_OTU_83	f_OTU_401	0.963439	0.01
f_OTU_83	b_OTU_127	0.907613	0.01
f_OTU_83	f_OTU_1454	0.967836	0.01
f_OTU_83	b_OTU_157	-0.980051	0.01
f_OTU_83	f_OTU_4	-0.970377	0
f_OTU_83	b_OTU_75	-0.97154	0
f_OTU_83	f_OTU_210	0.946318	0.01
f_OTU_83	b_OTU_1254	-0.972162	0
f_OTU_83	b_OTU_1129	-0.963647	0
f_OTU_83	f_OTU_129	0.952172	0.01
f_OTU_83	b_OTU_110	-0.949641	0.01
f_OTU_83	b_OTU_521	-0.966406	0.01
f_OTU_83	b_OTU_259	-0.972274	0
f_OTU_83	b_OTU_951	-0.961438	0.01
f_OTU_83	b_OTU_1238	-0.974456	0
f_OTU_34	b_OTU_12	0.951774	0
f_OTU_34	f_OTU_89	0.977421	0
f_OTU_34	f_OTU_361	-0.966484	0.01
f_OTU_6	f_OTU_19	0.987134	0
f_OTU_6	f_OTU_304	-0.988504	0
f_OTU_6	f_OTU_539	0.961997	0.01
f_OTU_6	f_OTU_808	-0.998872	0
f_OTU_6	f_OTU_860	0.968491	0.01
f_OTU_6	f_OTU_15	-0.989474	0
f_OTU_6	b_OTU_48	-0.985539	0
f_OTU_6	f_OTU_390	0.931447	0
f_OTU_6	f_OTU_1282	0.951629	0.01
f_OTU_6	f_OTU_262	-0.987352	0.01
f_OTU_6	f_OTU_50	-0.965024	0
f_OTU_6	b_OTU_97	-0.988444	0
f_OTU_6	f_OTU_27	-0.97706	0
f_OTU_6	f_OTU_2074	-0.973214	0
f_OTU_6	b_OTU_635	-0.972061	0.01
f_OTU_6	b_OTU_1027	-0.984061	0
f_OTU_6	b_OTU_794	-0.980641	0
f_OTU_6	b_OTU_639	-0.984672	0.01
f_OTU_6	b_OTU_160	-0.957383	0.01
f_OTU_6	f_OTU_35	-0.976274	0
f_OTU_6	b_OTU_2141	-0.988783	0
f_OTU_6	b_OTU_1683	-0.983024	0
f_OTU_75	f_OTU_150	0.977333	0
f_OTU_75	f_OTU_196	0.961012	0.01
f_OTU_75	f_OTU_325	-0.966549	0
f_OTU_75	f_OTU_57	0.984065	0.01
f_OTU_75	f_OTU_62	-0.964446	0
f_OTU_75	f_OTU_86	0.974781	0.01
f_OTU_75	b_OTU_18	-0.952742	0
f_OTU_75	b_OTU_5	-0.956101	0.01
f_OTU_75	f_OTU_882	-0.971086	0
f_OTU_75	b_OTU_14	-0.946835	0.01
f_OTU_75	b_OTU_101	-0.945475	0.01
f_OTU_75	b_OTU_1126	0.978676	0
f_OTU_75	b_OTU_857	0.943623	0.01
f_OTU_29	f_OTU_1	0.980604	0.01
f_OTU_29	f_OTU_101	-0.9623	0.01
f_OTU_29	f_OTU_1276	0.910413	0.01
f_OTU_29	b_OTU_245	-0.961334	0.01
f_OTU_29	b_OTU_556	-0.96391	0.01
f_OTU_29	b_OTU_192	-0.968717	0
f_OTU_29	b_OTU_274	-0.970287	0
f_OTU_97	f_OTU_103	0.959422	0
f_OTU_97	f_OTU_101	-0.987002	0
f_OTU_97	f_OTU_367	0.961599	0.01
f_OTU_97	f_OTU_43	-0.961652	0.01
f_OTU_97	f_OTU_61	-0.983166	0
f_OTU_97	b_OTU_41	-0.911178	0.01
f_OTU_97	f_OTU_347	0.936082	0.01
f_OTU_97	b_OTU_514	-0.969944	0.01
f_OTU_97	b_OTU_342	-0.979002	0
f_OTU_97	b_OTU_931	-0.970391	0.01
f_OTU_97	b_OTU_192	-0.967857	0
f_OTU_97	b_OTU_274	-0.970208	0.01
f_OTU_97	f_OTU_31	-0.973242	0.01
f_OTU_104	b_OTU_4	-0.957359	0
f_OTU_104	f_OTU_440	0.952479	0
f_OTU_104	f_OTU_507	0.966875	0.01
f_OTU_104	f_OTU_367	0.967285	0.01
f_OTU_104	f_OTU_336	0.954652	0.01
f_OTU_104	f_OTU_61	-0.982715	0
f_OTU_104	f_OTU_1614	0.957527	0
f_OTU_104	b_OTU_342	-0.97814	0
f_OTU_104	b_OTU_556	-0.96514	0
f_OTU_104	b_OTU_931	-0.976594	0
f_OTU_104	b_OTU_1913	0.958277	0
f_OTU_104	f_OTU_3506	0.93882	0.01
f_OTU_37	f_OTU_67	0.937928	0
f_OTU_37	b_OTU_305	0.938821	0.01
f_OTU_37	f_OTU_1242	-0.945684	0.01
f_OTU_37	f_OTU_2269	0.951658	0.01
f_OTU_42	f_OTU_55	0.977958	0
f_OTU_42	f_OTU_33	-0.973202	0
f_OTU_42	b_OTU_17	-0.970802	0
f_OTU_42	b_OTU_135	-0.990993	0
f_OTU_42	f_OTU_680	0.959373	0.01
f_OTU_42	b_OTU_227	-0.976751	0
f_OTU_42	b_OTU_364	-0.968573	0.01
f_OTU_55	f_OTU_33	-0.973815	0.01
f_OTU_55	b_OTU_17	-0.966925	0
f_OTU_55	b_OTU_135	-0.957115	0
f_OTU_21	f_OTU_62	-0.958852	0
f_OTU_21	f_OTU_86	0.979815	0
f_OTU_21	b_OTU_44	-0.972205	0.01
f_OTU_21	b_OTU_402	-0.906872	0.01
f_OTU_21	b_OTU_105	-0.939639	0.01
f_OTU_21	b_OTU_749	-0.953331	0.01
f_OTU_45	f_OTU_17	-0.989165	0.01
f_OTU_45	f_OTU_135	-0.977931	0
f_OTU_45	f_OTU_160	-0.951277	0.01
f_OTU_45	f_OTU_142	-0.981737	0
f_OTU_45	b_OTU_321	0.977087	0
f_OTU_45	f_OTU_1454	-0.962341	0.01
f_OTU_45	b_OTU_269	0.957926	0
f_OTU_45	f_OTU_107	0.989919	0
f_OTU_45	b_OTU_157	0.981702	0.01
f_OTU_45	b_OTU_75	0.959347	0.01
f_OTU_45	f_OTU_210	-0.955348	0
f_OTU_45	b_OTU_1254	0.974038	0.01
f_OTU_45	b_OTU_1129	0.990419	0
f_OTU_45	b_OTU_521	0.993547	0
f_OTU_45	b_OTU_259	0.988979	0
f_OTU_45	b_OTU_1238	0.979916	0
f_OTU_45	b_OTU_652	0.969464	0.01
f_OTU_45	b_OTU_96	0.934423	0.01
f_OTU_45	b_OTU_120	0.960666	0
f_OTU_45	b_OTU_1487	0.969855	0.01
f_OTU_84	f_OTU_91	0.978127	0
f_OTU_84	b_OTU_148	0.967363	0.01
f_OTU_84	b_OTU_197	0.964617	0.01
f_OTU_84	b_OTU_907	0.958649	0.01
f_OTU_84	b_OTU_1733	0.95049	0.01
f_OTU_84	b_OTU_1052	-0.935918	0.01
f_OTU_19	f_OTU_505	0.956335	0.01
f_OTU_19	b_OTU_3	-0.927919	0.01
f_OTU_19	f_OTU_860	0.952186	0.01
f_OTU_19	f_OTU_265	0.946735	0.01
f_OTU_19	f_OTU_299	0.943148	0.01
f_OTU_19	f_OTU_15	-0.966608	0.01
f_OTU_19	b_OTU_48	-0.974408	0
f_OTU_19	f_OTU_390	0.92503	0.01
f_OTU_19	f_OTU_262	-0.958491	0.01
f_OTU_19	b_OTU_717	-0.964016	0.01
f_OTU_19	f_OTU_730	0.960636	0
f_OTU_19	b_OTU_1027	-0.972617	0.01
f_OTU_19	b_OTU_794	-0.96156	0
f_OTU_19	b_OTU_639	-0.976044	0.01
f_OTU_19	b_OTU_160	-0.948177	0.01
f_OTU_19	f_OTU_3504	0.958156	0.01
f_OTU_60	f_OTU_145	-0.979252	0.01
f_OTU_60	f_OTU_175	-0.959173	0
f_OTU_60	f_OTU_67	0.978564	0.01
f_OTU_60	f_OTU_505	-0.972373	0
f_OTU_60	f_OTU_351	-0.970838	0.01
f_OTU_60	f_OTU_860	-0.949102	0.01
f_OTU_60	f_OTU_299	-0.954202	0.01
f_OTU_60	f_OTU_15	0.957563	0.01
f_OTU_60	b_OTU_48	0.975749	0
f_OTU_60	f_OTU_1242	-0.976069	0
f_OTU_60	b_OTU_717	0.990347	0.01
f_OTU_60	b_OTU_97	0.950457	0
f_OTU_60	f_OTU_27	0.977106	0
f_OTU_60	f_OTU_70	-0.932667	0.01
f_OTU_60	b_OTU_1027	0.982471	0.01
f_OTU_60	b_OTU_61	0.98876	0
f_OTU_60	f_OTU_2560	-0.951285	0.01
f_OTU_60	b_OTU_976	0.969318	0.01
f_OTU_60	b_OTU_160	0.97362	0.01
f_OTU_60	f_OTU_35	0.972906	0.01
f_OTU_60	f_OTU_2269	0.989192	0
f_OTU_33	f_OTU_127	0.982428	0
f_OTU_33	b_OTU_17	0.98502	0
f_OTU_33	b_OTU_33	0.941196	0
f_OTU_33	b_OTU_135	0.976782	0.01
f_OTU_33	b_OTU_227	0.969168	0.01
f_OTU_33	b_OTU_364	0.980312	0
f_OTU_33	f_OTU_2953	0.954226	0.01
f_OTU_33	b_OTU_118	0.958788	0
f_OTU_91	f_OTU_119	0.970286	0
f_OTU_91	f_OTU_394	-0.965094	0.01
f_OTU_91	b_OTU_148	0.959405	0
f_OTU_91	b_OTU_143	-0.973746	0
f_OTU_91	b_OTU_9	-0.951989	0
f_OTU_91	b_OTU_197	0.97508	0.01
f_OTU_91	b_OTU_24	-0.973088	0.01
f_OTU_91	b_OTU_388	-0.981914	0.01
f_OTU_91	b_OTU_1733	0.972496	0.01
f_OTU_103	f_OTU_507	0.968215	0.01
f_OTU_103	f_OTU_336	0.972394	0
f_OTU_103	f_OTU_1251	0.92146	0.01
f_OTU_103	f_OTU_396	0.920575	0.01
f_OTU_103	b_OTU_514	-0.955903	0
f_OTU_103	b_OTU_342	-0.958723	0
f_OTU_103	b_OTU_165	-0.947211	0.01
f_OTU_103	b_OTU_1554	-0.896082	0.01
f_OTU_145	f_OTU_808	-0.947113	0.01
f_OTU_145	f_OTU_299	0.949906	0.01
f_OTU_145	b_OTU_48	-0.967499	0
f_OTU_145	b_OTU_97	-0.936656	0.01
f_OTU_145	f_OTU_2075	0.942248	0
f_OTU_145	f_OTU_27	-0.950356	0.01
f_OTU_145	b_OTU_1027	-0.956965	0.01
f_OTU_145	b_OTU_61	-0.968346	0.01
f_OTU_145	b_OTU_160	-0.942529	0.01
f_OTU_145	f_OTU_2269	-0.974172	0
f_OTU_64	f_OTU_25	-0.975478	0
f_OTU_64	b_OTU_223	-0.968764	0
f_OTU_64	b_OTU_566	-0.959023	0.01
f_OTU_150	f_OTU_196	0.984297	0
f_OTU_150	f_OTU_57	0.966917	0.01
f_OTU_150	f_OTU_882	-0.936216	0.01
f_OTU_150	b_OTU_1126	0.96754	0.01
f_OTU_174	f_OTU_196	0.972073	0
f_OTU_174	f_OTU_62	-0.977015	0
f_OTU_174	b_OTU_14	-0.898019	0.01
f_OTU_174	b_OTU_1428	-0.958631	0.01
f_OTU_38	f_OTU_325	0.974168	0
f_OTU_38	f_OTU_49	-0.969166	0
f_OTU_38	b_OTU_18	0.957682	0.01
f_OTU_38	f_OTU_882	0.978834	0
f_OTU_38	f_OTU_337	0.950835	0.01
f_OTU_38	f_OTU_200	-0.983063	0.01
f_OTU_38	b_OTU_907	-0.974043	0
f_OTU_38	f_OTU_82	0.948936	0.01
f_OTU_38	f_OTU_208	-0.966622	0.01
f_OTU_38	b_OTU_1440	-0.967308	0
f_OTU_38	b_OTU_857	-0.959934	0.01
f_OTU_127	b_OTU_135	0.941148	0.01
f_OTU_127	f_OTU_680	-0.964071	0.01
f_OTU_127	f_OTU_146	0.971649	0.01
f_OTU_127	b_OTU_364	0.971924	0.01
f_OTU_127	b_OTU_358	0.96613	0
f_OTU_1	f_OTU_168	0.984218	0
f_OTU_1	f_OTU_44	0.968524	0
f_OTU_1	b_OTU_245	-0.983416	0
f_OTU_54	f_OTU_135	0.973626	0
f_OTU_54	b_OTU_81	0.946332	0
f_OTU_175	f_OTU_15	-0.970762	0
f_OTU_175	b_OTU_48	-0.976968	0
f_OTU_175	f_OTU_390	0.953945	0.01
f_OTU_175	f_OTU_1242	0.934783	0.01
f_OTU_175	f_OTU_262	-0.971274	0
f_OTU_175	b_OTU_97	-0.960104	0.01
f_OTU_175	f_OTU_245	0.943314	0.01
f_OTU_175	f_OTU_2269	-0.958005	0.01
f_OTU_196	f_OTU_325	-0.937523	0.01
f_OTU_196	f_OTU_477	0.963993	0.01
f_OTU_196	f_OTU_62	-0.971516	0.01
f_OTU_196	f_OTU_86	0.960485	0.01
f_OTU_196	b_OTU_1126	0.965181	0
f_OTU_196	b_OTU_53	-0.956792	0.01
f_OTU_51	f_OTU_500	0.96108	0
f_OTU_51	b_OTU_21	-0.979163	0
f_OTU_51	b_OTU_38	-0.946774	0.01
f_OTU_51	f_OTU_2632	0.969734	0.01
f_OTU_51	b_OTU_1224	0.941117	0.01
f_OTU_195	b_OTU_4	-0.954242	0
f_OTU_195	f_OTU_101	-0.968893	0.01
f_OTU_195	f_OTU_1259	0.963348	0.01
f_OTU_195	f_OTU_61	-0.963988	0.01
f_OTU_195	b_OTU_514	-0.96577	0
f_OTU_195	b_OTU_342	-0.973271	0.01
f_OTU_195	b_OTU_556	-0.955428	0.01
f_OTU_195	b_OTU_931	-0.968526	0.01
f_OTU_195	b_OTU_192	-0.949791	0
f_OTU_195	b_OTU_274	-0.961583	0
f_OTU_195	f_OTU_3070	0.941585	0
f_OTU_67	f_OTU_505	-0.969069	0
f_OTU_67	f_OTU_351	-0.959819	0.01
f_OTU_67	b_OTU_305	0.948006	0.01
f_OTU_67	f_OTU_15	0.963758	0.01
f_OTU_67	b_OTU_97	0.959944	0.01
f_OTU_67	f_OTU_2075	-0.952006	0.01
f_OTU_67	f_OTU_27	0.98197	0
f_OTU_67	f_OTU_245	-0.945563	0.01
f_OTU_67	b_OTU_1027	0.97549	0
f_OTU_67	b_OTU_794	0.90913	0.01
f_OTU_67	b_OTU_61	0.9874	0.01
f_OTU_67	b_OTU_639	0.947282	0.01
f_OTU_67	f_OTU_2269	0.975912	0
b_OTU_17	b_OTU_364	0.965484	0
b_OTU_17	b_OTU_1542	0.949863	0.01
f_OTU_273	f_OTU_399	0.935945	0.01
f_OTU_273	f_OTU_1193	0.956191	0
f_OTU_304	b_OTU_5	0.943836	0.01
f_OTU_304	f_OTU_808	0.989956	0
f_OTU_304	f_OTU_860	-0.941993	0.01
f_OTU_304	f_OTU_265	-0.92685	0.01
f_OTU_304	f_OTU_15	0.976207	0.01
f_OTU_304	f_OTU_262	0.975122	0
f_OTU_304	f_OTU_50	0.961009	0.01
f_OTU_304	b_OTU_97	0.981751	0.01
f_OTU_304	f_OTU_70	-0.893526	0.01
f_OTU_304	b_OTU_67	0.912855	0.01
f_OTU_304	b_OTU_635	0.967229	0.01
f_OTU_304	b_OTU_1027	0.947596	0.01
f_OTU_304	b_OTU_2141	0.989207	0
f_OTU_304	b_OTU_1683	0.959157	0.01
f_OTU_25	f_OTU_472	-0.985427	0
f_OTU_25	b_OTU_566	0.963021	0.01
f_OTU_25	f_OTU_30	0.93998	0.01
b_OTU_4	f_OTU_440	-0.966849	0
b_OTU_4	f_OTU_101	0.974642	0
b_OTU_4	f_OTU_61	0.97754	0
b_OTU_4	b_OTU_514	0.982737	0
b_OTU_4	b_OTU_342	0.976343	0
b_OTU_4	b_OTU_556	0.958443	0.01
b_OTU_4	b_OTU_931	0.975716	0.01
b_OTU_4	b_OTU_274	0.964155	0
f_OTU_325	f_OTU_57	-0.97826	0
f_OTU_325	f_OTU_477	-0.966406	0.01
f_OTU_325	f_OTU_49	-0.942146	0.01
f_OTU_325	b_OTU_18	0.98044	0
f_OTU_325	f_OTU_882	0.988932	0.01
f_OTU_325	f_OTU_337	0.980076	0
f_OTU_325	f_OTU_200	-0.958197	0.01
f_OTU_325	b_OTU_402	0.945458	0
f_OTU_325	b_OTU_289	0.962873	0
f_OTU_325	b_OTU_759	0.967891	0
f_OTU_325	b_OTU_1867	-0.954772	0
f_OTU_325	b_OTU_1428	0.943143	0
f_OTU_325	b_OTU_1440	-0.979862	0
f_OTU_325	b_OTU_857	-0.97253	0.01
f_OTU_17	f_OTU_160	0.946808	0
f_OTU_17	f_OTU_2	0.964711	0.01
f_OTU_17	f_OTU_401	0.966073	0.01
f_OTU_17	f_OTU_142	0.987144	0
f_OTU_17	b_OTU_321	-0.981622	0
f_OTU_17	b_OTU_106	0.955847	0
f_OTU_17	f_OTU_1454	0.958803	0.01
f_OTU_17	f_OTU_657	0.963709	0.01
f_OTU_17	f_OTU_107	-0.985054	0.01
f_OTU_17	b_OTU_75	-0.974601	0
f_OTU_17	b_OTU_1254	-0.982461	0.01
f_OTU_17	b_OTU_1129	-0.9885	0
f_OTU_17	b_OTU_521	-0.983155	0
f_OTU_17	b_OTU_259	-0.990468	0
f_OTU_17	b_OTU_1238	-0.987202	0
f_OTU_17	b_OTU_652	-0.967726	0.01
f_OTU_17	b_OTU_1487	-0.945249	0.01
f_OTU_119	f_OTU_394	-0.994557	0
f_OTU_119	b_OTU_143	-0.976328	0
f_OTU_119	b_OTU_9	-0.961815	0.01
f_OTU_119	b_OTU_573	-0.957201	0
f_OTU_119	b_OTU_907	0.933916	0.01
f_OTU_119	b_OTU_1063	-0.961555	0.01
b_OTU_33	b_OTU_275	0.932832	0.01
f_OTU_472	b_OTU_566	-0.944464	0
f_OTU_472	b_OTU_1230	0.961107	0.01
f_OTU_472	b_OTU_2644	0.947652	0.01
f_OTU_238	f_OTU_168	0.958463	0.01
f_OTU_238	f_OTU_44	0.962387	0
f_OTU_238	b_OTU_1987	0.932083	0
f_OTU_135	b_OTU_1	0.948627	0.01
f_OTU_135	f_OTU_142	0.954944	0.01
f_OTU_135	b_OTU_321	-0.985175	0
f_OTU_135	f_OTU_107	-0.979751	0.01
f_OTU_135	b_OTU_157	-0.927537	0
f_OTU_135	b_OTU_1129	-0.965236	0.01
f_OTU_135	b_OTU_521	-0.963	0.01
f_OTU_135	b_OTU_1238	-0.962641	0.01
f_OTU_135	b_OTU_120	-0.970748	0.01
f_OTU_135	b_OTU_1487	-0.978533	0
b_OTU_135	b_OTU_364	0.953564	0.01
b_OTU_135	f_OTU_545	-0.931464	0.01
b_OTU_135	f_OTU_361	-0.940252	0.01
f_OTU_500	b_OTU_21	-0.966917	0
f_OTU_505	f_OTU_808	-0.940448	0
f_OTU_505	f_OTU_860	0.942467	0.01
f_OTU_505	b_OTU_268	0.92143	0.01
f_OTU_505	b_OTU_48	-0.969094	0.01
f_OTU_505	b_OTU_97	-0.953644	0.01
f_OTU_505	f_OTU_2074	-0.951149	0.01
f_OTU_505	b_OTU_1027	-0.955492	0
f_OTU_505	b_OTU_639	-0.949772	0
f_OTU_505	b_OTU_160	-0.950871	0.01
f_OTU_57	f_OTU_477	0.984103	0
f_OTU_57	f_OTU_882	-0.973451	0.01
f_OTU_57	b_OTU_101	-0.963411	0.01
f_OTU_57	b_OTU_1126	0.971242	0.01
f_OTU_57	b_OTU_426	-0.939692	0.01
f_OTU_57	b_OTU_1440	0.955158	0
f_OTU_160	f_OTU_107	-0.935294	0
f_OTU_160	b_OTU_157	-0.961104	0.01
f_OTU_160	f_OTU_4	-0.960529	0
f_OTU_160	b_OTU_244	-0.955448	0.01
f_OTU_160	b_OTU_1129	-0.966731	0.01
f_OTU_160	b_OTU_259	-0.94072	0.01
f_OTU_160	b_OTU_951	-0.970948	0
f_OTU_440	f_OTU_101	-0.976076	0
f_OTU_440	f_OTU_336	0.943147	0.01
f_OTU_440	f_OTU_347	0.939962	0.01
f_OTU_440	b_OTU_556	-0.963722	0
f_OTU_440	b_OTU_931	-0.965755	0
f_OTU_440	b_OTU_1913	0.928537	0.01
f_OTU_440	b_OTU_192	-0.969448	0.01
f_OTU_394	b_OTU_143	0.980464	0
f_OTU_394	b_OTU_9	0.97813	0.01
f_OTU_394	b_OTU_24	0.95606	0
f_OTU_394	f_OTU_52	0.885922	0.01
f_OTU_394	b_OTU_1063	0.974558	0
f_OTU_394	b_OTU_162	0.940869	0.01
f_OTU_394	b_OTU_1733	-0.961726	0
f_OTU_477	b_OTU_14	-0.948245	0
f_OTU_477	f_OTU_1371	0.937711	0.01
f_OTU_477	b_OTU_1060	0.957701	0.01
f_OTU_557	f_OTU_9	0.957818	0.01
f_OTU_557	b_OTU_223	-0.961576	0
b_OTU_2	b_OTU_867	-0.968854	0.01
b_OTU_2	b_OTU_626	-0.956127	0.01
f_OTU_507	f_OTU_101	-0.962132	0.01
f_OTU_507	f_OTU_367	0.961061	0
f_OTU_507	f_OTU_1259	0.95614	0
f_OTU_507	f_OTU_61	-0.958791	0
f_OTU_507	f_OTU_1372	0.913929	0.01
b_OTU_46	f_OTU_95	-0.955075	0.01
f_OTU_2	f_OTU_401	0.946579	0
f_OTU_2	b_OTU_269	-0.933419	0.01
f_OTU_2	b_OTU_1254	-0.966338	0
f_OTU_2	b_OTU_1129	-0.957305	0.01
f_OTU_2	f_OTU_129	0.939124	0.01
f_OTU_2	b_OTU_259	-0.966522	0
f_OTU_401	f_OTU_107	-0.964757	0.01
f_OTU_401	b_OTU_157	-0.949823	0.01
f_OTU_401	b_OTU_75	-0.963142	0.01
f_OTU_401	b_OTU_244	-0.966025	0
f_OTU_401	b_OTU_1129	-0.965545	0.01
b_OTU_3	b_OTU_48	0.90714	0.01
b_OTU_3	f_OTU_410	-0.914486	0.01
b_OTU_3	f_OTU_2074	0.966123	0
b_OTU_3	f_OTU_35	0.962433	0
b_OTU_3	b_OTU_2141	0.946876	0.01
b_OTU_3	b_OTU_1683	0.954176	0.01
f_OTU_39	f_OTU_942	-0.957935	0.01
f_OTU_39	f_OTU_337	-0.927027	0
f_OTU_39	f_OTU_200	0.967742	0
f_OTU_39	b_OTU_115	-0.954826	0.01
f_OTU_39	f_OTU_52	-0.957974	0
f_OTU_39	b_OTU_289	-0.967014	0
f_OTU_39	b_OTU_426	-0.950376	0.01
f_OTU_168	f_OTU_44	0.96299	0.01
f_OTU_168	b_OTU_245	-0.965906	0.01
f_OTU_168	b_OTU_192	-0.916441	0.01
f_OTU_351	f_OTU_15	-0.954976	0.01
f_OTU_351	b_OTU_48	-0.956052	0.01
f_OTU_351	f_OTU_410	0.944997	0.01
f_OTU_351	b_OTU_976	-0.926797	0
f_OTU_351	f_OTU_35	-0.929366	0
f_OTU_142	b_OTU_321	-0.969995	0.01
f_OTU_142	f_OTU_1454	0.949955	0.01
f_OTU_142	b_OTU_157	-0.982701	0
f_OTU_142	f_OTU_4	-0.966599	0
f_OTU_142	b_OTU_75	-0.971408	0.01
f_OTU_142	b_OTU_244	-0.967967	0.01
f_OTU_142	b_OTU_1254	-0.986219	0
f_OTU_142	b_OTU_1129	-0.98028	0
f_OTU_142	b_OTU_259	-0.986003	0
f_OTU_142	b_OTU_652	-0.965384	0
f_OTU_62	f_OTU_86	-0.971939	0
f_OTU_62	f_OTU_942	0.913842	0.01
f_OTU_62	b_OTU_44	0.965386	0.01
f_OTU_62	b_OTU_1126	-0.955699	0.01
f_OTU_62	b_OTU_749	0.959873	0
f_OTU_62	b_OTU_635	0.971966	0
f_OTU_86	b_OTU_44	-0.971623	0.01
f_OTU_86	b_OTU_1126	0.947723	0.01
f_OTU_86	b_OTU_53	-0.964069	0.01
f_OTU_86	b_OTU_749	-0.954884	0
f_OTU_86	b_OTU_426	-0.956217	0.01
f_OTU_680	f_OTU_544	0.953491	0.01
f_OTU_680	b_OTU_364	-0.973841	0
b_OTU_321	f_OTU_107	0.984686	0
b_OTU_321	b_OTU_43	-0.931039	0.01
b_OTU_321	b_OTU_1129	0.978305	0.01
b_OTU_321	b_OTU_521	0.958254	0
b_OTU_321	b_OTU_259	0.976619	0
b_OTU_321	b_OTU_1238	0.97985	0
b_OTU_321	b_OTU_120	0.97981	0.01
b_OTU_321	b_OTU_1487	0.97168	0.01
f_OTU_101	f_OTU_367	-0.977214	0
f_OTU_101	f_OTU_1251	-0.951236	0.01
f_OTU_101	f_OTU_61	0.98552	0
f_OTU_101	f_OTU_347	-0.9709	0.01
f_OTU_101	b_OTU_514	0.994011	0
f_OTU_101	b_OTU_342	0.99367	0
f_OTU_101	f_OTU_2323	-0.944207	0.01
f_OTU_101	b_OTU_165	0.967726	0
f_OTU_101	b_OTU_556	0.986593	0
f_OTU_101	b_OTU_931	0.991731	0
f_OTU_101	b_OTU_192	0.994126	0
f_OTU_101	b_OTU_274	0.973775	0.01
f_OTU_101	f_OTU_31	0.972746	0.01
f_OTU_101	b_OTU_2648	-0.943876	0.01
f_OTU_146	f_OTU_32	0.960396	0
f_OTU_146	b_OTU_801	0.970967	0
f_OTU_146	b_OTU_929	0.945713	0.01
f_OTU_9	b_OTU_231	-0.974162	0.01
f_OTU_9	b_OTU_16	-0.943179	0
f_OTU_9	b_OTU_38	-0.96185	0
f_OTU_11	b_OTU_75	-0.969051	0
f_OTU_11	b_OTU_1129	-0.956934	0.01
b_OTU_200	f_OTU_161	-0.971774	0.01
b_OTU_200	b_OTU_1083	0.965917	0.01
b_OTU_6	f_OTU_337	0.960582	0
b_OTU_6	f_OTU_200	-0.955585	0
b_OTU_6	b_OTU_101	0.940519	0.01
b_OTU_6	b_OTU_24	0.950602	0
b_OTU_6	b_OTU_1082	-0.954132	0.01
f_OTU_399	f_OTU_2042	0.927427	0
f_OTU_539	f_OTU_808	-0.961731	0.01
f_OTU_539	f_OTU_860	0.942409	0
f_OTU_539	f_OTU_299	0.945225	0
f_OTU_539	f_OTU_410	0.950493	0.01
f_OTU_539	f_OTU_1779	0.967014	0.01
f_OTU_539	f_OTU_262	-0.955219	0.01
f_OTU_539	b_OTU_639	-0.951196	0
f_OTU_539	b_OTU_160	-0.95171	0.01
f_OTU_539	b_OTU_2141	-0.954692	0.01
f_OTU_539	b_OTU_1683	-0.942751	0.01
f_OTU_544	f_OTU_545	0.946756	0
f_OTU_544	f_OTU_361	0.980817	0.01
f_OTU_49	b_OTU_24	-0.92659	0.01
f_OTU_49	b_OTU_289	-0.94664	0.01
f_OTU_49	b_OTU_162	-0.938853	0.01
f_OTU_49	b_OTU_1440	0.959602	0
b_OTU_18	b_OTU_271	-0.928155	0.01
b_OTU_18	f_OTU_882	0.967412	0.01
b_OTU_18	f_OTU_942	0.950666	0.01
b_OTU_18	b_OTU_83	-0.940922	0.01
b_OTU_18	b_OTU_1126	-0.953043	0.01
b_OTU_18	f_OTU_52	0.951375	0.01
b_OTU_18	b_OTU_1867	-0.946967	0
b_OTU_18	b_OTU_1440	-0.954733	0
b_OTU_18	b_OTU_857	-0.965112	0
b_OTU_271	b_OTU_225	0.973491	0.01
b_OTU_271	b_OTU_1126	0.948296	0.01
b_OTU_271	b_OTU_1083	0.954086	0.01
f_OTU_367	f_OTU_61	-0.972661	0
f_OTU_367	b_OTU_931	-0.978098	0
f_OTU_367	b_OTU_192	-0.962729	0.01
b_OTU_5	f_OTU_1371	-0.922012	0.01
b_OTU_127	b_OTU_244	-0.928672	0.01
f_OTU_808	f_OTU_265	-0.953105	0
f_OTU_808	f_OTU_299	-0.938769	0.01
f_OTU_808	f_OTU_15	0.988603	0
f_OTU_808	b_OTU_48	0.981904	0
f_OTU_808	f_OTU_262	0.986728	0
f_OTU_808	f_OTU_50	0.964021	0.01
f_OTU_808	b_OTU_97	0.987725	0
f_OTU_808	f_OTU_27	0.977569	0.01
f_OTU_808	f_OTU_2074	0.979787	0
f_OTU_808	b_OTU_794	0.979774	0
f_OTU_808	b_OTU_61	0.957655	0.01
f_OTU_808	b_OTU_639	0.980098	0
f_OTU_808	b_OTU_160	0.955214	0.01
f_OTU_808	f_OTU_35	0.977945	0.01
f_OTU_808	f_OTU_3504	-0.936042	0.01
f_OTU_808	b_OTU_2141	0.985445	0
f_OTU_808	b_OTU_1683	0.979243	0
b_OTU_231	b_OTU_21	0.98491	0
b_OTU_231	f_OTU_1462	-0.947113	0.01
b_OTU_231	b_OTU_16	0.970184	0.01
b_OTU_231	b_OTU_56	0.980731	0
b_OTU_231	f_OTU_2632	-0.902636	0.01
b_OTU_231	b_OTU_155	0.944876	0.01
b_OTU_231	f_OTU_3603	-0.925188	0.01
b_OTU_141	b_OTU_415	-0.917275	0.01
b_OTU_141	b_OTU_114	0.923713	0.01
f_OTU_828	b_OTU_68	0.950825	0.01
f_OTU_828	b_OTU_951	-0.948945	0
f_OTU_356	b_OTU_21	-0.964008	0
f_OTU_234	b_OTU_133	0.971356	0.01
f_OTU_234	b_OTU_886	0.944478	0.01
f_OTU_234	b_OTU_581	0.961072	0
f_OTU_788	f_OTU_44	-0.923969	0.01
f_OTU_788	b_OTU_2644	-0.948495	0.01
b_OTU_174	b_OTU_64	0.936903	0
b_OTU_223	b_OTU_566	0.940846	0.01
b_OTU_223	f_OTU_2042	-0.913033	0.01
b_OTU_223	f_OTU_872	-0.947449	0.01
b_OTU_223	b_OTU_28	-0.933983	0.01
b_OTU_143	b_OTU_9	0.969014	0.01
b_OTU_143	b_OTU_21	0.954901	0.01
b_OTU_143	b_OTU_115	0.951229	0.01
b_OTU_143	b_OTU_1063	0.979265	0.01
b_OTU_143	b_OTU_388	0.981331	0.01
b_OTU_143	b_OTU_155	0.9276	0.01
b_OTU_143	b_OTU_759	0.913296	0.01
b_OTU_106	b_OTU_157	-0.950198	0.01
b_OTU_106	f_OTU_4	-0.947273	0.01
b_OTU_106	b_OTU_75	-0.968785	0.01
b_OTU_106	b_OTU_244	-0.941885	0.01
b_OTU_106	b_OTU_626	-0.961404	0.01
b_OTU_106	b_OTU_2426	0.943969	0.01
b_OTU_106	b_OTU_951	-0.970869	0
f_OTU_860	f_OTU_299	0.950539	0.01
f_OTU_860	b_OTU_48	-0.967955	0
f_OTU_860	b_OTU_717	-0.937628	0.01
f_OTU_860	b_OTU_160	-0.931649	0.01
f_OTU_860	f_OTU_35	-0.963043	0.01
f_OTU_860	b_OTU_409	0.945951	0.01
f_OTU_860	b_OTU_2141	-0.960451	0
f_OTU_882	f_OTU_942	0.933091	0
f_OTU_882	b_OTU_289	0.956656	0.01
f_OTU_882	b_OTU_857	-0.953702	0.01
f_OTU_942	b_OTU_289	0.961539	0.01
f_OTU_942	b_OTU_162	0.955949	0.01
f_OTU_942	b_OTU_1060	-0.932469	0
b_OTU_27	b_OTU_521	-0.953578	0.01
f_OTU_43	f_OTU_312	-0.978412	0
f_OTU_43	f_OTU_61	0.977017	0
f_OTU_43	b_OTU_931	0.959524	0.01
f_OTU_43	b_OTU_192	0.938141	0.01
f_OTU_43	f_OTU_31	0.984401	0
f_OTU_43	b_OTU_1554	0.980151	0.01
b_OTU_14	b_OTU_1126	-0.939729	0.01
b_OTU_14	b_OTU_857	-0.929336	0
f_OTU_1031	f_OTU_1454	0.956427	0.01
f_OTU_1031	b_OTU_521	-0.941177	0.01
f_OTU_44	f_OTU_102	0.951047	0.01
f_OTU_44	b_OTU_266	0.951283	0.01
b_OTU_83	b_OTU_857	0.971393	0
f_OTU_312	f_OTU_31	-0.969948	0.01
f_OTU_312	b_OTU_1554	-0.972455	0
f_OTU_336	f_OTU_1259	0.941244	0
f_OTU_336	f_OTU_61	-0.97036	0
f_OTU_336	b_OTU_556	-0.951039	0.01
f_OTU_336	b_OTU_931	-0.958109	0.01
f_OTU_336	b_OTU_192	-0.937811	0.01
b_OTU_268	b_OTU_717	-0.964267	0.01
f_OTU_265	b_OTU_48	-0.959074	0.01
f_OTU_265	f_OTU_1242	0.94519	0.01
f_OTU_265	b_OTU_97	-0.931312	0.01
f_OTU_265	b_OTU_1027	-0.961452	0.01
f_OTU_265	b_OTU_639	-0.947835	0.01
b_OTU_9	f_OTU_200	-0.920581	0.01
b_OTU_9	b_OTU_132	0.957058	0.01
b_OTU_9	b_OTU_1063	0.958239	0
f_OTU_299	b_OTU_48	-0.967577	0
f_OTU_299	b_OTU_717	-0.922841	0.01
f_OTU_299	b_OTU_97	-0.952582	0.01
f_OTU_299	b_OTU_1027	-0.968302	0
f_OTU_299	b_OTU_61	-0.975981	0
f_OTU_299	f_OTU_206	0.943331	0.01
f_OTU_299	b_OTU_1812	0.938847	0
f_OTU_299	f_OTU_35	-0.955398	0
f_OTU_299	b_OTU_2141	-0.929266	0.01
b_OTU_197	b_OTU_16	-0.959318	0
b_OTU_197	b_OTU_388	-0.960576	0
b_OTU_197	b_OTU_1052	-0.951846	0.01
b_OTU_225	f_OTU_161	-0.963895	0
b_OTU_225	b_OTU_63	-0.921049	0
f_OTU_151	f_OTU_277	0.91874	0.01
b_OTU_44	b_OTU_267	0.941231	0.01
f_OTU_492	b_OTU_177	0.965869	0
f_OTU_492	b_OTU_581	0.963745	0.01
f_OTU_492	b_OTU_266	-0.915785	0.01
f_OTU_492	b_OTU_2644	-0.96928	0.01
f_OTU_337	f_OTU_52	0.963794	0.01
f_OTU_337	b_OTU_162	0.957557	0.01
b_OTU_21	b_OTU_56	0.973927	0.01
b_OTU_21	b_OTU_38	0.972425	0
b_OTU_21	f_OTU_2632	-0.942745	0.01
b_OTU_21	b_OTU_155	0.957988	0.01
b_OTU_21	b_OTU_1052	0.971601	0.01
b_OTU_21	f_OTU_110	-0.930639	0.01
b_OTU_482	b_OTU_168	-0.938828	0.01
f_OTU_200	b_OTU_289	-0.960518	0.01
f_OTU_200	f_OTU_208	0.977489	0.01
f_OTU_200	b_OTU_1440	0.971815	0
f_OTU_200	b_OTU_857	0.960221	0.01
f_OTU_1276	b_OTU_514	-0.94084	0
f_OTU_1259	b_OTU_556	-0.952366	0.01
f_OTU_1259	b_OTU_931	-0.961165	0.01
f_OTU_1259	b_OTU_192	-0.957739	0.01
f_OTU_15	b_OTU_48	0.993148	0
f_OTU_15	f_OTU_1779	-0.962524	0.01
f_OTU_15	f_OTU_262	0.993238	0
f_OTU_15	b_OTU_97	0.992421	0
f_OTU_15	f_OTU_27	0.977744	0
f_OTU_15	f_OTU_245	-0.956582	0.01
f_OTU_15	b_OTU_61	0.979316	0
f_OTU_15	b_OTU_639	0.969947	0.01
f_OTU_15	f_OTU_206	-0.929968	0
f_OTU_15	f_OTU_35	0.974148	0.01
f_OTU_15	f_OTU_3504	-0.928319	0.01
f_OTU_15	b_OTU_409	-0.939903	0.01
f_OTU_15	b_OTU_1683	0.986921	0.01
f_OTU_1251	f_OTU_61	-0.948913	0.01
f_OTU_1251	f_OTU_277	0.921416	0
f_OTU_1251	b_OTU_165	-0.957677	0
f_OTU_1251	b_OTU_192	-0.959257	0.01
f_OTU_982	f_OTU_1621	0.940537	0.01
b_OTU_10	f_OTU_2074	0.939909	0.01
b_OTU_10	b_OTU_794	0.939347	0.01
b_OTU_10	b_OTU_639	0.947838	0.01
b_OTU_10	b_OTU_1683	0.913178	0.01
f_OTU_61	f_OTU_396	-0.947883	0.01
f_OTU_61	f_OTU_347	-0.963033	0.01
f_OTU_61	b_OTU_514	0.97282	0
f_OTU_61	b_OTU_813	0.958777	0.01
f_OTU_61	b_OTU_342	0.992951	0
f_OTU_61	b_OTU_165	0.960017	0
f_OTU_61	b_OTU_931	0.987812	0
f_OTU_61	b_OTU_192	0.976044	0
f_OTU_61	f_OTU_31	0.986043	0
f_OTU_61	b_OTU_1935	-0.908479	0.01
b_OTU_101	b_OTU_289	0.95864	0
b_OTU_101	b_OTU_162	0.953359	0.01
b_OTU_101	b_OTU_1060	-0.923242	0.01
f_OTU_1462	b_OTU_56	-0.947279	0.01
f_OTU_1462	b_OTU_28	0.947242	0.01
b_OTU_402	b_OTU_1867	-0.94015	0.01
b_OTU_402	b_OTU_1082	-0.928456	0.01
b_OTU_57	b_OTU_75	-0.917247	0.01
b_OTU_394	f_OTU_35	0.944909	0
b_OTU_48	f_OTU_390	-0.963366	0.01
b_OTU_48	f_OTU_410	-0.968119	0
b_OTU_48	f_OTU_1779	-0.965266	0.01
b_OTU_48	f_OTU_262	0.991484	0
b_OTU_48	b_OTU_97	0.989756	0
b_OTU_48	f_OTU_27	0.987513	0
b_OTU_48	f_OTU_730	-0.961464	0.01
b_OTU_48	f_OTU_2074	0.958609	0
b_OTU_48	b_OTU_1027	0.993074	0
b_OTU_48	b_OTU_94	0.934553	0.01
b_OTU_48	b_OTU_61	0.991256	0
b_OTU_48	b_OTU_639	0.976004	0.01
b_OTU_48	b_OTU_160	0.977692	0.01
b_OTU_48	f_OTU_35	0.979901	0
b_OTU_48	b_OTU_2141	0.981703	0
b_OTU_48	b_OTU_1683	0.980305	0.01
f_OTU_390	f_OTU_410	0.927956	0.01
f_OTU_390	f_OTU_1779	0.955835	0
f_OTU_390	f_OTU_262	-0.954485	0.01
f_OTU_390	b_OTU_97	-0.941857	0.01
f_OTU_390	f_OTU_2058	0.921765	0.01
f_OTU_1242	f_OTU_410	0.941614	0
f_OTU_1242	f_OTU_1779	0.95074	0.01
f_OTU_1242	b_OTU_1027	-0.965277	0
f_OTU_1242	b_OTU_160	-0.961719	0.01
f_OTU_1242	b_OTU_409	0.950341	0.01
f_OTU_1454	f_OTU_657	0.937355	0
f_OTU_1454	b_OTU_75	-0.951893	0
f_OTU_1454	b_OTU_259	-0.96005	0.01
b_OTU_261	b_OTU_177	0.938744	0.01
f_OTU_657	f_OTU_107	-0.951049	0.01
f_OTU_657	b_OTU_75	-0.953872	0
f_OTU_657	f_OTU_2589	0.945031	0.01
f_OTU_657	b_OTU_652	-0.947015	0.01
f_OTU_32	b_OTU_358	0.958195	0.01
f_OTU_32	b_OTU_118	0.957802	0.01
b_OTU_573	b_OTU_24	0.971854	0
b_OTU_573	b_OTU_1063	0.959981	0.01
b_OTU_16	b_OTU_388	0.955162	0.01
b_OTU_16	b_OTU_1052	0.973113	0.01
b_OTU_24	b_OTU_907	-0.947507	0.01
b_OTU_24	b_OTU_289	0.951601	0.01
b_OTU_29	b_OTU_1487	-0.936072	0.01
b_OTU_45	b_OTU_68	0.944301	0.01
b_OTU_45	b_OTU_110	-0.939528	0
b_OTU_115	b_OTU_132	0.94159	0.01
b_OTU_56	f_OTU_1621	-0.954397	0.01
b_OTU_132	b_OTU_1063	0.958758	0
b_OTU_132	b_OTU_1733	-0.944635	0.01
b_OTU_133	b_OTU_177	0.939305	0.01
b_OTU_907	b_OTU_85	-0.931632	0
b_OTU_269	b_OTU_75	0.973625	0
b_OTU_269	b_OTU_1254	0.973249	0.01
b_OTU_269	b_OTU_259	0.956819	0.01
f_OTU_95	b_OTU_266	0.95847	0.01
f_OTU_95	b_OTU_2644	0.968177	0.01
f_OTU_95	b_OTU_74	0.966087	0
b_OTU_81	f_OTU_107	-0.942204	0
f_OTU_1282	b_OTU_409	0.908343	0.01
f_OTU_107	f_OTU_163	-0.953336	0.01
f_OTU_107	b_OTU_1129	0.989327	0
f_OTU_107	b_OTU_521	0.976494	0.01
f_OTU_107	b_OTU_259	0.983329	0
f_OTU_107	b_OTU_1238	0.981591	0.01
f_OTU_107	b_OTU_652	0.942843	0.01
f_OTU_107	b_OTU_1487	0.959359	0
f_OTU_410	f_OTU_1779	0.937533	0.01
f_OTU_410	f_OTU_262	-0.953287	0.01
f_OTU_410	b_OTU_717	-0.956421	0
f_OTU_410	b_OTU_67	-0.922993	0.01
f_OTU_410	b_OTU_1027	-0.966831	0
f_OTU_410	b_OTU_61	-0.967499	0
f_OTU_410	b_OTU_1683	-0.960347	0
f_OTU_1614	b_OTU_514	-0.934254	0.01
f_OTU_1614	b_OTU_342	-0.956056	0.01
f_OTU_1614	b_OTU_556	-0.940838	0
f_OTU_1614	b_OTU_274	-0.963021	0.01
b_OTU_438	b_OTU_157	-0.950517	0
b_OTU_438	b_OTU_626	-0.944581	0.01
f_OTU_396	b_OTU_514	-0.943982	0.01
f_OTU_396	b_OTU_192	-0.9367	0
f_OTU_1779	f_OTU_2074	-0.951818	0.01
f_OTU_1779	b_OTU_794	-0.94929	0.01
f_OTU_1779	b_OTU_61	-0.974707	0
f_OTU_1779	b_OTU_639	-0.946433	0
f_OTU_1779	f_OTU_35	-0.964499	0.01
b_OTU_1126	b_OTU_1440	0.96821	0
b_OTU_157	f_OTU_4	0.990206	0.01
b_OTU_157	b_OTU_244	0.985403	0
b_OTU_157	b_OTU_110	0.958293	0.01
b_OTU_157	b_OTU_521	0.982963	0.01
b_OTU_157	b_OTU_1238	0.947032	0.01
b_OTU_157	b_OTU_769	-0.928702	0.01
b_OTU_157	b_OTU_652	0.983392	0
b_OTU_157	b_OTU_96	0.967952	0.01
f_OTU_277	b_OTU_342	-0.950938	0.01
b_OTU_41	b_OTU_514	0.925217	0.01
b_OTU_41	b_OTU_274	0.951528	0.01
f_OTU_545	f_OTU_361	0.977608	0.01
f_OTU_545	b_OTU_456	0.945387	0.01
f_OTU_52	b_OTU_759	0.949567	0.01
f_OTU_262	b_OTU_97	0.994033	0
f_OTU_262	f_OTU_27	0.983315	0
f_OTU_262	b_OTU_61	0.978163	0
f_OTU_262	b_OTU_639	0.963497	0.01
f_OTU_262	b_OTU_1812	-0.954012	0.01
f_OTU_262	b_OTU_160	0.967072	0.01
f_OTU_262	b_OTU_2141	0.982879	0
f_OTU_262	b_OTU_1683	0.974867	0.01
f_OTU_361	b_OTU_166	0.942224	0
b_OTU_577	b_OTU_415	-0.957496	0.01
f_OTU_50	b_OTU_1683	0.9444	0.01
f_OTU_1621	f_OTU_2632	0.96056	0.01
b_OTU_43	f_OTU_65	0.941613	0
b_OTU_43	f_OTU_2074	0.956789	0.01
f_OTU_163	b_OTU_1129	-0.948479	0
b_OTU_867	b_OTU_75	0.946764	0.01
f_OTU_347	b_OTU_165	-0.898277	0.01
f_OTU_347	b_OTU_931	-0.9682	0
f_OTU_347	b_OTU_192	-0.945385	0.01
b_OTU_92	b_OTU_415	-0.907559	0.01
b_OTU_717	b_OTU_639	0.952829	0
b_OTU_717	f_OTU_35	0.977134	0.01
b_OTU_717	f_OTU_2269	0.95897	0.01
b_OTU_749	b_OTU_426	0.958965	0.01
b_OTU_97	f_OTU_2058	-0.934264	0.01
b_OTU_97	f_OTU_27	0.984531	0
b_OTU_97	f_OTU_245	-0.948059	0
b_OTU_97	f_OTU_2074	0.946542	0.01
b_OTU_97	b_OTU_1027	0.98762	0
b_OTU_97	b_OTU_61	0.970176	0.01
b_OTU_97	b_OTU_639	0.964464	0.01
b_OTU_97	b_OTU_160	0.968204	0
b_OTU_97	f_OTU_35	0.96531	0
b_OTU_97	b_OTU_1683	0.976394	0.01
b_OTU_289	b_OTU_162	0.978386	0
b_OTU_289	b_OTU_759	0.975995	0.01
b_OTU_289	b_OTU_1060	-0.933922	0.01
b_OTU_289	b_OTU_1082	-0.962813	0.01
f_OTU_872	b_OTU_28	0.925151	0.01
f_OTU_2075	f_OTU_27	-0.954678	0.01
f_OTU_2075	b_OTU_61	-0.959974	0
f_OTU_2075	b_OTU_160	-0.95279	0.01
b_OTU_415	b_OTU_1554	-0.92971	0.01
f_OTU_4	f_OTU_210	-0.950308	0
f_OTU_4	b_OTU_244	0.981407	0
f_OTU_4	f_OTU_129	-0.974692	0
f_OTU_4	b_OTU_521	0.962836	0.01
f_OTU_4	b_OTU_259	0.945899	0.01
f_OTU_4	b_OTU_951	0.952538	0
f_OTU_4	b_OTU_652	0.986586	0.01
f_OTU_4	b_OTU_96	0.978028	0
f_OTU_2058	b_OTU_1027	-0.957827	0
f_OTU_2058	b_OTU_1683	-0.971913	0.01
b_OTU_75	b_OTU_1254	0.993217	0
b_OTU_75	b_OTU_1129	0.968563	0
b_OTU_75	b_OTU_521	0.954918	0.01
b_OTU_75	b_OTU_259	0.964426	0.01
b_OTU_75	b_OTU_951	0.966946	0.01
b_OTU_75	b_OTU_652	0.934839	0.01
b_OTU_514	b_OTU_342	0.984938	0
b_OTU_514	b_OTU_556	0.984463	0.01
b_OTU_514	b_OTU_931	0.986487	0
b_OTU_514	b_OTU_192	0.990003	0.01
b_OTU_514	b_OTU_274	0.98089	0.01
b_OTU_514	f_OTU_31	0.947409	0.01
b_OTU_514	b_OTU_2648	-0.948574	0
b_OTU_813	b_OTU_1669	0.966797	0
f_OTU_27	f_OTU_730	-0.953486	0.01
f_OTU_27	b_OTU_1027	0.987875	0
f_OTU_27	b_OTU_61	0.988917	0
f_OTU_27	b_OTU_639	0.957575	0
f_OTU_27	b_OTU_160	0.981732	0
f_OTU_27	f_OTU_3504	-0.936567	0.01
f_OTU_27	b_OTU_1683	0.969158	0
f_OTU_245	f_OTU_730	0.898459	0.01
f_OTU_245	b_OTU_1027	-0.953206	0.01
b_OTU_801	f_OTU_2953	0.900268	0.01
f_OTU_420	b_OTU_61	-0.932732	0
b_OTU_1063	b_OTU_388	0.968044	0.01
f_OTU_70	b_OTU_1027	-0.944164	0.01
f_OTU_730	b_OTU_160	-0.959006	0.01
b_OTU_244	b_OTU_1254	0.966173	0
b_OTU_244	b_OTU_1129	0.96966	0.01
b_OTU_244	b_OTU_521	0.976092	0
b_OTU_244	b_OTU_652	0.988381	0
b_OTU_244	b_OTU_96	0.968359	0
b_OTU_534	b_OTU_1554	0.928851	0.01
b_OTU_1254	b_OTU_215	-0.940923	0.01
b_OTU_1254	b_OTU_259	0.982097	0
b_OTU_1254	b_OTU_1238	0.977457	0
f_OTU_65	f_OTU_2074	0.969094	0
f_OTU_65	b_OTU_635	0.958787	0
f_OTU_65	b_OTU_94	0.961543	0.01
b_OTU_177	b_OTU_240	0.968051	0.01
b_OTU_177	b_OTU_581	0.956376	0
b_OTU_177	b_OTU_2210	0.973228	0
b_OTU_342	f_OTU_2323	-0.945753	0.01
b_OTU_342	b_OTU_165	0.95418	0.01
b_OTU_342	b_OTU_556	0.973482	0.01
b_OTU_342	b_OTU_931	0.986032	0
b_OTU_342	b_OTU_192	0.976614	0.01
b_OTU_342	b_OTU_274	0.970354	0.01
b_OTU_342	f_OTU_31	0.950255	0
b_OTU_1129	b_OTU_521	0.987994	0
b_OTU_1129	b_OTU_259	0.983924	0
b_OTU_1129	b_OTU_1238	0.975063	0.01
b_OTU_1129	b_OTU_1487	0.957968	0.01
f_OTU_2074	b_OTU_635	0.971154	0
f_OTU_2074	b_OTU_94	0.98487	0
f_OTU_2074	b_OTU_794	0.985299	0
f_OTU_2074	f_OTU_35	0.982867	0.01
f_OTU_2074	b_OTU_2141	0.955042	0
f_OTU_2074	b_OTU_1683	0.959986	0
b_OTU_240	b_OTU_581	0.972586	0
b_OTU_388	b_OTU_1052	0.985081	0.01
b_OTU_626	b_OTU_215	-0.953161	0
b_OTU_626	b_OTU_951	0.984555	0.01
f_OTU_129	b_OTU_652	-0.966921	0.01
b_OTU_165	b_OTU_556	0.950851	0.01
b_OTU_165	b_OTU_274	0.934459	0
b_OTU_556	b_OTU_274	0.954288	0
b_OTU_67	b_OTU_1027	0.945521	0
b_OTU_635	b_OTU_794	0.970601	0
b_OTU_635	b_OTU_2141	0.961677	0.01
b_OTU_1027	b_OTU_794	0.963469	0.01
b_OTU_1027	b_OTU_61	0.98819	0
b_OTU_1027	f_OTU_2560	-0.94526	0.01
b_OTU_1027	b_OTU_160	0.981988	0
b_OTU_1027	f_OTU_35	0.967588	0
b_OTU_1027	b_OTU_2141	0.972408	0.01
b_OTU_1027	b_OTU_1683	0.984248	0
b_OTU_931	b_OTU_192	0.985998	0
b_OTU_931	b_OTU_274	0.959019	0.01
b_OTU_931	f_OTU_31	0.971216	0.01
b_OTU_931	b_OTU_1554	0.944475	0
b_OTU_94	b_OTU_794	0.979725	0
b_OTU_110	b_OTU_521	0.944732	0.01
b_OTU_110	b_OTU_652	0.943855	0.01
b_OTU_110	b_OTU_96	0.96733	0.01
b_OTU_521	b_OTU_259	0.97477	0
b_OTU_521	b_OTU_120	0.942402	0.01
b_OTU_794	b_OTU_639	0.983072	0
b_OTU_794	f_OTU_35	0.979939	0.01
b_OTU_794	b_OTU_2141	0.96442	0
b_OTU_794	b_OTU_1683	0.971789	0.01
b_OTU_215	b_OTU_951	-0.962921	0
b_OTU_581	b_OTU_2210	0.950361	0.01
f_OTU_2589	b_OTU_652	-0.947272	0
b_OTU_259	b_OTU_1238	0.980016	0
b_OTU_259	b_OTU_120	0.979011	0
b_OTU_259	b_OTU_1487	0.946314	0.01
b_OTU_61	b_OTU_639	0.962971	0
b_OTU_61	f_OTU_2560	-0.950032	0.01
b_OTU_61	b_OTU_160	0.983953	0
b_OTU_61	f_OTU_35	0.968407	0.01
b_OTU_61	b_OTU_1683	0.982607	0
b_OTU_192	b_OTU_274	0.976365	0.01
b_OTU_192	f_OTU_31	0.952866	0
b_OTU_192	b_OTU_1554	0.941881	0
b_OTU_951	b_OTU_652	0.947085	0.01
b_OTU_1238	b_OTU_652	0.922467	0.01
b_OTU_274	f_OTU_31	0.974392	0
b_OTU_639	f_OTU_3504	-0.94198	0.01
b_OTU_639	b_OTU_2141	0.980292	0
b_OTU_639	b_OTU_1683	0.982308	0
f_OTU_31	b_OTU_1554	0.976628	0.01
b_OTU_379	b_OTU_874	0.955099	0
b_OTU_1867	b_OTU_1440	0.966063	0.01
b_OTU_1867	b_OTU_1082	0.910132	0.01
f_OTU_206	b_OTU_160	-0.930901	0.01
b_OTU_1440	b_OTU_857	0.958539	0.01
b_OTU_160	b_OTU_1683	0.937747	0
f_OTU_35	f_OTU_2269	0.969769	0
f_OTU_35	b_OTU_409	-0.934889	0.01
f_OTU_35	b_OTU_2141	0.97423	0
b_OTU_266	b_OTU_74	0.951502	0
b_OTU_2644	b_OTU_74	0.945471	0.01
b_OTU_2141	b_OTU_1683	0.979214	0.01

## Sheet: LW
OTU 1	OTU 2	corr	pval
f_OTU_10	f_OTU_362	0.965593	0.01
f_OTU_10	f_OTU_74	0.982635	0.01
f_OTU_10	f_OTU_583	0.978119	0
f_OTU_10	f_OTU_958	0.95763	0.01
f_OTU_10	f_OTU_1034	0.976072	0
f_OTU_10	f_OTU_57	0.95624	0
f_OTU_10	b_OTU_11	0.922301	0
f_OTU_10	f_OTU_99	-0.991646	0
f_OTU_10	f_OTU_54	-0.991469	0
f_OTU_10	b_OTU_336	0.957161	0.01
f_OTU_10	b_OTU_1481	-0.993241	0.01
f_OTU_10	b_OTU_134	-0.981843	0.01
f_OTU_10	b_OTU_407	-0.93861	0.01
f_OTU_10	b_OTU_644	-0.981276	0
f_OTU_10	b_OTU_1088	-0.979211	0.01
f_OTU_10	b_OTU_685	-0.989303	0.01
f_OTU_10	f_OTU_73	0.95869	0.01
f_OTU_10	b_OTU_503	-0.987846	0.01
f_OTU_10	f_OTU_164	-0.98791	0.01
f_OTU_10	f_OTU_3041	0.96165	0.01
f_OTU_10	b_OTU_93	-0.968742	0.01
f_OTU_10	b_OTU_78	0.979728	0
f_OTU_12	f_OTU_33	-0.950475	0
f_OTU_12	f_OTU_287	-0.968125	0
f_OTU_12	f_OTU_67	-0.973914	0.01
f_OTU_12	f_OTU_337	0.99692	0
f_OTU_12	f_OTU_347	-0.971099	0.01
f_OTU_12	f_OTU_193	-0.953786	0
f_OTU_12	f_OTU_243	-0.958424	0
f_OTU_12	f_OTU_385	-0.967651	0.01
f_OTU_12	f_OTU_722	-0.975173	0
f_OTU_12	f_OTU_687	-0.971442	0.01
f_OTU_12	f_OTU_288	0.968122	0.01
f_OTU_12	f_OTU_56	0.975387	0
f_OTU_12	f_OTU_40	0.958185	0
f_OTU_12	f_OTU_377	0.993483	0.01
f_OTU_12	f_OTU_389	-0.963008	0
f_OTU_12	f_OTU_847	-0.968625	0
f_OTU_12	f_OTU_98	0.976786	0
f_OTU_12	f_OTU_68	0.984126	0.01
f_OTU_12	f_OTU_277	0.926361	0
f_OTU_12	f_OTU_1134	-0.948202	0.01
f_OTU_12	f_OTU_607	0.976837	0
f_OTU_12	f_OTU_842	-0.940466	0.01
f_OTU_12	f_OTU_92	0.997929	0.01
f_OTU_12	f_OTU_611	0.973877	0
f_OTU_12	f_OTU_112	0.970995	0
f_OTU_12	f_OTU_703	-0.965457	0.01
f_OTU_12	f_OTU_855	0.952711	0
f_OTU_12	f_OTU_578	-0.967889	0.01
f_OTU_12	f_OTU_450	-0.921789	0
f_OTU_12	f_OTU_590	-0.947249	0
f_OTU_12	f_OTU_175	0.967763	0.01
f_OTU_12	b_OTU_33	0.974121	0
f_OTU_12	b_OTU_532	0.959222	0.01
f_OTU_12	b_OTU_213	0.958653	0.01
f_OTU_12	f_OTU_2380	-0.958026	0
f_OTU_12	b_OTU_156	0.956025	0
f_OTU_12	b_OTU_36	0.968884	0.01
f_OTU_12	b_OTU_291	0.950126	0
f_OTU_12	f_OTU_220	0.985429	0
f_OTU_12	f_OTU_1330	-0.952449	0.01
f_OTU_12	b_OTU_144	0.987601	0.01
f_OTU_12	f_OTU_1615	0.979549	0
f_OTU_12	b_OTU_115	0.984542	0.01
f_OTU_12	f_OTU_152	0.992385	0.01
f_OTU_12	f_OTU_442	-0.969624	0
f_OTU_12	f_OTU_581	0.968719	0.01
f_OTU_12	b_OTU_332	0.952122	0
f_OTU_12	b_OTU_557	0.989631	0.01
f_OTU_12	b_OTU_584	0.993675	0
f_OTU_14	f_OTU_2	-0.976078	0.01
f_OTU_14	f_OTU_11	-0.989925	0
f_OTU_14	f_OTU_160	-0.917022	0.01
f_OTU_14	f_OTU_131	-0.982058	0.01
f_OTU_14	f_OTU_216	-0.988023	0
f_OTU_14	f_OTU_254	-0.96617	0
f_OTU_14	f_OTU_237	-0.972611	0
f_OTU_14	f_OTU_309	-0.948107	0
f_OTU_14	b_OTU_37	-0.964223	0
f_OTU_49	f_OTU_204	0.934139	0
f_OTU_49	f_OTU_314	0.960925	0
f_OTU_49	f_OTU_267	0.963226	0
f_OTU_49	f_OTU_242	0.953477	0.01
f_OTU_49	f_OTU_670	-0.969511	0
f_OTU_49	f_OTU_155	-0.975049	0.01
f_OTU_49	f_OTU_272	-0.964864	0
f_OTU_49	f_OTU_659	0.954804	0
f_OTU_49	b_OTU_202	0.965685	0
f_OTU_49	b_OTU_207	0.981543	0
f_OTU_49	b_OTU_603	0.970016	0
f_OTU_38	f_OTU_3	-0.96202	0.01
f_OTU_38	f_OTU_6	-0.981424	0
f_OTU_38	f_OTU_22	-0.97207	0
f_OTU_38	f_OTU_42	-0.97663	0
f_OTU_38	f_OTU_563	-0.961586	0
f_OTU_38	f_OTU_492	-0.973868	0
f_OTU_38	f_OTU_135	0.937942	0
f_OTU_38	f_OTU_95	-0.968073	0
f_OTU_38	f_OTU_171	-0.954179	0
f_OTU_38	b_OTU_15	-0.958577	0
f_OTU_38	f_OTU_125	-0.96465	0.01
f_OTU_38	f_OTU_737	-0.965406	0.01
f_OTU_38	f_OTU_244	-0.954556	0
f_OTU_38	f_OTU_296	-0.970492	0.01
f_OTU_38	b_OTU_297	-0.953307	0
f_OTU_38	b_OTU_244	-0.963408	0.01
f_OTU_38	f_OTU_194	0.969931	0
f_OTU_38	b_OTU_1810	0.957872	0
f_OTU_38	b_OTU_94	0.938593	0
f_OTU_38	b_OTU_2558	0.967913	0
f_OTU_38	b_OTU_187	-0.957329	0.01
f_OTU_3	f_OTU_6	0.958341	0.01
f_OTU_3	f_OTU_42	0.972094	0.01
f_OTU_3	f_OTU_563	0.963375	0
f_OTU_3	f_OTU_492	0.960987	0
f_OTU_3	f_OTU_95	0.941694	0
f_OTU_3	f_OTU_737	0.964601	0.01
f_OTU_3	f_OTU_1634	-0.957341	0
f_OTU_3	f_OTU_124	-0.97013	0
f_OTU_3	f_OTU_244	0.920497	0
f_OTU_3	f_OTU_297	0.951115	0
f_OTU_3	f_OTU_296	0.973008	0.01
f_OTU_3	b_OTU_244	0.972339	0.01
f_OTU_3	b_OTU_1310	-0.933096	0.01
f_OTU_3	b_OTU_105	-0.899258	0.01
f_OTU_3	b_OTU_94	-0.974131	0
f_OTU_101	f_OTU_18	0.951675	0.01
f_OTU_101	b_OTU_4	0.972277	0.01
f_OTU_101	f_OTU_71	0.972832	0
f_OTU_101	f_OTU_746	-0.950285	0
f_OTU_101	f_OTU_508	-0.963595	0
f_OTU_101	f_OTU_489	-0.954287	0.01
f_OTU_101	f_OTU_586	-0.940124	0.01
f_OTU_101	f_OTU_229	0.930249	0.01
f_OTU_101	f_OTU_549	-0.907183	0.01
f_OTU_101	f_OTU_1713	-0.973276	0
f_OTU_101	b_OTU_81	-0.958251	0.01
f_OTU_101	b_OTU_1057	-0.947532	0
f_OTU_101	b_OTU_191	-0.929129	0.01
f_OTU_101	b_OTU_2095	0.948743	0
f_OTU_101	f_OTU_402	0.964833	0.01
f_OTU_120	f_OTU_2	-0.952237	0.01
f_OTU_120	f_OTU_64	0.983495	0
f_OTU_120	f_OTU_563	-0.970979	0.01
f_OTU_120	b_OTU_409	-0.935414	0.01
f_OTU_120	f_OTU_95	-0.957595	0.01
f_OTU_120	f_OTU_1634	0.981457	0.01
f_OTU_120	f_OTU_124	0.986417	0.01
f_OTU_120	f_OTU_391	0.964098	0.01
f_OTU_120	b_OTU_48	0.96506	0
f_OTU_120	b_OTU_1073	0.968071	0
f_OTU_120	f_OTU_296	-0.951831	0
f_OTU_120	b_OTU_297	-0.956263	0.01
f_OTU_120	b_OTU_244	-0.967213	0
f_OTU_120	f_OTU_194	0.930274	0.01
f_OTU_120	b_OTU_1310	0.973396	0
f_OTU_120	b_OTU_2594	0.967386	0
f_OTU_120	b_OTU_375	0.982413	0.01
f_OTU_120	b_OTU_187	-0.953838	0
f_OTU_120	f_OTU_339	0.967667	0.01
f_OTU_34	f_OTU_8	0.977067	0
f_OTU_34	f_OTU_182	-0.98138	0
f_OTU_58	f_OTU_204	-0.955197	0
f_OTU_58	b_OTU_2	0.936752	0.01
f_OTU_58	f_OTU_314	-0.992865	0
f_OTU_58	b_OTU_90	-0.92717	0.01
f_OTU_2	f_OTU_11	0.978416	0.01
f_OTU_2	f_OTU_64	-0.964542	0
f_OTU_2	f_OTU_70	0.944147	0
f_OTU_2	f_OTU_81	0.943355	0
f_OTU_2	f_OTU_131	0.973654	0.01
f_OTU_2	f_OTU_124	-0.941864	0.01
f_OTU_2	f_OTU_216	0.98149	0.01
f_OTU_2	b_OTU_48	-0.966295	0
f_OTU_2	f_OTU_254	0.965712	0
f_OTU_2	f_OTU_237	0.975015	0
f_OTU_116	f_OTU_271	0.977711	0
f_OTU_116	b_OTU_118	-0.971591	0.01
f_OTU_116	f_OTU_165	-0.967393	0
f_OTU_116	f_OTU_1418	0.938926	0.01
f_OTU_116	b_OTU_180	-0.927939	0.01
f_OTU_116	f_OTU_707	0.943952	0.01
f_OTU_116	b_OTU_218	0.938633	0.01
f_OTU_116	b_OTU_293	-0.953167	0.01
f_OTU_116	f_OTU_511	0.967641	0
f_OTU_116	b_OTU_879	-0.955126	0.01
f_OTU_116	f_OTU_309	-0.963857	0.01
f_OTU_116	b_OTU_37	-0.967239	0
f_OTU_116	f_OTU_2871	0.945433	0.01
f_OTU_116	f_OTU_4462	0.946822	0.01
f_OTU_33	f_OTU_287	0.960504	0.01
f_OTU_33	f_OTU_9	-0.990169	0
f_OTU_33	f_OTU_905	0.960997	0
f_OTU_33	f_OTU_847	0.970394	0.01
f_OTU_33	f_OTU_98	-0.951715	0
f_OTU_33	f_OTU_68	-0.972421	0
f_OTU_33	f_OTU_607	-0.991459	0.01
f_OTU_33	f_OTU_92	-0.946795	0
f_OTU_33	f_OTU_112	-0.933611	0
f_OTU_33	f_OTU_673	0.954166	0.01
f_OTU_33	f_OTU_855	-0.9766	0.01
f_OTU_33	f_OTU_710	0.909579	0.01
f_OTU_33	b_OTU_100	-0.970742	0.01
f_OTU_33	f_OTU_175	-0.986341	0
f_OTU_33	f_OTU_1082	0.91719	0.01
f_OTU_33	b_OTU_79	-0.979504	0
f_OTU_33	f_OTU_1966	0.940867	0.01
f_OTU_33	b_OTU_532	-0.961076	0.01
f_OTU_33	b_OTU_938	-0.98159	0.01
f_OTU_33	b_OTU_156	-0.965635	0.01
f_OTU_33	b_OTU_36	-0.99144	0.01
f_OTU_33	b_OTU_291	-0.97502	0
f_OTU_33	b_OTU_144	-0.96909	0.01
f_OTU_33	f_OTU_1615	-0.985091	0.01
f_OTU_33	f_OTU_152	-0.959348	0.01
f_OTU_33	b_OTU_97	-0.979477	0
f_OTU_33	b_OTU_1990	-0.984108	0
f_OTU_33	b_OTU_60	-0.98404	0.01
f_OTU_33	b_OTU_238	-0.960869	0
f_OTU_33	f_OTU_1349	-0.965925	0.01
f_OTU_33	b_OTU_555	-0.943609	0
f_OTU_4	b_OTU_1	0.960579	0
f_OTU_4	f_OTU_39	0.973463	0
f_OTU_4	f_OTU_74	0.974063	0.01
f_OTU_4	f_OTU_352	0.959777	0.01
f_OTU_4	b_OTU_336	0.939538	0
f_OTU_4	b_OTU_1481	-0.974924	0.01
f_OTU_4	b_OTU_1914	-0.964717	0
f_OTU_4	b_OTU_644	-0.964277	0
f_OTU_4	b_OTU_672	-0.960084	0
f_OTU_4	b_OTU_503	-0.963854	0.01
f_OTU_4	f_OTU_164	-0.959293	0.01
f_OTU_4	b_OTU_750	-0.968482	0
f_OTU_11	f_OTU_131	0.959756	0.01
f_OTU_11	f_OTU_216	0.973993	0.01
f_OTU_11	f_OTU_237	0.974904	0
f_OTU_25	f_OTU_160	0.99289	0.01
f_OTU_25	f_OTU_115	0.955591	0
f_OTU_25	f_OTU_165	0.976129	0.01
f_OTU_25	f_OTU_1418	-0.950683	0.01
f_OTU_25	f_OTU_1999	-0.92221	0
f_OTU_25	f_OTU_2029	-0.946814	0.01
f_OTU_25	f_OTU_1954	-0.918933	0
f_OTU_25	f_OTU_2505	-0.95974	0
f_OTU_25	f_OTU_182	0.979627	0.01
f_OTU_25	f_OTU_707	-0.92894	0.01
f_OTU_25	f_OTU_511	-0.942731	0.01
f_OTU_25	b_OTU_879	0.963244	0.01
f_OTU_25	b_OTU_714	0.956232	0.01
f_OTU_25	f_OTU_309	0.986132	0.01
f_OTU_25	b_OTU_37	0.945492	0
f_OTU_25	f_OTU_2871	-0.94141	0
f_OTU_259	f_OTU_30	0.956504	0.01
f_OTU_259	f_OTU_1470	0.951446	0.01
f_OTU_259	b_OTU_463	-0.982097	0.01
f_OTU_259	f_OTU_17	-0.976389	0
f_OTU_259	f_OTU_76	-0.973642	0
f_OTU_259	f_OTU_1812	0.93231	0
f_OTU_259	f_OTU_123	-0.979905	0.01
f_OTU_259	f_OTU_315	-0.959228	0
f_OTU_259	f_OTU_655	0.951989	0
f_OTU_259	f_OTU_153	-0.953411	0
f_OTU_259	f_OTU_178	0.977529	0
f_OTU_259	b_OTU_192	-0.976476	0
f_OTU_259	b_OTU_307	-0.947527	0.01
f_OTU_259	b_OTU_67	-0.984197	0
f_OTU_259	b_OTU_425	-0.977788	0
f_OTU_259	b_OTU_604	-0.974268	0.01
f_OTU_259	f_OTU_2176	0.948781	0.01
f_OTU_259	b_OTU_415	-0.961502	0.01
f_OTU_259	b_OTU_809	-0.954454	0.01
f_OTU_259	b_OTU_292	-0.960532	0.01
f_OTU_259	b_OTU_2307	-0.967818	0
f_OTU_259	f_OTU_1233	-0.97035	0
f_OTU_259	f_OTU_266	0.946818	0.01
f_OTU_259	f_OTU_251	-0.938284	0.01
f_OTU_259	b_OTU_569	-0.956987	0.01
f_OTU_259	f_OTU_3102	0.907894	0
f_OTU_259	b_OTU_317	-0.971642	0.01
f_OTU_15	f_OTU_583	0.93265	0
f_OTU_15	b_OTU_38	0.964095	0
f_OTU_15	f_OTU_99	-0.958168	0.01
f_OTU_15	f_OTU_1490	0.934258	0
f_OTU_15	b_OTU_90	-0.983994	0
f_OTU_15	f_OTU_2633	0.920259	0
f_OTU_15	b_OTU_1088	-0.957876	0.01
f_OTU_15	f_OTU_73	0.935562	0
f_OTU_15	f_OTU_363	-0.963398	0.01
f_OTU_15	b_OTU_93	-0.966448	0.01
f_OTU_15	b_OTU_78	0.954085	0.01
f_OTU_204	f_OTU_13	-0.994911	0.01
f_OTU_204	b_OTU_100	-0.965364	0
f_OTU_204	f_OTU_269	-0.979221	0.01
f_OTU_204	b_OTU_166	-0.957147	0.01
f_OTU_204	b_OTU_238	-0.961269	0.01
f_OTU_204	f_OTU_1349	-0.958451	0.01
f_OTU_204	b_OTU_325	-0.964616	0.01
f_OTU_127	f_OTU_29	0.975545	0.01
f_OTU_127	f_OTU_72	0.944657	0.01
f_OTU_127	f_OTU_55	-0.946069	0
f_OTU_127	f_OTU_107	-0.965901	0
f_OTU_127	f_OTU_1735	0.966413	0.01
f_OTU_127	b_OTU_1082	-0.946833	0
f_OTU_127	f_OTU_372	0.968083	0.01
f_OTU_127	f_OTU_329	0.969096	0
f_OTU_127	f_OTU_338	-0.938375	0
f_OTU_127	b_OTU_330	0.963115	0
f_OTU_127	f_OTU_640	0.953181	0
f_OTU_20	f_OTU_22	0.950418	0
f_OTU_20	f_OTU_24	0.987853	0.01
f_OTU_20	f_OTU_492	0.953799	0
f_OTU_20	f_OTU_561	0.938602	0.01
f_OTU_20	b_OTU_365	0.939082	0.01
f_OTU_20	b_OTU_160	-0.966481	0
f_OTU_20	f_OTU_316	0.933843	0.01
f_OTU_20	f_OTU_296	0.928578	0.01
f_OTU_20	b_OTU_670	-0.970324	0.01
f_OTU_287	f_OTU_67	0.963055	0.01
f_OTU_287	f_OTU_337	-0.967766	0.01
f_OTU_287	f_OTU_347	0.967934	0
f_OTU_287	f_OTU_193	0.967432	0.01
f_OTU_287	f_OTU_243	0.934002	0
f_OTU_287	f_OTU_385	0.965024	0
f_OTU_287	f_OTU_722	0.947113	0
f_OTU_287	f_OTU_56	-0.945899	0.01
f_OTU_287	f_OTU_377	-0.968696	0
f_OTU_287	f_OTU_847	0.967089	0.01
f_OTU_287	f_OTU_68	-0.970606	0.01
f_OTU_287	f_OTU_1134	0.95164	0.01
f_OTU_287	f_OTU_92	-0.968875	0.01
f_OTU_287	f_OTU_546	0.936983	0.01
f_OTU_287	f_OTU_703	0.938245	0.01
f_OTU_287	f_OTU_578	0.966522	0
f_OTU_287	f_OTU_672	0.928211	0.01
f_OTU_287	f_OTU_175	-0.948262	0
f_OTU_287	b_OTU_33	-0.951648	0
f_OTU_287	f_OTU_1660	0.928185	0
f_OTU_287	b_OTU_938	-0.953808	0.01
f_OTU_287	b_OTU_364	0.957243	0.01
f_OTU_287	f_OTU_220	-0.951296	0
f_OTU_287	f_OTU_152	-0.965177	0
f_OTU_287	f_OTU_442	0.95915	0.01
f_OTU_287	b_OTU_557	-0.966519	0.01
f_OTU_287	b_OTU_584	-0.970809	0.01
f_OTU_287	b_OTU_60	-0.966747	0.01
f_OTU_287	f_OTU_3207	0.94457	0
f_OTU_64	f_OTU_32	-0.956732	0
f_OTU_64	f_OTU_1634	0.983009	0
f_OTU_64	f_OTU_124	0.97878	0.01
f_OTU_64	f_OTU_216	-0.948397	0.01
f_OTU_64	f_OTU_391	0.963326	0.01
f_OTU_64	b_OTU_1073	0.986454	0.01
f_OTU_64	f_OTU_1786	0.978637	0
f_OTU_64	f_OTU_297	-0.952808	0.01
f_OTU_64	f_OTU_296	-0.945569	0.01
f_OTU_64	f_OTU_538	-0.963408	0
f_OTU_64	b_OTU_297	-0.938706	0.01
f_OTU_64	b_OTU_244	-0.974351	0.01
f_OTU_64	b_OTU_111	-0.918857	0.01
f_OTU_64	b_OTU_1310	0.943627	0
f_OTU_64	b_OTU_1810	0.945538	0.01
f_OTU_64	b_OTU_2594	0.944827	0.01
f_OTU_64	b_OTU_375	0.952882	0.01
f_OTU_64	f_OTU_2842	-0.951242	0.01
f_OTU_64	b_OTU_187	-0.93917	0
f_OTU_64	f_OTU_339	0.966419	0
f_OTU_67	f_OTU_347	0.960239	0.01
f_OTU_67	f_OTU_193	0.950047	0
f_OTU_67	f_OTU_389	0.951296	0.01
f_OTU_67	f_OTU_68	-0.966923	0
f_OTU_67	f_OTU_1134	0.943172	0.01
f_OTU_67	f_OTU_607	-0.972095	0
f_OTU_67	f_OTU_175	-0.957648	0.01
f_OTU_67	b_OTU_213	-0.955724	0
f_OTU_67	b_OTU_938	-0.959729	0
f_OTU_67	b_OTU_156	-0.960486	0.01
f_OTU_67	b_OTU_36	-0.955642	0.01
f_OTU_67	f_OTU_220	-0.967357	0.01
f_OTU_67	f_OTU_2783	0.929786	0.01
f_OTU_67	f_OTU_152	-0.965482	0
f_OTU_67	f_OTU_442	0.938015	0
f_OTU_67	b_OTU_97	-0.968924	0.01
f_OTU_67	b_OTU_584	-0.966569	0.01
f_OTU_67	b_OTU_60	-0.967367	0
f_OTU_18	b_OTU_3	0.901318	0.01
f_OTU_18	f_OTU_315	0.949479	0
f_OTU_18	b_OTU_373	0.956478	0
f_OTU_18	f_OTU_402	0.924976	0.01
f_OTU_271	f_OTU_160	-0.973951	0.01
f_OTU_271	f_OTU_608	0.943971	0
f_OTU_271	f_OTU_115	-0.974823	0.01
f_OTU_271	b_OTU_118	-0.984821	0
f_OTU_271	f_OTU_1138	0.930249	0.01
f_OTU_271	f_OTU_165	-0.983989	0
f_OTU_271	f_OTU_374	0.939871	0.01
f_OTU_271	f_OTU_1188	0.971877	0
f_OTU_271	b_OTU_148	-0.952451	0.01
f_OTU_271	b_OTU_293	-0.977923	0.01
f_OTU_271	b_OTU_54	-0.953237	0
f_OTU_271	b_OTU_183	-0.945062	0.01
f_OTU_271	b_OTU_458	-0.964305	0.01
f_OTU_271	b_OTU_879	-0.973099	0
f_OTU_271	b_OTU_96	-0.9756	0
f_OTU_271	b_OTU_714	-0.933192	0.01
f_OTU_271	f_OTU_2149	0.925478	0.01
f_OTU_271	f_OTU_309	-0.971411	0
f_OTU_271	b_OTU_37	-0.975	0
b_OTU_4	f_OTU_71	0.952842	0
b_OTU_4	f_OTU_77	0.9726	0
b_OTU_4	b_OTU_373	0.946132	0
b_OTU_4	b_OTU_157	0.976714	0
b_OTU_4	f_OTU_118	0.934675	0.01
b_OTU_4	b_OTU_2095	0.960191	0.01
b_OTU_4	f_OTU_402	0.965127	0.01
f_OTU_6	f_OTU_492	0.975404	0.01
f_OTU_6	f_OTU_95	0.959978	0.01
f_OTU_6	f_OTU_149	0.961659	0
f_OTU_6	f_OTU_1634	-0.947116	0
f_OTU_6	f_OTU_391	-0.948668	0
f_OTU_6	f_OTU_296	0.984953	0.01
f_OTU_6	f_OTU_538	0.973386	0
f_OTU_6	b_OTU_297	0.953478	0.01
f_OTU_6	b_OTU_244	0.967722	0
f_OTU_6	b_OTU_1310	-0.940922	0.01
f_OTU_6	b_OTU_375	-0.92885	0.01
f_OTU_6	f_OTU_2842	0.947565	0
f_OTU_337	f_OTU_243	-0.952424	0.01
f_OTU_337	f_OTU_687	-0.968179	0
f_OTU_337	f_OTU_288	0.979159	0.01
f_OTU_337	f_OTU_56	0.96798	0.01
f_OTU_337	f_OTU_561	0.951327	0.01
f_OTU_337	f_OTU_377	0.997797	0
f_OTU_337	f_OTU_98	0.978259	0.01
f_OTU_337	f_OTU_1134	-0.942265	0.01
f_OTU_337	f_OTU_92	0.994764	0
f_OTU_337	f_OTU_626	-0.96296	0.01
f_OTU_337	f_OTU_611	0.989205	0
f_OTU_337	f_OTU_112	0.952522	0
f_OTU_337	f_OTU_673	-0.956206	0.01
f_OTU_337	f_OTU_578	-0.948228	0
f_OTU_337	f_OTU_450	-0.929471	0.01
f_OTU_337	f_OTU_316	0.964464	0.01
f_OTU_337	f_OTU_590	-0.945776	0.01
f_OTU_337	f_OTU_175	0.941394	0.01
f_OTU_337	f_OTU_1082	-0.957353	0
f_OTU_337	f_OTU_1878	-0.933495	0.01
f_OTU_337	f_OTU_1894	-0.956272	0
f_OTU_337	f_OTU_392	-0.94266	0.01
f_OTU_337	b_OTU_532	0.937825	0.01
f_OTU_337	f_OTU_2380	-0.950813	0.01
f_OTU_337	f_OTU_1927	0.972563	0.01
f_OTU_337	f_OTU_220	0.976688	0
f_OTU_337	b_OTU_144	0.979834	0
f_OTU_337	f_OTU_1615	0.969316	0.01
f_OTU_337	b_OTU_115	0.991038	0
f_OTU_337	f_OTU_152	0.982018	0.01
f_OTU_337	b_OTU_97	0.962415	0
f_OTU_337	f_OTU_2059	-0.919916	0
f_OTU_337	f_OTU_1561	-0.948649	0.01
f_OTU_337	b_OTU_557	0.979277	0
f_OTU_337	b_OTU_584	0.990804	0
f_OTU_337	b_OTU_555	0.930428	0.01
f_OTU_337	f_OTU_3207	-0.917904	0.01
f_OTU_362	f_OTU_1	0.929376	0.01
f_OTU_362	f_OTU_958	0.946064	0
f_OTU_362	f_OTU_99	-0.980407	0
f_OTU_362	f_OTU_54	-0.96527	0.01
f_OTU_362	b_OTU_89	-0.960983	0
f_OTU_362	b_OTU_90	-0.967667	0
f_OTU_362	b_OTU_134	-0.965644	0.01
f_OTU_362	f_OTU_2633	0.947608	0.01
f_OTU_362	b_OTU_1088	-0.972437	0
f_OTU_362	b_OTU_685	-0.958225	0.01
f_OTU_362	f_OTU_73	0.958562	0.01
f_OTU_362	f_OTU_164	-0.940576	0.01
f_OTU_362	f_OTU_363	-0.93627	0
f_OTU_9	f_OTU_385	-0.943177	0
f_OTU_9	f_OTU_687	-0.946798	0.01
f_OTU_9	f_OTU_13	0.957076	0.01
f_OTU_9	f_OTU_847	-0.944358	0.01
f_OTU_9	f_OTU_68	0.970042	0
f_OTU_9	f_OTU_607	0.988267	0
f_OTU_9	f_OTU_1350	-0.927223	0.01
f_OTU_9	b_OTU_55	0.963147	0.01
f_OTU_9	b_OTU_100	0.986756	0.01
f_OTU_9	f_OTU_175	0.989974	0
f_OTU_9	b_OTU_79	0.970723	0.01
f_OTU_9	b_OTU_532	0.972508	0
f_OTU_9	b_OTU_213	0.951973	0
f_OTU_9	b_OTU_938	0.985158	0.01
f_OTU_9	b_OTU_156	0.986375	0.01
f_OTU_9	f_OTU_269	0.98047	0
f_OTU_9	b_OTU_36	0.978041	0.01
f_OTU_9	b_OTU_291	0.983527	0.01
f_OTU_9	f_OTU_220	0.91327	0.01
f_OTU_9	b_OTU_144	0.974077	0.01
f_OTU_9	b_OTU_97	0.977013	0
f_OTU_9	b_OTU_1990	0.986002	0.01
f_OTU_9	b_OTU_60	0.967328	0.01
f_OTU_9	b_OTU_238	0.97979	0
f_OTU_9	f_OTU_1349	0.983705	0
f_OTU_9	b_OTU_195	0.981327	0.01
b_OTU_1	f_OTU_39	0.952267	0
b_OTU_1	b_OTU_1914	-0.961905	0.01
b_OTU_1	b_OTU_503	-0.941426	0.01
b_OTU_1	b_OTU_750	-0.950291	0.01
f_OTU_1	f_OTU_542	-0.969378	0
f_OTU_1	b_OTU_44	0.929911	0.01
f_OTU_1	f_OTU_140	0.950481	0
f_OTU_1	b_OTU_970	0.951075	0
f_OTU_1	f_OTU_825	0.934526	0
f_OTU_1	f_OTU_50	-0.974929	0.01
f_OTU_1	f_OTU_158	0.926616	0.01
f_OTU_1	b_OTU_132	0.945189	0
f_OTU_1	b_OTU_1088	-0.941557	0.01
f_OTU_1	b_OTU_685	-0.941952	0.01
f_OTU_1	f_OTU_161	0.946865	0.01
f_OTU_1	b_OTU_2311	-0.964159	0
f_OTU_1	f_OTU_764	-0.977273	0.01
f_OTU_27	f_OTU_21	0.879747	0.01
f_OTU_27	b_OTU_19	0.915193	0
f_OTU_27	f_OTU_176	0.951216	0
f_OTU_27	b_OTU_699	0.931384	0
f_OTU_27	b_OTU_2558	-0.956559	0.01
f_OTU_65	f_OTU_85	-0.917151	0.01
f_OTU_65	f_OTU_1735	0.949019	0
f_OTU_347	f_OTU_193	0.98198	0.01
f_OTU_347	f_OTU_389	0.939987	0.01
f_OTU_347	f_OTU_68	-0.968421	0.01
f_OTU_347	f_OTU_607	-0.975007	0.01
f_OTU_347	f_OTU_92	-0.959326	0.01
f_OTU_347	f_OTU_626	0.92879	0
f_OTU_347	f_OTU_673	0.944772	0.01
f_OTU_347	b_OTU_79	-0.947867	0
f_OTU_347	b_OTU_938	-0.961132	0
f_OTU_347	f_OTU_2380	0.936697	0.01
f_OTU_347	b_OTU_156	-0.971719	0
f_OTU_347	b_OTU_36	-0.947351	0.01
f_OTU_347	b_OTU_144	-0.96921	0.01
f_OTU_347	f_OTU_1615	-0.955148	0.01
f_OTU_347	f_OTU_2783	0.932532	0.01
f_OTU_347	b_OTU_115	-0.944202	0.01
f_OTU_347	f_OTU_152	-0.960545	0
f_OTU_347	b_OTU_83	-0.930438	0
f_OTU_347	b_OTU_97	-0.968368	0
f_OTU_347	b_OTU_332	-0.933259	0
f_OTU_347	b_OTU_557	-0.973036	0
f_OTU_347	f_OTU_3987	0.944194	0.01
f_OTU_347	b_OTU_555	-0.943685	0.01
f_OTU_88	f_OTU_56	-0.943773	0.01
f_OTU_88	f_OTU_277	-0.977399	0
f_OTU_88	f_OTU_60	-0.967657	0
f_OTU_88	f_OTU_1695	-0.96447	0.01
f_OTU_88	b_OTU_124	-0.937073	0.01
f_OTU_160	f_OTU_608	-0.951602	0.01
f_OTU_160	f_OTU_115	0.959773	0.01
f_OTU_160	b_OTU_118	0.972868	0
f_OTU_160	f_OTU_165	0.990938	0.01
f_OTU_160	f_OTU_1502	-0.943183	0
f_OTU_160	b_OTU_1113	0.9209	0
f_OTU_160	f_OTU_1418	-0.964466	0.01
f_OTU_160	f_OTU_1188	-0.967676	0.01
f_OTU_160	b_OTU_148	0.949976	0.01
f_OTU_160	f_OTU_1954	-0.935963	0.01
f_OTU_160	f_OTU_182	0.966723	0.01
f_OTU_160	b_OTU_54	0.959012	0
f_OTU_160	b_OTU_879	0.980211	0
f_OTU_160	b_OTU_96	0.948763	0.01
f_OTU_160	b_OTU_714	0.975962	0
f_OTU_160	f_OTU_309	0.986077	0
f_OTU_160	b_OTU_37	0.961417	0
f_OTU_160	f_OTU_1382	-0.960105	0.01
f_OTU_160	b_OTU_593	0.938305	0
f_OTU_160	f_OTU_2871	-0.952278	0
f_OTU_22	f_OTU_563	0.944318	0.01
f_OTU_22	f_OTU_135	-0.959024	0
f_OTU_22	f_OTU_113	0.932344	0
f_OTU_22	b_OTU_15	0.943389	0.01
f_OTU_22	b_OTU_365	0.943864	0.01
f_OTU_22	f_OTU_125	0.954842	0
f_OTU_22	f_OTU_244	0.937116	0.01
f_OTU_22	f_OTU_538	0.926353	0.01
f_OTU_22	b_OTU_244	0.92	0
f_OTU_22	b_OTU_670	-0.936925	0
f_OTU_620	b_OTU_3	-0.960201	0.01
f_OTU_620	f_OTU_51	-0.964323	0.01
f_OTU_620	b_OTU_463	-0.97676	0.01
f_OTU_620	f_OTU_17	-0.970961	0.01
f_OTU_620	f_OTU_1812	0.965585	0.01
f_OTU_620	b_OTU_21	-0.973301	0
f_OTU_620	f_OTU_123	-0.971299	0.01
f_OTU_620	f_OTU_315	-0.959073	0
f_OTU_620	f_OTU_153	-0.965379	0
f_OTU_620	f_OTU_178	0.924431	0.01
f_OTU_620	b_OTU_45	-0.95586	0.01
f_OTU_620	b_OTU_192	-0.961705	0
f_OTU_620	f_OTU_733	-0.962144	0.01
f_OTU_620	b_OTU_67	-0.976347	0.01
f_OTU_620	f_OTU_119	-0.940837	0.01
f_OTU_620	b_OTU_425	-0.966679	0
f_OTU_620	b_OTU_520	-0.952485	0.01
f_OTU_620	f_OTU_1435	0.932698	0.01
f_OTU_620	b_OTU_2307	-0.977007	0.01
f_OTU_620	f_OTU_1233	-0.965946	0.01
f_OTU_620	b_OTU_569	-0.947148	0.01
f_OTU_29	b_OTU_1082	-0.95093	0.01
f_OTU_29	f_OTU_286	0.949541	0
f_OTU_29	b_OTU_75	0.970781	0
f_OTU_29	f_OTU_555	-0.968218	0
f_OTU_29	b_OTU_330	0.974685	0
f_OTU_223	f_OTU_170	0.946303	0
f_OTU_223	b_OTU_1810	-0.92316	0
f_OTU_223	b_OTU_292	-0.971215	0.01
f_OTU_193	f_OTU_385	0.940214	0
f_OTU_193	f_OTU_56	-0.951523	0
f_OTU_193	f_OTU_905	0.962207	0.01
f_OTU_193	f_OTU_389	0.948259	0.01
f_OTU_193	f_OTU_68	-0.975856	0
f_OTU_193	f_OTU_607	-0.964015	0.01
f_OTU_193	f_OTU_92	-0.949108	0.01
f_OTU_193	f_OTU_673	0.936	0
f_OTU_193	f_OTU_672	0.90562	0
f_OTU_193	f_OTU_590	0.953304	0.01
f_OTU_193	b_OTU_532	-0.978849	0.01
f_OTU_193	b_OTU_213	-0.96122	0
f_OTU_193	b_OTU_938	-0.97071	0.01
f_OTU_193	b_OTU_156	-0.979603	0
f_OTU_193	b_OTU_291	-0.974046	0
f_OTU_193	b_OTU_144	-0.963733	0
f_OTU_193	b_OTU_83	-0.956491	0
f_OTU_193	b_OTU_97	-0.971357	0
f_OTU_193	b_OTU_332	-0.962009	0.01
f_OTU_193	b_OTU_2047	0.941627	0.01
f_OTU_193	f_OTU_1349	-0.945527	0
f_OTU_193	b_OTU_555	-0.962739	0.01
b_OTU_2	f_OTU_314	-0.950626	0.01
b_OTU_2	b_OTU_98	0.911845	0.01
f_OTU_39	f_OTU_74	0.965887	0.01
f_OTU_39	b_OTU_1481	-0.960319	0.01
f_OTU_39	b_OTU_1914	-0.981325	0.01
f_OTU_39	b_OTU_699	0.959513	0
f_OTU_39	b_OTU_644	-0.96742	0.01
f_OTU_39	b_OTU_503	-0.966597	0.01
f_OTU_39	b_OTU_114	-0.974538	0.01
f_OTU_39	b_OTU_750	-0.981145	0
f_OTU_32	f_OTU_171	0.948544	0
f_OTU_32	f_OTU_149	0.960695	0
f_OTU_32	f_OTU_1786	-0.95501	0
f_OTU_32	b_OTU_1310	-0.940477	0.01
f_OTU_32	b_OTU_203	0.931817	0.01
b_OTU_26	b_OTU_192	0.936487	0.01
b_OTU_26	b_OTU_604	0.939539	0
b_OTU_26	b_OTU_2307	0.91034	0.01
b_OTU_26	f_OTU_251	0.908426	0
f_OTU_24	f_OTU_23	0.968139	0.01
f_OTU_24	f_OTU_170	0.95532	0.01
f_OTU_24	f_OTU_316	0.959845	0.01
f_OTU_24	b_OTU_670	-0.975375	0.01
f_OTU_8	f_OTU_107	0.939148	0.01
f_OTU_8	f_OTU_351	-0.920328	0
f_OTU_705	f_OTU_85	-0.951103	0
f_OTU_705	f_OTU_267	0.973607	0.01
f_OTU_705	f_OTU_242	0.97545	0.01
f_OTU_705	f_OTU_670	-0.979975	0.01
f_OTU_705	f_OTU_155	-0.939916	0.01
f_OTU_705	b_OTU_1082	-0.941743	0.01
f_OTU_705	f_OTU_659	0.956789	0
f_OTU_705	b_OTU_202	0.961932	0
f_OTU_705	b_OTU_207	0.975831	0
f_OTU_705	b_OTU_603	0.983198	0.01
b_OTU_3	f_OTU_51	0.965529	0.01
b_OTU_3	b_OTU_463	0.973447	0
b_OTU_3	f_OTU_17	0.968232	0.01
b_OTU_3	f_OTU_76	0.972792	0
b_OTU_3	f_OTU_1812	-0.928178	0
b_OTU_3	b_OTU_21	0.9747	0
b_OTU_3	f_OTU_170	-0.910404	0.01
b_OTU_3	f_OTU_123	0.966427	0
b_OTU_3	b_OTU_23	0.950385	0
b_OTU_3	f_OTU_153	0.97128	0.01
b_OTU_3	b_OTU_45	0.959832	0.01
b_OTU_3	b_OTU_192	0.979543	0.01
b_OTU_3	b_OTU_208	0.947906	0
b_OTU_3	b_OTU_67	0.983817	0.01
b_OTU_3	f_OTU_119	0.959709	0
b_OTU_3	b_OTU_425	0.976296	0.01
b_OTU_3	f_OTU_857	-0.936458	0
b_OTU_3	b_OTU_415	0.964088	0
b_OTU_3	b_OTU_2307	0.968088	0
b_OTU_3	f_OTU_1233	0.969744	0.01
b_OTU_3	f_OTU_727	-0.924789	0
b_OTU_3	b_OTU_369	0.948315	0.01
b_OTU_3	b_OTU_317	0.955007	0
f_OTU_30	b_OTU_45	-0.95764	0
f_OTU_30	f_OTU_733	-0.949639	0
f_OTU_30	b_OTU_425	-0.963704	0
f_OTU_30	b_OTU_604	-0.943992	0
f_OTU_30	b_OTU_2307	-0.953907	0
f_OTU_30	f_OTU_251	-0.973178	0.01
f_OTU_70	f_OTU_43	0.975683	0.01
f_OTU_70	f_OTU_81	0.970295	0.01
f_OTU_70	f_OTU_45	0.961424	0.01
f_OTU_70	f_OTU_149	0.922141	0.01
f_OTU_70	f_OTU_169	0.957231	0.01
f_OTU_70	b_OTU_1283	-0.966424	0.01
f_OTU_70	b_OTU_1073	-0.94491	0
f_OTU_70	f_OTU_254	0.958198	0.01
f_OTU_70	b_OTU_203	0.955655	0
f_OTU_21	f_OTU_99	-0.899934	0
f_OTU_42	f_OTU_563	0.973978	0
f_OTU_42	f_OTU_492	0.949691	0.01
f_OTU_42	b_OTU_409	0.960951	0.01
f_OTU_42	f_OTU_95	0.973248	0.01
f_OTU_42	b_OTU_15	0.96462	0
f_OTU_42	f_OTU_149	0.979613	0
f_OTU_42	f_OTU_737	0.952066	0.01
f_OTU_42	f_OTU_1634	-0.94749	0.01
f_OTU_42	f_OTU_391	-0.932652	0
f_OTU_42	f_OTU_244	0.919816	0.01
f_OTU_42	f_OTU_296	0.964047	0
f_OTU_42	f_OTU_538	0.944759	0
f_OTU_42	b_OTU_244	0.95871	0.01
f_OTU_42	b_OTU_111	0.96706	0
f_OTU_42	f_OTU_2842	0.943198	0.01
f_OTU_243	f_OTU_687	0.942513	0
f_OTU_243	f_OTU_905	0.936205	0
f_OTU_243	f_OTU_389	0.912597	0
f_OTU_243	f_OTU_847	0.928624	0
f_OTU_243	f_OTU_68	-0.959905	0
f_OTU_243	f_OTU_607	-0.97652	0
f_OTU_243	f_OTU_92	-0.956256	0.01
f_OTU_243	f_OTU_112	-0.941186	0.01
f_OTU_243	f_OTU_1332	0.930156	0
f_OTU_243	f_OTU_855	-0.932706	0
f_OTU_243	f_OTU_578	0.917605	0.01
f_OTU_243	f_OTU_1908	0.97175	0
f_OTU_243	f_OTU_175	-0.956369	0
f_OTU_243	f_OTU_1082	0.910162	0.01
f_OTU_243	b_OTU_79	-0.973193	0.01
f_OTU_243	b_OTU_532	-0.935532	0
f_OTU_243	b_OTU_938	-0.931176	0
f_OTU_243	b_OTU_156	-0.942284	0.01
f_OTU_243	b_OTU_291	-0.972746	0.01
f_OTU_243	f_OTU_1615	-0.959012	0
f_OTU_243	f_OTU_152	-0.949711	0.01
f_OTU_243	f_OTU_581	-0.921921	0
f_OTU_243	b_OTU_60	-0.941237	0.01
f_OTU_243	f_OTU_520	0.95638	0
f_OTU_243	f_OTU_301	0.940045	0
f_OTU_243	f_OTU_3207	0.962696	0
f_OTU_617	b_OTU_463	-0.957673	0
f_OTU_617	f_OTU_17	-0.958315	0.01
f_OTU_617	f_OTU_76	-0.95466	0
f_OTU_617	f_OTU_123	-0.966493	0
f_OTU_617	f_OTU_315	-0.957937	0
f_OTU_617	b_OTU_67	-0.955778	0
f_OTU_617	b_OTU_604	-0.952424	0.01
f_OTU_617	b_OTU_520	-0.93081	0.01
f_OTU_617	f_OTU_1435	0.962781	0
f_OTU_617	f_OTU_1233	-0.967324	0.01
f_OTU_617	f_OTU_133	-0.944834	0
f_OTU_617	f_OTU_2143	0.942585	0
f_OTU_66	f_OTU_44	0.972189	0.01
f_OTU_66	f_OTU_211	0.939745	0
f_OTU_66	b_OTU_539	0.92441	0.01
f_OTU_74	f_OTU_1034	0.949309	0.01
f_OTU_74	f_OTU_54	-0.961655	0
f_OTU_74	b_OTU_89	-0.971449	0.01
f_OTU_74	b_OTU_336	0.9511	0.01
f_OTU_74	b_OTU_1481	-0.976455	0.01
f_OTU_74	b_OTU_1914	-0.974021	0.01
f_OTU_74	f_OTU_50	-0.962286	0.01
f_OTU_74	b_OTU_699	0.951533	0.01
f_OTU_74	b_OTU_407	-0.947585	0.01
f_OTU_74	f_OTU_158	0.941486	0.01
f_OTU_74	b_OTU_644	-0.97506	0
f_OTU_74	b_OTU_685	-0.968246	0.01
f_OTU_74	b_OTU_2311	-0.954186	0.01
f_OTU_74	b_OTU_503	-0.976775	0
f_OTU_74	f_OTU_164	-0.979529	0
f_OTU_74	b_OTU_750	-0.968842	0.01
f_OTU_74	b_OTU_78	0.934106	0.01
f_OTU_43	f_OTU_81	0.956341	0
f_OTU_43	f_OTU_45	0.951766	0
f_OTU_43	f_OTU_297	0.920893	0.01
f_OTU_43	b_OTU_244	0.893118	0.01
f_OTU_46	f_OTU_288	0.986587	0.01
f_OTU_46	f_OTU_80	0.93876	0
f_OTU_46	f_OTU_611	0.975369	0.01
f_OTU_46	b_OTU_115	0.947754	0
f_OTU_46	f_OTU_581	0.948027	0
f_OTU_385	f_OTU_687	0.954602	0.01
f_OTU_385	f_OTU_56	-0.942211	0
f_OTU_385	f_OTU_847	0.953048	0.01
f_OTU_385	f_OTU_92	-0.967283	0
f_OTU_385	f_OTU_626	0.956885	0
f_OTU_385	f_OTU_112	-0.955739	0.01
f_OTU_385	f_OTU_855	-0.926759	0.01
f_OTU_385	f_OTU_175	-0.969494	0
f_OTU_385	b_OTU_33	-0.953271	0
f_OTU_385	b_OTU_213	-0.953235	0.01
f_OTU_385	b_OTU_156	-0.960228	0.01
f_OTU_385	f_OTU_1615	-0.95953	0.01
f_OTU_385	b_OTU_97	-0.962794	0.01
f_OTU_385	b_OTU_60	-0.955535	0
f_OTU_385	f_OTU_301	0.895384	0
f_OTU_385	b_OTU_555	-0.968352	0.01
f_OTU_314	f_OTU_363	0.939805	0
f_OTU_722	f_OTU_905	0.949992	0.01
f_OTU_722	f_OTU_40	-0.948232	0
f_OTU_722	f_OTU_847	0.969623	0
f_OTU_722	f_OTU_98	-0.952216	0
f_OTU_722	f_OTU_68	-0.961854	0.01
f_OTU_722	f_OTU_607	-0.964	0.01
f_OTU_722	f_OTU_611	-0.944933	0.01
f_OTU_722	f_OTU_546	0.928486	0
f_OTU_722	f_OTU_855	-0.946744	0.01
f_OTU_722	f_OTU_578	0.95051	0.01
f_OTU_722	f_OTU_672	0.935711	0
f_OTU_722	f_OTU_590	0.950309	0.01
f_OTU_722	f_OTU_175	-0.968557	0
f_OTU_722	f_OTU_1082	0.937177	0
f_OTU_722	b_OTU_33	-0.944981	0
f_OTU_722	b_OTU_213	-0.950444	0.01
f_OTU_722	b_OTU_156	-0.947674	0.01
f_OTU_722	b_OTU_36	-0.954263	0.01
f_OTU_722	b_OTU_291	-0.961771	0
f_OTU_722	f_OTU_220	-0.945438	0.01
f_OTU_722	b_OTU_144	-0.97403	0
f_OTU_722	f_OTU_152	-0.97003	0
f_OTU_687	f_OTU_377	-0.964436	0.01
f_OTU_687	f_OTU_68	-0.96917	0.01
f_OTU_687	f_OTU_607	-0.954939	0.01
f_OTU_687	f_OTU_92	-0.976333	0.01
f_OTU_687	f_OTU_112	-0.97297	0.01
f_OTU_687	f_OTU_546	0.940727	0.01
f_OTU_687	f_OTU_590	0.963183	0
f_OTU_687	f_OTU_1908	0.940009	0.01
f_OTU_687	f_OTU_175	-0.956362	0.01
f_OTU_687	b_OTU_532	-0.96352	0
f_OTU_687	b_OTU_938	-0.960914	0.01
f_OTU_687	b_OTU_156	-0.978066	0
f_OTU_687	b_OTU_144	-0.964259	0.01
f_OTU_687	b_OTU_97	-0.968864	0.01
f_OTU_687	b_OTU_557	-0.97126	0
f_OTU_687	b_OTU_584	-0.948892	0.01
f_OTU_687	f_OTU_3207	0.928905	0
f_OTU_583	f_OTU_1034	0.966027	0
f_OTU_583	f_OTU_57	0.956041	0
f_OTU_583	f_OTU_54	-0.956991	0.01
f_OTU_583	b_OTU_89	-0.973096	0
f_OTU_583	f_OTU_825	0.944335	0
f_OTU_583	b_OTU_1141	0.943018	0.01
f_OTU_583	b_OTU_1481	-0.956655	0
f_OTU_583	f_OTU_1407	0.926979	0.01
f_OTU_583	b_OTU_127	0.922539	0.01
f_OTU_583	b_OTU_685	-0.961122	0.01
f_OTU_583	f_OTU_73	0.945806	0
f_OTU_583	b_OTU_672	-0.933646	0.01
f_OTU_72	f_OTU_107	-0.961097	0.01
f_OTU_72	f_OTU_242	0.957749	0
f_OTU_72	f_OTU_351	0.944476	0.01
f_OTU_72	f_OTU_1735	0.921717	0
f_OTU_72	f_OTU_90	-0.930303	0.01
f_OTU_72	f_OTU_286	0.941224	0
f_OTU_72	b_OTU_75	0.960935	0.01
f_OTU_72	f_OTU_372	0.950187	0.01
f_OTU_72	f_OTU_555	-0.950604	0
f_OTU_72	b_OTU_330	0.96567	0.01
f_OTU_72	f_OTU_640	0.972974	0
f_OTU_72	b_OTU_2429	-0.954755	0
f_OTU_71	f_OTU_746	-0.974302	0
f_OTU_71	f_OTU_508	-0.977574	0.01
f_OTU_71	f_OTU_489	-0.979742	0
f_OTU_71	f_OTU_439	-0.94979	0.01
f_OTU_71	f_OTU_494	-0.949337	0.01
f_OTU_71	f_OTU_642	-0.948391	0.01
f_OTU_71	f_OTU_1161	0.942567	0
f_OTU_71	f_OTU_586	-0.955035	0.01
f_OTU_71	f_OTU_576	-0.965702	0.01
f_OTU_71	f_OTU_1811	-0.978574	0
f_OTU_71	f_OTU_522	-0.982976	0.01
f_OTU_71	b_OTU_157	0.959693	0
f_OTU_71	f_OTU_229	0.969335	0.01
f_OTU_71	f_OTU_94	-0.964843	0
f_OTU_71	f_OTU_1713	-0.957856	0.01
f_OTU_71	b_OTU_81	-0.976853	0.01
f_OTU_71	f_OTU_130	0.9638	0
f_OTU_71	f_OTU_664	-0.963075	0.01
f_OTU_71	b_OTU_266	-0.943481	0
f_OTU_71	f_OTU_568	0.942895	0
f_OTU_71	b_OTU_188	0.951165	0
f_OTU_71	f_OTU_201	0.966897	0.01
f_OTU_71	b_OTU_191	-0.949198	0
f_OTU_71	f_OTU_3990	-0.943115	0.01
f_OTU_71	b_OTU_1815	0.936249	0.01
f_OTU_71	f_OTU_221	0.982888	0.01
f_OTU_71	f_OTU_1455	-0.927937	0
f_OTU_563	f_OTU_492	0.981478	0.01
f_OTU_563	b_OTU_409	0.964301	0.01
f_OTU_563	f_OTU_171	0.964481	0
f_OTU_563	b_OTU_15	0.972307	0.01
f_OTU_563	f_OTU_149	0.963421	0
f_OTU_563	f_OTU_125	0.966253	0.01
f_OTU_563	f_OTU_737	0.967372	0
f_OTU_563	f_OTU_1634	-0.954644	0.01
f_OTU_563	f_OTU_124	-0.971942	0.01
f_OTU_563	f_OTU_391	-0.964622	0
f_OTU_563	f_OTU_244	0.968182	0.01
f_OTU_563	f_OTU_1786	-0.947912	0
f_OTU_563	f_OTU_297	0.982058	0
f_OTU_563	b_OTU_297	0.969472	0
f_OTU_563	f_OTU_194	-0.956547	0.01
f_OTU_563	b_OTU_481	0.96926	0.01
f_OTU_563	b_OTU_1310	-0.953491	0
f_OTU_563	b_OTU_670	-0.929039	0
f_OTU_563	b_OTU_187	0.97208	0.01
f_OTU_288	f_OTU_377	0.984665	0
f_OTU_288	f_OTU_1134	-0.940885	0.01
f_OTU_288	f_OTU_92	0.966892	0
f_OTU_288	f_OTU_611	0.986994	0
f_OTU_288	f_OTU_1695	0.936981	0
f_OTU_288	f_OTU_1927	0.973635	0.01
f_OTU_288	f_OTU_2699	-0.906167	0.01
f_OTU_288	b_OTU_115	0.984669	0.01
f_OTU_288	f_OTU_152	0.956024	0
f_OTU_288	f_OTU_581	0.979623	0.01
f_OTU_288	b_OTU_1057	0.926702	0.01
f_OTU_288	b_OTU_584	0.982373	0
b_OTU_8	f_OTU_542	-0.950544	0.01
b_OTU_8	f_OTU_746	-0.955377	0
b_OTU_8	f_OTU_140	0.960388	0
b_OTU_8	f_OTU_118	0.951852	0
b_OTU_8	f_OTU_50	-0.908467	0.01
b_OTU_8	f_OTU_201	0.951714	0.01
b_OTU_8	f_OTU_222	0.962627	0.01
b_OTU_8	f_OTU_764	-0.955832	0
f_OTU_492	f_OTU_23	0.968011	0.01
f_OTU_492	f_OTU_95	0.941519	0
f_OTU_492	f_OTU_125	0.978242	0
f_OTU_492	f_OTU_737	0.968663	0.01
f_OTU_492	f_OTU_1634	-0.961924	0.01
f_OTU_492	f_OTU_124	-0.963085	0.01
f_OTU_492	f_OTU_391	-0.975626	0.01
f_OTU_492	f_OTU_244	0.967417	0.01
f_OTU_492	f_OTU_296	0.962818	0.01
f_OTU_492	f_OTU_538	0.983486	0
f_OTU_492	b_OTU_297	0.957601	0.01
f_OTU_492	b_OTU_244	0.961467	0.01
f_OTU_492	b_OTU_1310	-0.946708	0.01
f_OTU_492	b_OTU_1810	-0.969754	0
f_OTU_492	b_OTU_2594	-0.968229	0.01
f_OTU_492	b_OTU_375	-0.973451	0
f_OTU_492	b_OTU_94	-0.955511	0
f_OTU_51	f_OTU_1470	-0.949218	0
f_OTU_51	b_OTU_463	0.994535	0
f_OTU_51	f_OTU_17	0.967866	0
f_OTU_51	f_OTU_76	0.985479	0.01
f_OTU_51	b_OTU_57	0.938917	0.01
f_OTU_51	b_OTU_21	0.985631	0.01
f_OTU_51	f_OTU_123	0.974262	0.01
f_OTU_51	f_OTU_315	0.983327	0
f_OTU_51	b_OTU_23	0.940664	0.01
f_OTU_51	f_OTU_28	0.98306	0.01
f_OTU_51	f_OTU_655	-0.932253	0.01
f_OTU_51	b_OTU_179	0.929753	0.01
f_OTU_51	f_OTU_153	0.989456	0.01
f_OTU_51	b_OTU_45	0.959163	0.01
f_OTU_51	b_OTU_192	0.958192	0.01
f_OTU_51	f_OTU_733	0.977581	0
f_OTU_51	b_OTU_307	0.98022	0
f_OTU_51	b_OTU_67	0.989203	0
f_OTU_51	f_OTU_119	0.980005	0.01
f_OTU_51	b_OTU_425	0.978427	0
f_OTU_51	f_OTU_394	-0.933928	0.01
f_OTU_51	b_OTU_604	0.976647	0
f_OTU_51	f_OTU_3013	-0.954394	0
f_OTU_51	b_OTU_415	0.985293	0.01
f_OTU_51	f_OTU_1017	-0.941556	0
f_OTU_51	b_OTU_2307	0.97232	0.01
f_OTU_51	f_OTU_1233	0.981518	0.01
f_OTU_51	f_OTU_133	0.977622	0
f_OTU_51	f_OTU_251	0.981933	0
f_OTU_51	f_OTU_3912	-0.950321	0.01
f_OTU_51	f_OTU_245	-0.952402	0
f_OTU_51	b_OTU_569	0.966358	0
f_OTU_51	b_OTU_317	0.968355	0
f_OTU_78	f_OTU_185	-0.898102	0.01
f_OTU_13	b_OTU_100	0.970628	0
f_OTU_13	b_OTU_532	0.935039	0.01
f_OTU_13	b_OTU_938	0.941513	0
f_OTU_13	f_OTU_269	0.980809	0.01
f_OTU_13	b_OTU_166	0.979198	0.01
f_OTU_13	f_OTU_1349	0.969791	0
f_OTU_13	b_OTU_195	0.974821	0
f_OTU_13	b_OTU_325	0.968157	0.01
f_OTU_55	b_OTU_233	0.938692	0
f_OTU_55	b_OTU_45	0.968423	0.01
f_OTU_55	f_OTU_251	0.941615	0
b_OTU_5	f_OTU_1786	0.937151	0
f_OTU_56	f_OTU_905	-0.931782	0.01
f_OTU_56	f_OTU_377	0.973817	0
f_OTU_56	f_OTU_68	0.943908	0.01
f_OTU_56	f_OTU_277	0.959359	0.01
f_OTU_56	f_OTU_80	0.931676	0
f_OTU_56	f_OTU_1134	-0.96751	0
f_OTU_56	f_OTU_92	0.973116	0.01
f_OTU_56	f_OTU_611	0.935107	0
f_OTU_56	f_OTU_112	0.960632	0
f_OTU_56	f_OTU_546	-0.944185	0.01
f_OTU_56	b_OTU_125	0.941597	0.01
f_OTU_56	f_OTU_578	-0.964245	0
f_OTU_56	f_OTU_450	-0.940879	0.01
f_OTU_56	f_OTU_1908	-0.953845	0.01
f_OTU_56	b_OTU_33	0.991264	0
f_OTU_56	b_OTU_532	0.934946	0.01
f_OTU_56	b_OTU_213	0.955069	0
f_OTU_56	b_OTU_156	0.91652	0.01
f_OTU_56	f_OTU_1927	0.944186	0
f_OTU_56	f_OTU_220	0.978574	0.01
f_OTU_56	b_OTU_115	0.960803	0
f_OTU_56	b_OTU_97	0.934405	0.01
f_OTU_56	f_OTU_581	0.943412	0.01
f_OTU_56	b_OTU_584	0.981629	0
f_OTU_542	b_OTU_169	-0.923433	0
f_OTU_542	f_OTU_140	-0.969157	0
f_OTU_542	b_OTU_407	0.9408	0
f_OTU_542	f_OTU_161	-0.962238	0
f_OTU_542	f_OTU_228	0.94989	0
f_OTU_561	f_OTU_40	0.983619	0
f_OTU_561	f_OTU_377	0.938933	0
f_OTU_561	f_OTU_98	0.982946	0.01
f_OTU_561	f_OTU_626	-0.952532	0
f_OTU_561	f_OTU_611	0.963589	0.01
f_OTU_561	f_OTU_284	-0.930194	0
f_OTU_561	b_OTU_868	-0.946869	0
f_OTU_561	f_OTU_316	0.982587	0
f_OTU_561	b_OTU_79	0.943151	0
f_OTU_561	b_OTU_364	-0.936909	0
f_OTU_561	f_OTU_238	0.956591	0.01
f_OTU_561	f_OTU_581	0.954383	0
f_OTU_561	f_OTU_520	-0.942689	0
f_OTU_23	f_OTU_124	-0.938657	0
f_OTU_23	b_OTU_292	-0.923389	0
b_OTU_7	f_OTU_409	0.956115	0
b_OTU_7	b_OTU_100	0.935827	0
b_OTU_7	f_OTU_269	0.925298	0
b_OTU_7	f_OTU_138	0.942584	0
b_OTU_7	f_OTU_659	-0.900312	0
b_OTU_7	f_OTU_1349	0.95267	0.01
b_OTU_7	b_OTU_195	0.93273	0.01
b_OTU_7	b_OTU_325	0.929529	0
f_OTU_135	b_OTU_365	-0.959403	0.01
f_OTU_135	f_OTU_855	-0.938132	0
f_OTU_135	f_OTU_1167	-0.943372	0.01
f_OTU_135	b_OTU_868	0.94301	0
f_OTU_135	f_OTU_194	0.907686	0
f_OTU_905	f_OTU_40	-0.950439	0
f_OTU_905	f_OTU_377	-0.942932	0
f_OTU_905	f_OTU_389	0.951594	0.01
f_OTU_905	f_OTU_847	0.952712	0.01
f_OTU_905	f_OTU_98	-0.95254	0.01
f_OTU_905	f_OTU_68	-0.966629	0
f_OTU_905	f_OTU_607	-0.962722	0
f_OTU_905	f_OTU_92	-0.945436	0
f_OTU_905	f_OTU_673	0.938399	0.01
f_OTU_905	f_OTU_578	0.952271	0
f_OTU_905	b_OTU_868	0.937356	0
f_OTU_905	f_OTU_316	-0.956233	0
f_OTU_905	b_OTU_36	-0.96134	0
f_OTU_905	f_OTU_152	-0.962271	0.01
f_OTU_905	f_OTU_442	0.937729	0.01
f_OTU_905	b_OTU_97	-0.96536	0.01
f_OTU_905	b_OTU_557	-0.964973	0.01
f_OTU_905	b_OTU_584	-0.945017	0
f_OTU_113	f_OTU_855	0.972078	0.01
f_OTU_113	f_OTU_1167	0.985789	0.01
f_OTU_113	f_OTU_175	0.923478	0
f_OTU_113	b_OTU_79	0.960531	0
f_OTU_113	b_OTU_1990	0.96309	0
f_OTU_113	b_OTU_481	0.911199	0.01
f_OTU_40	f_OTU_98	0.97996	0.01
f_OTU_40	f_OTU_92	0.950474	0.01
f_OTU_40	f_OTU_611	0.97145	0.01
f_OTU_40	f_OTU_855	0.967519	0
f_OTU_40	b_OTU_868	-0.965292	0.01
f_OTU_40	f_OTU_316	0.984278	0
f_OTU_40	b_OTU_79	0.957682	0.01
f_OTU_40	f_OTU_2455	-0.919441	0
f_OTU_40	f_OTU_238	0.954228	0.01
f_OTU_40	f_OTU_152	0.960453	0.01
f_OTU_40	f_OTU_581	0.961279	0
f_OTU_44	b_OTU_1113	0.981608	0.01
f_OTU_44	b_OTU_180	0.974381	0.01
f_OTU_44	b_OTU_293	0.941799	0.01
f_OTU_44	b_OTU_539	0.976627	0.01
f_OTU_44	b_OTU_458	0.969346	0.01
f_OTU_44	b_OTU_879	0.880496	0.01
f_OTU_44	b_OTU_96	0.960457	0
f_OTU_44	b_OTU_471	0.964153	0
f_OTU_211	b_OTU_471	0.938295	0
f_OTU_377	f_OTU_389	-0.944872	0.01
f_OTU_377	f_OTU_847	-0.943744	0
f_OTU_377	f_OTU_98	0.973383	0.01
f_OTU_377	f_OTU_80	0.933799	0
f_OTU_377	f_OTU_1134	-0.950773	0
f_OTU_377	f_OTU_92	0.995278	0.01
f_OTU_377	f_OTU_611	0.986136	0
f_OTU_377	f_OTU_1332	-0.953593	0.01
f_OTU_377	f_OTU_703	-0.949803	0
f_OTU_377	f_OTU_450	-0.932559	0
f_OTU_377	f_OTU_590	-0.950749	0
f_OTU_377	f_OTU_710	-0.936075	0.01
f_OTU_377	f_OTU_1908	-0.958545	0
f_OTU_377	b_OTU_62	-0.930651	0.01
f_OTU_377	b_OTU_33	0.969474	0.01
f_OTU_377	f_OTU_2142	-0.95859	0
f_OTU_377	f_OTU_2380	-0.937201	0
f_OTU_377	f_OTU_1927	0.978677	0
f_OTU_377	f_OTU_220	0.967864	0.01
f_OTU_377	f_OTU_1330	-0.945009	0.01
f_OTU_377	b_OTU_144	0.971732	0.01
f_OTU_377	f_OTU_1615	0.961585	0
f_OTU_377	b_OTU_115	0.987599	0
f_OTU_377	f_OTU_152	0.978681	0
f_OTU_377	f_OTU_442	-0.967892	0
f_OTU_377	f_OTU_581	0.974163	0.01
f_OTU_377	b_OTU_557	0.970016	0
f_OTU_377	b_OTU_584	0.987225	0.01
f_OTU_377	b_OTU_60	0.952341	0.01
f_OTU_377	b_OTU_2652	-0.958537	0.01
f_OTU_389	f_OTU_68	-0.950061	0.01
f_OTU_389	f_OTU_1134	0.965451	0.01
f_OTU_389	f_OTU_626	0.953612	0
f_OTU_389	f_OTU_112	-0.933743	0.01
f_OTU_389	f_OTU_703	0.93472	0.01
f_OTU_389	f_OTU_578	0.937855	0
f_OTU_389	f_OTU_1908	0.939667	0.01
f_OTU_389	f_OTU_392	0.946166	0.01
f_OTU_389	b_OTU_532	-0.945799	0.01
f_OTU_389	b_OTU_291	-0.941332	0
f_OTU_389	b_OTU_144	-0.946948	0
f_OTU_389	f_OTU_1615	-0.955347	0.01
f_OTU_389	f_OTU_2783	0.925661	0
f_OTU_389	f_OTU_152	-0.950681	0
f_OTU_389	b_OTU_97	-0.962696	0.01
f_OTU_389	b_OTU_1990	-0.96076	0
f_OTU_389	f_OTU_2059	0.942819	0
f_OTU_389	f_OTU_1561	0.914692	0.01
f_OTU_389	f_OTU_3987	0.9544	0.01
f_OTU_746	b_OTU_169	-0.926373	0.01
f_OTU_746	f_OTU_508	0.974978	0.01
f_OTU_746	f_OTU_489	0.985805	0
f_OTU_746	f_OTU_439	0.97001	0.01
f_OTU_746	f_OTU_140	-0.954459	0
f_OTU_746	f_OTU_1811	0.975589	0.01
f_OTU_746	f_OTU_522	0.981869	0.01
f_OTU_746	b_OTU_157	-0.947561	0.01
f_OTU_746	f_OTU_549	0.953556	0.01
f_OTU_746	f_OTU_1713	0.941843	0.01
f_OTU_746	b_OTU_81	0.976478	0
f_OTU_746	f_OTU_664	0.958047	0.01
f_OTU_746	b_OTU_266	0.959033	0.01
f_OTU_746	b_OTU_188	-0.968418	0.01
f_OTU_746	b_OTU_191	0.955274	0
f_OTU_746	b_OTU_201	-0.927171	0
f_OTU_746	b_OTU_607	-0.921067	0.01
f_OTU_847	f_OTU_98	-0.948709	0
f_OTU_847	f_OTU_68	-0.966964	0.01
f_OTU_847	f_OTU_607	-0.965405	0
f_OTU_847	f_OTU_673	0.953703	0
f_OTU_847	f_OTU_672	0.932648	0
f_OTU_847	f_OTU_175	-0.965958	0.01
f_OTU_847	b_OTU_33	-0.941711	0.01
f_OTU_847	b_OTU_938	-0.949289	0
f_OTU_847	f_OTU_2699	0.940244	0.01
f_OTU_847	b_OTU_144	-0.961752	0
f_OTU_847	f_OTU_1615	-0.963005	0
f_OTU_847	f_OTU_152	-0.95412	0
f_OTU_847	f_OTU_442	0.938591	0.01
f_OTU_847	b_OTU_83	-0.933736	0.01
f_OTU_847	b_OTU_97	-0.966348	0
f_OTU_847	b_OTU_557	-0.950648	0.01
f_OTU_847	b_OTU_60	-0.955932	0.01
f_OTU_77	f_OTU_508	-0.93674	0
f_OTU_77	f_OTU_28	0.963133	0.01
f_OTU_77	f_OTU_201	0.947624	0
f_OTU_77	b_OTU_88	0.952664	0.01
f_OTU_77	f_OTU_402	0.961532	0.01
f_OTU_467	f_OTU_99	-0.938466	0
f_OTU_467	f_OTU_54	-0.958977	0.01
f_OTU_467	b_OTU_336	0.925452	0
f_OTU_467	b_OTU_1481	-0.967578	0
f_OTU_467	f_OTU_1407	0.926552	0.01
f_OTU_467	b_OTU_78	0.939347	0.01
b_OTU_10	f_OTU_611	-0.941598	0.01
b_OTU_10	b_OTU_110	0.944106	0.01
b_OTU_10	f_OTU_284	0.935695	0.01
f_OTU_85	f_OTU_107	0.967572	0.01
f_OTU_85	f_OTU_242	-0.960031	0
f_OTU_85	f_OTU_670	0.973437	0
f_OTU_85	f_OTU_155	0.975802	0.01
f_OTU_85	f_OTU_272	0.976407	0.01
f_OTU_85	f_OTU_126	0.971597	0.01
f_OTU_85	f_OTU_110	0.931058	0
f_OTU_85	f_OTU_90	0.957105	0
f_OTU_85	f_OTU_4054	-0.96975	0
f_OTU_85	b_OTU_75	-0.942799	0.01
f_OTU_85	f_OTU_659	-0.951179	0
f_OTU_85	b_OTU_42	0.927875	0
f_OTU_85	b_OTU_207	-0.944694	0
f_OTU_85	f_OTU_329	-0.921968	0
f_OTU_85	b_OTU_2509	0.947153	0
f_OTU_85	f_OTU_338	0.963681	0.01
f_OTU_85	f_OTU_640	-0.952503	0
f_OTU_85	b_OTU_603	-0.955925	0
f_OTU_85	f_OTU_172	0.949366	0.01
f_OTU_899	f_OTU_608	0.936712	0.01
f_OTU_899	f_OTU_165	-0.961896	0.01
f_OTU_899	b_OTU_1113	-0.940458	0.01
f_OTU_899	f_OTU_1418	0.930814	0.01
f_OTU_899	b_OTU_183	-0.927026	0
f_OTU_899	b_OTU_879	-0.926367	0
f_OTU_98	f_OTU_1134	-0.930966	0.01
f_OTU_98	f_OTU_1332	-0.974333	0.01
f_OTU_98	f_OTU_855	0.97631	0.01
f_OTU_98	b_OTU_868	-0.953393	0
f_OTU_98	f_OTU_316	0.989106	0.01
f_OTU_98	f_OTU_590	-0.950952	0
f_OTU_98	f_OTU_1082	-0.927646	0
f_OTU_98	f_OTU_1894	-0.958277	0.01
f_OTU_98	b_OTU_36	0.963684	0
f_OTU_98	b_OTU_364	-0.963358	0
f_OTU_98	f_OTU_238	0.942631	0
f_OTU_98	b_OTU_144	0.968669	0.01
f_OTU_98	f_OTU_1615	0.970699	0
f_OTU_98	b_OTU_115	0.966404	0.01
f_OTU_98	f_OTU_442	-0.946077	0.01
f_OTU_98	f_OTU_581	0.975595	0.01
f_OTU_98	b_OTU_557	0.962076	0.01
f_OTU_98	b_OTU_60	0.971375	0
f_OTU_958	b_OTU_644	-0.959218	0.01
f_OTU_958	b_OTU_1088	-0.957753	0.01
f_OTU_958	f_OTU_3041	0.962071	0.01
f_OTU_1470	b_OTU_463	-0.964167	0.01
f_OTU_1470	f_OTU_17	-0.968812	0.01
f_OTU_1470	f_OTU_76	-0.953453	0.01
f_OTU_1470	b_OTU_45	-0.946117	0.01
f_OTU_1470	b_OTU_192	-0.958916	0
f_OTU_1470	f_OTU_733	-0.948968	0
f_OTU_1470	b_OTU_307	-0.946685	0.01
f_OTU_1470	b_OTU_2307	-0.970307	0
f_OTU_1470	f_OTU_1233	-0.951001	0.01
f_OTU_1470	b_OTU_569	-0.940533	0
f_OTU_608	b_OTU_118	-0.969391	0
f_OTU_608	f_OTU_165	-0.951694	0
f_OTU_608	b_OTU_96	-0.940018	0
f_OTU_608	f_OTU_3164	0.918152	0
b_OTU_91	f_OTU_286	-0.921821	0.01
b_OTU_91	f_OTU_338	0.941031	0
b_OTU_91	f_OTU_172	0.946295	0.01
f_OTU_115	b_OTU_118	0.966917	0.01
f_OTU_115	f_OTU_165	0.950464	0
f_OTU_115	f_OTU_818	-0.91666	0.01
f_OTU_115	b_OTU_148	0.969528	0.01
f_OTU_115	b_OTU_183	0.939741	0.01
f_OTU_115	b_OTU_879	0.951041	0.01
f_OTU_115	f_OTU_2149	-0.907933	0.01
f_OTU_115	f_OTU_309	0.951144	0
f_OTU_115	f_OTU_2871	-0.949624	0.01
f_OTU_68	f_OTU_1134	-0.949741	0
f_OTU_68	f_OTU_607	0.98884	0
f_OTU_68	f_OTU_92	0.982226	0
f_OTU_68	f_OTU_112	0.990861	0.01
f_OTU_68	f_OTU_673	-0.959101	0
f_OTU_68	f_OTU_546	-0.943894	0.01
f_OTU_68	f_OTU_1350	-0.936426	0.01
f_OTU_68	f_OTU_855	0.943659	0.01
f_OTU_68	f_OTU_578	-0.962026	0.01
f_OTU_68	f_OTU_590	-0.969376	0.01
f_OTU_68	f_OTU_1908	-0.956095	0.01
f_OTU_68	b_OTU_100	0.966385	0
f_OTU_68	f_OTU_175	0.991413	0.01
f_OTU_68	b_OTU_79	0.969862	0
f_OTU_68	f_OTU_1966	-0.971298	0
f_OTU_68	b_OTU_532	0.989197	0
f_OTU_68	b_OTU_213	0.988268	0.01
f_OTU_68	b_OTU_938	0.991034	0.01
f_OTU_68	f_OTU_2380	-0.951676	0
f_OTU_68	b_OTU_156	0.989141	0
f_OTU_68	f_OTU_269	0.935104	0.01
f_OTU_68	b_OTU_36	0.971437	0.01
f_OTU_68	b_OTU_291	0.986237	0.01
f_OTU_68	f_OTU_2699	-0.934045	0.01
f_OTU_68	f_OTU_220	0.975885	0
f_OTU_68	b_OTU_144	0.987313	0
f_OTU_68	f_OTU_1615	0.983948	0
f_OTU_68	b_OTU_115	0.95683	0.01
f_OTU_68	f_OTU_152	0.981236	0.01
f_OTU_68	b_OTU_83	0.977983	0.01
f_OTU_68	b_OTU_97	0.992648	0.01
f_OTU_68	b_OTU_332	0.992075	0
f_OTU_68	b_OTU_557	0.9906	0.01
f_OTU_68	b_OTU_584	0.973386	0.01
f_OTU_68	b_OTU_60	0.977041	0
f_OTU_68	b_OTU_238	0.957287	0.01
f_OTU_68	f_OTU_301	-0.927348	0.01
f_OTU_68	f_OTU_1349	0.979827	0.01
f_OTU_68	b_OTU_555	0.97713	0
f_OTU_68	f_OTU_3207	-0.956678	0.01
f_OTU_1034	b_OTU_1481	-0.965349	0.01
f_OTU_1034	b_OTU_699	0.921568	0.01
f_OTU_1034	b_OTU_1088	-0.957262	0.01
f_OTU_1034	b_OTU_127	0.97037	0
f_OTU_1034	f_OTU_164	-0.973488	0
f_OTU_1034	b_OTU_78	0.950207	0.01
b_OTU_463	f_OTU_76	0.980215	0
b_OTU_463	f_OTU_1812	-0.964113	0.01
b_OTU_463	b_OTU_21	0.989404	0
b_OTU_463	f_OTU_123	0.969126	0.01
b_OTU_463	f_OTU_315	0.972675	0
b_OTU_463	b_OTU_23	0.967035	0.01
b_OTU_463	f_OTU_153	0.994539	0
b_OTU_463	b_OTU_45	0.978738	0
b_OTU_463	b_OTU_517	0.959942	0.01
b_OTU_463	b_OTU_192	0.981207	0.01
b_OTU_463	f_OTU_733	0.990203	0.01
b_OTU_463	b_OTU_307	0.991086	0.01
b_OTU_463	b_OTU_67	0.990535	0
b_OTU_463	f_OTU_119	0.9912	0
b_OTU_463	b_OTU_425	0.992169	0.01
b_OTU_463	f_OTU_394	-0.940677	0.01
b_OTU_463	b_OTU_604	0.990653	0
b_OTU_463	b_OTU_415	0.978639	0.01
b_OTU_463	f_OTU_1017	-0.945543	0
b_OTU_463	b_OTU_2307	0.988895	0
b_OTU_463	f_OTU_1233	0.982167	0.01
b_OTU_463	f_OTU_133	0.964947	0.01
b_OTU_463	f_OTU_251	0.983195	0
b_OTU_463	f_OTU_3912	-0.936773	0.01
b_OTU_463	f_OTU_192	0.964971	0
b_OTU_463	f_OTU_245	-0.948573	0.01
b_OTU_463	b_OTU_569	0.957311	0
b_OTU_463	f_OTU_1074	-0.946111	0.01
b_OTU_463	b_OTU_317	0.978996	0
f_OTU_45	f_OTU_169	0.959545	0.01
f_OTU_45	b_OTU_1283	-0.957277	0.01
f_OTU_45	b_OTU_458	0.953255	0
b_OTU_169	f_OTU_1161	0.913071	0.01
b_OTU_169	b_OTU_266	-0.936991	0.01
b_OTU_169	f_OTU_201	0.937332	0
b_OTU_169	b_OTU_352	0.952066	0
b_OTU_169	b_OTU_201	0.939987	0.01
f_OTU_17	f_OTU_76	0.991579	0.01
f_OTU_17	b_OTU_21	0.988926	0
f_OTU_17	f_OTU_170	-0.968824	0
f_OTU_17	f_OTU_123	0.995143	0
f_OTU_17	f_OTU_315	0.968398	0
f_OTU_17	f_OTU_153	0.954375	0
f_OTU_17	f_OTU_178	-0.972746	0
f_OTU_17	b_OTU_192	0.976208	0.01
f_OTU_17	f_OTU_733	0.940014	0.01
f_OTU_17	b_OTU_67	0.98905	0.01
f_OTU_17	b_OTU_604	0.972281	0.01
f_OTU_17	b_OTU_415	0.980938	0.01
f_OTU_17	b_OTU_520	0.964903	0
f_OTU_17	b_OTU_292	0.961777	0
f_OTU_17	b_OTU_2307	0.982625	0
f_OTU_17	f_OTU_1233	0.986373	0.01
f_OTU_17	f_OTU_266	-0.956268	0
f_OTU_17	f_OTU_2143	-0.938764	0.01
f_OTU_17	b_OTU_569	0.98259	0
f_OTU_17	f_OTU_1575	-0.944342	0.01
f_OTU_277	f_OTU_112	0.956289	0.01
f_OTU_277	f_OTU_546	-0.915537	0
f_OTU_277	b_OTU_33	0.974892	0.01
f_OTU_277	f_OTU_220	0.937929	0
f_OTU_277	b_OTU_83	0.95659	0.01
f_OTU_277	b_OTU_332	0.941538	0.01
f_OTU_107	f_OTU_242	-0.955929	0.01
f_OTU_107	f_OTU_155	0.935517	0
f_OTU_107	b_OTU_1082	0.989934	0.01
f_OTU_107	f_OTU_4054	-0.945393	0.01
f_OTU_107	b_OTU_75	-0.971158	0
f_OTU_107	f_OTU_372	-0.94777	0.01
f_OTU_107	f_OTU_338	0.975541	0
f_OTU_107	f_OTU_640	-0.965437	0
f_OTU_107	b_OTU_2429	0.979641	0.01
f_OTU_267	b_OTU_68	-0.938119	0
f_OTU_267	b_OTU_75	0.941196	0.01
f_OTU_267	f_OTU_659	0.933518	0.01
f_OTU_267	f_OTU_338	-0.956615	0.01
f_OTU_267	f_OTU_640	0.969508	0.01
f_OTU_267	b_OTU_289	0.957494	0
f_OTU_80	f_OTU_842	-0.862148	0.01
f_OTU_80	f_OTU_1927	0.963597	0
f_OTU_80	b_OTU_584	0.930095	0.01
f_OTU_508	f_OTU_489	0.97577	0.01
f_OTU_508	f_OTU_380	0.981622	0.01
f_OTU_508	f_OTU_439	0.955077	0.01
f_OTU_508	f_OTU_494	0.967222	0
f_OTU_508	f_OTU_576	0.966256	0
f_OTU_508	f_OTU_1811	0.949809	0.01
f_OTU_508	f_OTU_522	0.978655	0
f_OTU_508	f_OTU_549	0.973057	0.01
f_OTU_508	f_OTU_1713	0.958487	0
f_OTU_508	b_OTU_81	0.959358	0
f_OTU_508	b_OTU_266	0.932255	0.01
f_OTU_508	b_OTU_188	-0.945636	0
f_OTU_508	f_OTU_201	-0.936513	0
f_OTU_508	b_OTU_1057	0.969253	0.01
f_OTU_508	b_OTU_121	0.966124	0.01
f_OTU_508	b_OTU_191	0.960975	0.01
f_OTU_508	f_OTU_3990	0.947531	0
f_OTU_1134	f_OTU_842	0.944421	0
f_OTU_1134	f_OTU_92	-0.953375	0.01
f_OTU_1134	f_OTU_611	-0.936546	0
f_OTU_1134	f_OTU_578	0.931165	0
f_OTU_1134	b_OTU_33	-0.951624	0.01
f_OTU_1134	b_OTU_938	-0.935283	0.01
f_OTU_1134	f_OTU_1615	-0.95973	0
f_OTU_1134	b_OTU_97	-0.953	0.01
f_OTU_1134	b_OTU_557	-0.937969	0.01
f_OTU_1134	b_OTU_584	-0.954396	0.01
b_OTU_61	b_OTU_11	0.941764	0
f_OTU_57	b_OTU_134	-0.965743	0
f_OTU_57	f_OTU_164	-0.962846	0.01
b_OTU_24	f_OTU_99	-0.937175	0.01
b_OTU_24	b_OTU_89	-0.967493	0.01
b_OTU_24	f_OTU_50	-0.949625	0
b_OTU_24	b_OTU_407	-0.939271	0
b_OTU_24	f_OTU_158	0.928611	0.01
b_OTU_24	b_OTU_488	-0.951888	0.01
f_OTU_489	f_OTU_439	0.967106	0.01
f_OTU_489	f_OTU_642	0.960592	0
f_OTU_489	f_OTU_1161	-0.966755	0.01
f_OTU_489	f_OTU_576	0.979584	0
f_OTU_489	f_OTU_1811	0.97094	0
f_OTU_489	f_OTU_522	0.982299	0.01
f_OTU_489	f_OTU_1713	0.960583	0.01
f_OTU_489	b_OTU_81	0.971655	0
f_OTU_489	f_OTU_664	0.965317	0.01
f_OTU_489	b_OTU_1057	0.950244	0.01
f_OTU_489	b_OTU_121	0.913614	0.01
b_OTU_11	b_OTU_134	-0.911795	0.01
b_OTU_11	b_OTU_407	-0.901627	0
b_OTU_170	f_OTU_352	0.946439	0.01
b_OTU_170	f_OTU_99	-0.950473	0.01
b_OTU_170	f_OTU_1490	0.884032	0
b_OTU_170	b_OTU_1481	-0.960061	0
b_OTU_170	b_OTU_685	-0.947468	0.01
b_OTU_170	f_OTU_164	-0.954989	0
f_OTU_242	f_OTU_670	-0.977486	0.01
f_OTU_242	b_OTU_1082	-0.969332	0.01
f_OTU_242	f_OTU_286	0.955996	0.01
f_OTU_242	f_OTU_4054	0.945635	0
f_OTU_242	f_OTU_555	-0.958281	0.01
f_OTU_242	f_OTU_338	-0.965202	0
f_OTU_242	b_OTU_1107	0.964671	0
f_OTU_242	b_OTU_603	0.951641	0
f_OTU_242	f_OTU_172	-0.968769	0.01
f_OTU_352	b_OTU_1481	-0.939789	0.01
f_OTU_352	b_OTU_1914	-0.966216	0
f_OTU_352	b_OTU_699	0.939557	0.01
f_OTU_352	f_OTU_231	0.914157	0.01
f_OTU_352	b_OTU_644	-0.967815	0.01
f_OTU_352	b_OTU_503	-0.949648	0
f_OTU_352	b_OTU_750	-0.985599	0.01
f_OTU_352	b_OTU_105	-0.969775	0.01
f_OTU_352	f_OTU_682	0.957872	0
f_OTU_380	f_OTU_439	0.955585	0
f_OTU_380	f_OTU_494	0.970046	0
f_OTU_380	f_OTU_642	0.972349	0.01
f_OTU_380	f_OTU_586	0.963369	0.01
f_OTU_380	f_OTU_576	0.9794	0
f_OTU_380	f_OTU_1811	0.975323	0.01
f_OTU_380	b_OTU_157	-0.96253	0.01
f_OTU_380	f_OTU_549	0.969906	0.01
f_OTU_380	f_OTU_94	0.948298	0.01
f_OTU_380	f_OTU_1713	0.962855	0.01
f_OTU_380	b_OTU_81	0.978805	0
f_OTU_380	f_OTU_1865	0.935556	0.01
f_OTU_380	b_OTU_1057	0.959858	0
f_OTU_380	b_OTU_1245	0.951196	0
f_OTU_380	f_OTU_1455	0.950111	0.01
f_OTU_607	f_OTU_92	0.966267	0
f_OTU_607	f_OTU_112	0.965896	0.01
f_OTU_607	f_OTU_703	-0.951183	0.01
f_OTU_607	f_OTU_855	0.972702	0.01
f_OTU_607	f_OTU_578	-0.956017	0.01
f_OTU_607	f_OTU_1167	0.964338	0.01
f_OTU_607	b_OTU_100	0.973975	0
f_OTU_607	f_OTU_175	0.992779	0
f_OTU_607	b_OTU_79	0.986383	0
f_OTU_607	b_OTU_532	0.974388	0
f_OTU_607	b_OTU_213	0.973659	0
f_OTU_607	b_OTU_938	0.991187	0.01
f_OTU_607	b_OTU_156	0.984896	0.01
f_OTU_607	b_OTU_36	0.989598	0.01
f_OTU_607	b_OTU_291	0.985853	0
f_OTU_607	b_OTU_144	0.991956	0
f_OTU_607	f_OTU_1615	0.992886	0.01
f_OTU_607	f_OTU_152	0.973091	0.01
f_OTU_607	b_OTU_97	0.991943	0.01
f_OTU_607	b_OTU_332	0.964895	0.01
f_OTU_607	b_OTU_1990	0.984651	0
f_OTU_607	f_OTU_2059	-0.944016	0.01
f_OTU_607	b_OTU_557	0.979185	0
f_OTU_607	b_OTU_584	0.950936	0
f_OTU_607	b_OTU_60	0.992302	0.01
f_OTU_607	b_OTU_238	0.968032	0.01
f_OTU_607	f_OTU_1349	0.967947	0.01
f_OTU_607	b_OTU_195	0.959366	0.01
f_OTU_607	b_OTU_555	0.966568	0.01
b_OTU_44	f_OTU_50	-0.942883	0
b_OTU_233	f_OTU_153	0.948495	0
b_OTU_233	b_OTU_45	0.957318	0.01
b_OTU_233	b_OTU_307	0.97534	0
b_OTU_233	f_OTU_119	0.957269	0
b_OTU_233	f_OTU_250	0.977311	0
b_OTU_233	f_OTU_133	0.917984	0.01
b_OTU_233	f_OTU_251	0.955792	0
b_OTU_409	f_OTU_95	0.97992	0
b_OTU_409	b_OTU_52	-0.930226	0.01
b_OTU_409	f_OTU_149	0.97607	0
b_OTU_409	f_OTU_125	0.911287	0
b_OTU_409	f_OTU_737	0.965897	0.01
b_OTU_409	f_OTU_297	0.968448	0.01
b_OTU_409	b_OTU_297	0.956222	0
b_OTU_409	f_OTU_194	-0.939206	0.01
b_OTU_409	b_OTU_481	0.96913	0.01
b_OTU_409	b_OTU_105	-0.92339	0
f_OTU_95	f_OTU_171	0.987056	0
f_OTU_95	f_OTU_149	0.970466	0.01
f_OTU_95	f_OTU_1634	-0.935013	0.01
f_OTU_95	f_OTU_124	-0.951811	0.01
f_OTU_95	f_OTU_297	0.953523	0.01
f_OTU_95	b_OTU_297	0.974318	0.01
f_OTU_95	b_OTU_244	0.938243	0
f_OTU_95	f_OTU_194	-0.953255	0.01
f_OTU_95	b_OTU_481	0.976256	0
f_OTU_95	b_OTU_111	0.961424	0
f_OTU_95	f_OTU_2842	0.965443	0.01
f_OTU_95	b_OTU_2558	-0.931759	0.01
f_OTU_842	f_OTU_1660	0.936903	0
f_OTU_842	f_OTU_152	-0.94515	0.01
f_OTU_842	b_OTU_584	-0.939604	0.01
b_OTU_40	f_OTU_1811	-0.938085	0.01
f_OTU_92	f_OTU_611	0.970866	0
f_OTU_92	f_OTU_112	0.974271	0.01
f_OTU_92	f_OTU_703	-0.962741	0.01
f_OTU_92	f_OTU_316	0.947686	0.01
f_OTU_92	f_OTU_710	-0.954567	0.01
f_OTU_92	f_OTU_1908	-0.964016	0.01
f_OTU_92	f_OTU_1082	-0.967739	0.01
f_OTU_92	b_OTU_33	0.977224	0
f_OTU_92	f_OTU_1894	-0.969285	0
f_OTU_92	f_OTU_1966	-0.956949	0
f_OTU_92	b_OTU_213	0.946745	0
f_OTU_92	f_OTU_2455	-0.942047	0
f_OTU_92	b_OTU_938	0.94654	0
f_OTU_92	f_OTU_2380	-0.949104	0.01
f_OTU_92	b_OTU_36	0.958458	0
f_OTU_92	f_OTU_1927	0.961776	0
f_OTU_92	f_OTU_220	0.983272	0.01
f_OTU_92	f_OTU_1330	-0.951267	0.01
f_OTU_92	b_OTU_144	0.984666	0
f_OTU_92	f_OTU_1615	0.981681	0.01
f_OTU_92	b_OTU_115	0.987386	0.01
f_OTU_92	f_OTU_152	0.988127	0
f_OTU_92	f_OTU_442	-0.957472	0
f_OTU_92	b_OTU_97	0.966653	0.01
f_OTU_92	b_OTU_332	0.941986	0.01
f_OTU_92	f_OTU_2059	-0.934589	0
f_OTU_92	f_OTU_1561	-0.939987	0.01
f_OTU_92	b_OTU_557	0.994037	0
f_OTU_92	b_OTU_584	0.989373	0
f_OTU_92	b_OTU_60	0.956065	0
f_OTU_92	f_OTU_3987	-0.931154	0
f_OTU_171	b_OTU_52	-0.946772	0
f_OTU_171	f_OTU_149	0.979825	0.01
f_OTU_171	f_OTU_125	0.945206	0.01
f_OTU_171	f_OTU_737	0.978678	0
f_OTU_171	f_OTU_1634	-0.933071	0.01
f_OTU_171	f_OTU_391	-0.948986	0.01
f_OTU_171	f_OTU_297	0.953669	0.01
f_OTU_171	f_OTU_296	0.960132	0.01
f_OTU_171	b_OTU_244	0.928292	0.01
f_OTU_171	f_OTU_194	-0.944574	0.01
f_OTU_171	b_OTU_481	0.978264	0
f_OTU_171	b_OTU_111	0.958212	0.01
f_OTU_171	b_OTU_1310	-0.945452	0.01
f_OTU_171	b_OTU_375	-0.91911	0.01
f_OTU_171	f_OTU_2842	0.944436	0
f_OTU_439	f_OTU_522	0.951407	0
f_OTU_439	f_OTU_229	-0.904179	0
f_OTU_439	f_OTU_1713	0.953124	0
f_OTU_439	b_OTU_81	0.971068	0.01
f_OTU_439	f_OTU_664	0.918167	0.01
f_OTU_439	b_OTU_1057	0.957516	0.01
f_OTU_626	b_OTU_156	-0.906712	0
f_OTU_626	b_OTU_36	-0.941366	0.01
f_OTU_626	b_OTU_364	0.945864	0
f_OTU_626	f_OTU_220	-0.955702	0.01
f_OTU_626	f_OTU_1615	-0.962891	0.01
f_OTU_626	b_OTU_97	-0.931249	0.01
f_OTU_626	b_OTU_557	-0.959305	0.01
f_OTU_626	b_OTU_584	-0.9588	0.01
f_OTU_626	b_OTU_60	-0.956807	0
f_OTU_626	f_OTU_1766	0.953186	0
f_OTU_611	f_OTU_673	-0.928949	0.01
f_OTU_611	b_OTU_125	0.940944	0.01
f_OTU_611	f_OTU_703	-0.923343	0.01
f_OTU_611	f_OTU_316	0.956528	0.01
f_OTU_611	f_OTU_710	-0.940008	0.01
f_OTU_611	b_OTU_62	-0.94817	0
f_OTU_611	f_OTU_1082	-0.950875	0
f_OTU_611	f_OTU_1878	-0.937347	0
f_OTU_611	b_OTU_36	0.92818	0.01
f_OTU_611	f_OTU_1615	0.953469	0.01
f_OTU_611	f_OTU_2783	-0.912579	0
f_OTU_611	b_OTU_115	0.976146	0.01
f_OTU_611	f_OTU_152	0.955521	0
f_OTU_611	f_OTU_581	0.980759	0
f_OTU_611	b_OTU_584	0.975862	0
f_OTU_76	f_OTU_1812	-0.964583	0.01
f_OTU_76	b_OTU_21	0.994019	0
f_OTU_76	f_OTU_1715	-0.948266	0
f_OTU_76	f_OTU_884	-0.938488	0.01
f_OTU_76	f_OTU_123	0.990119	0.01
f_OTU_76	f_OTU_315	0.980133	0.01
f_OTU_76	f_OTU_1236	-0.966616	0
f_OTU_76	f_OTU_153	0.971812	0.01
f_OTU_76	f_OTU_178	-0.960002	0
f_OTU_76	b_OTU_45	0.944638	0.01
f_OTU_76	b_OTU_517	0.96039	0
f_OTU_76	b_OTU_192	0.957969	0
f_OTU_76	b_OTU_67	0.990636	0
f_OTU_76	f_OTU_119	0.94568	0.01
f_OTU_76	b_OTU_425	0.974805	0
f_OTU_76	b_OTU_604	0.982262	0.01
f_OTU_76	b_OTU_415	0.987444	0
f_OTU_76	b_OTU_520	0.95644	0
f_OTU_76	f_OTU_1538	-0.935699	0
f_OTU_76	b_OTU_2307	0.979587	0
f_OTU_76	f_OTU_1233	0.992355	0
f_OTU_76	f_OTU_3912	-0.94387	0
f_OTU_76	b_OTU_569	0.984259	0.01
f_OTU_76	f_OTU_1575	-0.931794	0.01
b_OTU_29	b_OTU_156	0.94528	0.01
b_OTU_29	b_OTU_291	0.921395	0.01
b_OTU_52	f_OTU_149	-0.903316	0.01
b_OTU_52	f_OTU_2842	-0.92094	0.01
b_OTU_15	f_OTU_149	0.897498	0.01
b_OTU_15	f_OTU_737	0.948876	0
b_OTU_15	f_OTU_244	0.940975	0.01
b_OTU_118	f_OTU_165	0.977086	0
b_OTU_118	b_OTU_1113	0.987283	0
b_OTU_118	f_OTU_1418	-0.952325	0
b_OTU_118	f_OTU_818	-0.971183	0.01
b_OTU_118	f_OTU_1188	-0.963953	0.01
b_OTU_118	b_OTU_148	0.978093	0.01
b_OTU_118	f_OTU_707	-0.954569	0
b_OTU_118	b_OTU_293	0.988599	0
b_OTU_118	b_OTU_54	0.96486	0.01
b_OTU_118	b_OTU_183	0.965941	0.01
b_OTU_118	b_OTU_458	0.975221	0
b_OTU_118	b_OTU_879	0.979459	0.01
b_OTU_118	b_OTU_96	0.987873	0
b_OTU_118	b_OTU_714	0.959556	0
b_OTU_118	f_OTU_2700	-0.924924	0.01
b_OTU_118	b_OTU_37	0.965836	0
b_OTU_118	b_OTU_471	0.962986	0.01
b_OTU_118	b_OTU_593	0.978081	0
b_OTU_217	b_OTU_293	0.934703	0
b_OTU_365	f_OTU_855	0.976828	0
b_OTU_365	b_OTU_160	-0.947845	0
b_OTU_365	b_OTU_79	0.978608	0
b_OTU_365	f_OTU_1966	-0.890701	0
b_OTU_365	b_OTU_938	0.906693	0.01
b_OTU_365	b_OTU_36	0.960727	0.01
f_OTU_112	f_OTU_703	-0.944062	0
f_OTU_112	f_OTU_450	-0.944507	0
f_OTU_112	f_OTU_590	-0.96297	0.01
f_OTU_112	b_OTU_100	0.955474	0
f_OTU_112	f_OTU_175	0.975919	0
f_OTU_112	f_OTU_1082	-0.931341	0.01
f_OTU_112	b_OTU_33	0.974479	0.01
f_OTU_112	f_OTU_1966	-0.972138	0
f_OTU_112	b_OTU_532	0.983198	0
f_OTU_112	b_OTU_213	0.989323	0.01
f_OTU_112	f_OTU_2455	-0.926602	0.01
f_OTU_112	b_OTU_938	0.97299	0
f_OTU_112	b_OTU_156	0.979899	0.01
f_OTU_112	b_OTU_36	0.933895	0
f_OTU_112	b_OTU_291	0.980961	0.01
f_OTU_112	f_OTU_220	0.966013	0
f_OTU_112	b_OTU_144	0.971285	0
f_OTU_112	f_OTU_152	0.960817	0
f_OTU_112	b_OTU_83	0.987524	0
f_OTU_112	b_OTU_97	0.982014	0.01
f_OTU_112	b_OTU_332	0.988185	0
f_OTU_112	b_OTU_557	0.980519	0
f_OTU_112	b_OTU_60	0.943499	0
f_OTU_112	f_OTU_331	0.932063	0
f_OTU_112	f_OTU_1349	0.961607	0.01
f_OTU_112	b_OTU_555	0.970021	0.01
f_OTU_112	f_OTU_3207	-0.947822	0
f_OTU_673	f_OTU_703	0.937557	0.01
f_OTU_673	f_OTU_855	-0.95104	0
f_OTU_673	f_OTU_392	0.929195	0
f_OTU_673	b_OTU_156	-0.950141	0.01
f_OTU_673	f_OTU_220	-0.949793	0
f_OTU_673	b_OTU_97	-0.9493	0.01
b_OTU_38	b_OTU_970	0.950032	0.01
b_OTU_38	f_OTU_99	-0.948524	0
b_OTU_38	f_OTU_164	-0.92605	0.01
b_OTU_59	b_OTU_539	0.956915	0.01
b_OTU_59	b_OTU_593	0.916602	0.01
f_OTU_1812	f_OTU_123	-0.95853	0.01
f_OTU_1812	b_OTU_517	-0.924036	0.01
f_OTU_1812	f_OTU_2506	0.914741	0.01
f_OTU_1812	f_OTU_2757	0.922775	0.01
f_OTU_1812	b_OTU_192	-0.956254	0.01
f_OTU_1812	b_OTU_307	-0.95769	0
f_OTU_1812	b_OTU_67	-0.971676	0.01
f_OTU_1812	f_OTU_119	-0.955425	0.01
f_OTU_1812	b_OTU_604	-0.947259	0
f_OTU_1812	b_OTU_2307	-0.946674	0
f_OTU_1812	f_OTU_1233	-0.959309	0.01
f_OTU_1812	f_OTU_245	0.926201	0.01
f_OTU_1812	b_OTU_28	0.915807	0
f_OTU_1812	b_OTU_317	-0.955161	0
b_OTU_57	f_OTU_153	0.932287	0.01
b_OTU_110	f_OTU_146	0.944706	0.01
b_OTU_110	f_OTU_284	0.949909	0.01
b_OTU_110	b_OTU_62	0.932612	0
b_OTU_110	b_OTU_569	0.952574	0.01
b_OTU_110	b_OTU_607	0.91808	0
b_OTU_182	b_OTU_332	0.938115	0
f_OTU_140	f_OTU_229	0.965118	0.01
f_OTU_140	f_OTU_118	0.948383	0
f_OTU_140	b_OTU_1718	-0.940749	0.01
f_OTU_140	b_OTU_266	-0.928382	0
f_OTU_140	f_OTU_201	0.938396	0
f_OTU_140	f_OTU_222	0.978473	0.01
f_OTU_140	f_OTU_161	0.97272	0.01
f_OTU_140	b_OTU_2095	0.936553	0
b_OTU_21	f_OTU_123	0.991721	0
b_OTU_21	f_OTU_153	0.975074	0.01
b_OTU_21	f_OTU_178	-0.967807	0.01
b_OTU_21	b_OTU_45	0.955429	0.01
b_OTU_21	b_OTU_192	0.981336	0.01
b_OTU_21	f_OTU_733	0.960542	0
b_OTU_21	b_OTU_307	0.962022	0
b_OTU_21	b_OTU_67	0.99068	0.01
b_OTU_21	b_OTU_425	0.987293	0
b_OTU_21	b_OTU_604	0.982994	0.01
b_OTU_21	b_OTU_415	0.987713	0
b_OTU_21	f_OTU_1017	-0.944227	0
b_OTU_21	b_OTU_520	0.956089	0
b_OTU_21	b_OTU_2307	0.982744	0.01
b_OTU_21	f_OTU_1233	0.993288	0.01
b_OTU_21	f_OTU_266	-0.960022	0.01
b_OTU_21	b_OTU_569	0.980835	0
b_OTU_21	b_OTU_840	0.950543	0.01
b_OTU_21	b_OTU_317	0.985965	0.01
f_OTU_546	f_OTU_1350	0.93545	0
f_OTU_546	b_OTU_938	-0.940233	0.01
f_OTU_546	b_OTU_144	-0.940524	0
f_OTU_546	b_OTU_97	-0.958742	0
f_OTU_546	f_OTU_1349	-0.928271	0
f_OTU_1715	f_OTU_2541	0.946099	0.01
f_OTU_1715	b_OTU_192	-0.969802	0.01
f_OTU_1715	b_OTU_67	-0.952062	0.01
f_OTU_1715	f_OTU_1233	-0.951255	0
f_OTU_1715	b_OTU_569	-0.954364	0.01
f_OTU_494	f_OTU_1161	-0.971653	0
f_OTU_494	f_OTU_1285	-0.96381	0
f_OTU_494	f_OTU_522	0.959822	0.01
f_OTU_494	f_OTU_549	0.976236	0.01
f_OTU_494	f_OTU_94	0.969285	0.01
f_OTU_494	b_OTU_81	0.964054	0.01
f_OTU_494	f_OTU_664	0.946868	0.01
f_OTU_494	f_OTU_568	-0.952165	0.01
f_OTU_494	b_OTU_124	0.93777	0
f_OTU_494	b_OTU_987	0.951988	0.01
f_OTU_494	b_OTU_1057	0.960422	0.01
f_OTU_494	b_OTU_121	0.965439	0
f_OTU_494	b_OTU_191	0.969152	0.01
f_OTU_494	b_OTU_140	-0.964494	0
f_OTU_494	b_OTU_1245	0.968033	0.01
f_OTU_494	f_OTU_3071	0.939375	0.01
f_OTU_884	b_OTU_2307	-0.93184	0
f_OTU_185	b_OTU_45	0.968858	0.01
f_OTU_185	f_OTU_91	-0.911936	0
f_OTU_185	b_OTU_2307	0.936768	0
f_OTU_1350	b_OTU_60	-0.943781	0
f_OTU_1350	f_OTU_1766	0.93143	0.01
b_OTU_125	b_OTU_115	0.956029	0
f_OTU_170	f_OTU_123	-0.965702	0
f_OTU_170	f_OTU_178	0.940232	0.01
f_OTU_170	b_OTU_415	-0.929492	0
f_OTU_170	b_OTU_2307	-0.903062	0.01
f_OTU_170	f_OTU_3912	0.913543	0.01
f_OTU_170	b_OTU_569	-0.963042	0.01
f_OTU_41	f_OTU_549	0.923363	0
f_OTU_41	f_OTU_1909	0.973095	0.01
f_OTU_41	b_OTU_266	0.973273	0.01
f_OTU_41	b_OTU_124	0.956556	0
f_OTU_41	b_OTU_987	0.937822	0.01
f_OTU_41	b_OTU_352	-0.959262	0
f_OTU_41	b_OTU_1245	0.926152	0.01
f_OTU_642	f_OTU_1161	-0.983687	0
f_OTU_642	f_OTU_586	0.974866	0.01
f_OTU_642	f_OTU_1811	0.970352	0.01
f_OTU_642	f_OTU_522	0.969544	0
f_OTU_642	f_OTU_94	0.978821	0.01
f_OTU_642	f_OTU_1713	0.942467	0
f_OTU_642	b_OTU_81	0.956716	0
f_OTU_642	f_OTU_664	0.9304	0
f_OTU_642	b_OTU_188	-0.957395	0.01
f_OTU_642	b_OTU_124	0.94506	0
f_OTU_642	b_OTU_1057	0.95009	0.01
f_OTU_642	b_OTU_121	0.97908	0.01
f_OTU_642	b_OTU_352	-0.923467	0.01
f_OTU_642	b_OTU_140	-0.941692	0
f_OTU_642	b_OTU_1245	0.961926	0.01
f_OTU_1161	f_OTU_586	-0.966089	0.01
f_OTU_1161	f_OTU_576	-0.959052	0
f_OTU_1161	f_OTU_1811	-0.96749	0.01
f_OTU_1161	f_OTU_229	0.918863	0
f_OTU_1161	f_OTU_1713	-0.949813	0.01
f_OTU_1161	f_OTU_1927	-0.907694	0
f_OTU_1161	b_OTU_987	-0.943578	0.01
f_OTU_1161	b_OTU_1057	-0.97473	0.01
f_OTU_1161	b_OTU_191	-0.967495	0
f_OTU_1161	b_OTU_140	0.971176	0.01
f_OTU_1161	b_OTU_607	0.938537	0
f_OTU_1332	f_OTU_855	-0.929142	0
f_OTU_1332	f_OTU_316	-0.951061	0
f_OTU_1332	f_OTU_1878	0.932319	0.01
f_OTU_1332	f_OTU_2699	0.962714	0
f_OTU_1332	f_OTU_1615	-0.952795	0.01
f_OTU_1332	f_OTU_442	0.956914	0.01
f_OTU_409	b_OTU_532	0.925665	0.01
f_OTU_409	f_OTU_269	0.946756	0
f_OTU_409	b_OTU_332	0.950894	0.01
f_OTU_409	b_OTU_202	-0.950154	0.01
f_OTU_409	b_OTU_238	0.931426	0
f_OTU_409	f_OTU_1349	0.953855	0.01
f_OTU_99	f_OTU_1490	-0.958481	0
f_OTU_99	f_OTU_54	0.98741	0.01
f_OTU_99	b_OTU_89	0.981847	0
f_OTU_99	b_OTU_1481	0.986625	0.01
f_OTU_99	b_OTU_1914	0.939926	0.01
f_OTU_99	b_OTU_90	0.960823	0
f_OTU_99	b_OTU_134	0.989563	0.01
f_OTU_99	b_OTU_407	0.960588	0
f_OTU_99	f_OTU_2633	-0.970747	0
f_OTU_99	b_OTU_644	0.950515	0
f_OTU_99	b_OTU_1088	0.989246	0.01
f_OTU_99	b_OTU_685	0.984494	0.01
f_OTU_99	f_OTU_73	-0.967533	0
f_OTU_99	b_OTU_503	0.970829	0
f_OTU_99	f_OTU_164	0.976917	0.01
f_OTU_99	f_OTU_3041	-0.965669	0
f_OTU_99	b_OTU_93	0.966735	0.01
f_OTU_99	b_OTU_78	-0.982667	0
f_OTU_123	f_OTU_315	0.963811	0
f_OTU_123	f_OTU_178	-0.962119	0
f_OTU_123	b_OTU_192	0.957704	0.01
f_OTU_123	b_OTU_67	0.98108	0.01
f_OTU_123	b_OTU_425	0.971728	0.01
f_OTU_123	b_OTU_604	0.960876	0
f_OTU_123	f_OTU_128	-0.951227	0.01
f_OTU_123	b_OTU_415	0.98762	0.01
f_OTU_123	b_OTU_520	0.967384	0
f_OTU_123	b_OTU_2307	0.975614	0.01
f_OTU_123	f_OTU_1233	0.99156	0
f_OTU_123	f_OTU_3912	-0.946577	0
f_OTU_123	b_OTU_569	0.986555	0
f_OTU_123	f_OTU_345	-0.891613	0.01
f_OTU_1285	f_OTU_568	0.956583	0.01
f_OTU_1285	b_OTU_1057	-0.953887	0.01
f_OTU_1285	b_OTU_1245	-0.953022	0
b_OTU_98	b_OTU_336	0.92442	0.01
f_OTU_149	f_OTU_737	0.977166	0
f_OTU_149	f_OTU_124	-0.961828	0
f_OTU_149	f_OTU_216	0.932592	0.01
f_OTU_149	f_OTU_391	-0.955858	0.01
f_OTU_149	f_OTU_297	0.97479	0.01
f_OTU_149	b_OTU_297	0.952864	0.01
f_OTU_149	b_OTU_244	0.951153	0.01
f_OTU_149	f_OTU_194	-0.947867	0.01
f_OTU_149	b_OTU_111	0.967632	0
f_OTU_149	f_OTU_2842	0.97002	0.01
f_OTU_315	f_OTU_28	0.970398	0.01
f_OTU_315	f_OTU_1236	-0.935304	0.01
f_OTU_315	f_OTU_153	0.963949	0
f_OTU_315	b_OTU_517	0.933329	0.01
f_OTU_315	f_OTU_2506	-0.923866	0
f_OTU_315	b_OTU_307	0.921534	0
f_OTU_315	b_OTU_67	0.976633	0
f_OTU_315	f_OTU_119	0.935048	0
f_OTU_315	b_OTU_425	0.967272	0
f_OTU_315	b_OTU_604	0.968186	0.01
f_OTU_315	b_OTU_415	0.985907	0.01
f_OTU_315	f_OTU_1233	0.97793	0.01
f_OTU_315	f_OTU_133	0.969002	0.01
f_OTU_315	f_OTU_3912	-0.971836	0
f_OTU_315	b_OTU_569	0.983879	0.01
f_OTU_315	b_OTU_317	0.940974	0.01
f_OTU_703	f_OTU_1082	0.948826	0.01
f_OTU_703	b_OTU_33	-0.949238	0.01
f_OTU_703	f_OTU_2142	0.880409	0.01
f_OTU_703	b_OTU_291	-0.943358	0.01
f_OTU_703	b_OTU_144	-0.957383	0.01
f_OTU_703	f_OTU_1615	-0.94859	0
f_OTU_703	b_OTU_115	-0.936952	0
f_OTU_703	f_OTU_152	-0.962191	0
f_OTU_703	b_OTU_97	-0.959926	0.01
f_OTU_703	b_OTU_557	-0.962357	0
b_OTU_373	b_OTU_157	0.950797	0.01
f_OTU_855	b_OTU_868	-0.943296	0
f_OTU_855	f_OTU_316	0.975745	0
f_OTU_855	f_OTU_175	0.949092	0.01
f_OTU_855	b_OTU_79	0.98803	0
f_OTU_855	b_OTU_532	0.913291	0.01
f_OTU_855	b_OTU_156	0.93311	0.01
f_OTU_855	b_OTU_36	0.981427	0
f_OTU_855	b_OTU_144	0.974133	0
f_OTU_855	f_OTU_1615	0.970779	0.01
f_OTU_855	f_OTU_152	0.962228	0
f_OTU_855	b_OTU_97	0.948934	0
f_OTU_855	b_OTU_1990	0.966604	0
f_OTU_855	b_OTU_557	0.947865	0.01
f_OTU_855	b_OTU_60	0.977698	0
f_OTU_855	f_OTU_2054	-0.904731	0.01
f_OTU_1490	b_OTU_78	0.952253	0
b_OTU_23	b_OTU_45	0.96584	0.01
b_OTU_23	b_OTU_192	0.960797	0.01
b_OTU_23	f_OTU_733	0.955974	0
b_OTU_23	b_OTU_67	0.96099	0
b_OTU_23	b_OTU_425	0.971184	0.01
b_OTU_23	f_OTU_251	0.960215	0
f_OTU_578	f_OTU_450	0.939563	0.01
f_OTU_578	f_OTU_710	0.886219	0
f_OTU_578	b_OTU_33	-0.962044	0
f_OTU_578	f_OTU_1894	0.942844	0.01
f_OTU_578	b_OTU_213	-0.962471	0
f_OTU_578	b_OTU_938	-0.948177	0.01
f_OTU_578	f_OTU_2380	0.931849	0.01
f_OTU_578	b_OTU_156	-0.955383	0
f_OTU_578	f_OTU_220	-0.947293	0
f_OTU_578	f_OTU_138	-0.940605	0.01
f_OTU_578	f_OTU_152	-0.949863	0
f_OTU_578	b_OTU_97	-0.962469	0
f_OTU_586	f_OTU_1811	0.967526	0.01
f_OTU_586	f_OTU_522	0.969206	0.01
f_OTU_586	b_OTU_157	-0.925752	0
f_OTU_586	f_OTU_229	-0.944998	0.01
f_OTU_586	f_OTU_549	0.946809	0.01
f_OTU_586	f_OTU_1713	0.963667	0
f_OTU_586	b_OTU_81	0.948238	0.01
f_OTU_586	b_OTU_1057	0.966014	0
f_OTU_586	b_OTU_191	0.943831	0.01
f_OTU_586	b_OTU_352	-0.932393	0
f_OTU_586	b_OTU_140	-0.934123	0.01
f_OTU_586	f_OTU_1455	0.937246	0
f_OTU_1138	f_OTU_374	0.918741	0.01
f_OTU_1138	b_OTU_293	-0.936199	0.01
f_OTU_1138	b_OTU_879	-0.952713	0
f_OTU_1138	b_OTU_593	-0.921326	0
f_OTU_1167	b_OTU_868	-0.935901	0
f_OTU_1167	f_OTU_316	0.958835	0
f_OTU_1167	f_OTU_1894	-0.936303	0
f_OTU_1167	b_OTU_79	0.982347	0
f_OTU_1167	b_OTU_36	0.972608	0
f_OTU_1167	b_OTU_1990	0.967823	0
f_OTU_1167	b_OTU_60	0.954037	0.01
f_OTU_1167	f_OTU_301	-0.939539	0
b_OTU_475	f_OTU_251	0.922371	0.01
f_OTU_576	f_OTU_549	0.974456	0
f_OTU_576	f_OTU_94	0.960787	0
f_OTU_576	f_OTU_1713	0.938795	0
f_OTU_576	f_OTU_1927	0.942532	0
f_OTU_576	b_OTU_1057	0.965894	0
f_OTU_28	f_OTU_179	-0.910181	0.01
f_OTU_28	b_OTU_517	0.943453	0
f_OTU_28	f_OTU_733	0.956838	0
f_OTU_28	b_OTU_307	0.958605	0
f_OTU_28	b_OTU_67	0.944537	0
f_OTU_28	f_OTU_119	0.976568	0
f_OTU_28	f_OTU_250	0.924651	0
f_OTU_28	b_OTU_415	0.953078	0
f_OTU_28	b_OTU_392	0.97296	0
f_OTU_28	f_OTU_1233	0.951863	0
[truncated: 1,065 more rows]
