# Supplementary material for: Lignocellulose-mediated selection of potential halophilic PET-degrading enzymes from mangrove soil
Source: Nat Commun. 2026 Apr 7;17:4930. doi: 10.1038/s41467-026-71548-z (PMC13234336; doi:10.1038/s41467-026-71548-z)
Supplement: Supplementary file 11 — Supplementary Data 9 [file 41467_2026_71548_MOESM11_ESM.txt]

PHIBLASTP 2.2.30+


Reference: Stephen F. Altschul, Thomas L. Madden, Alejandro A.
Schaffer, Jinghui Zhang, Zheng Zhang, Webb Miller, and David J.
Lipman (1997), "Gapped BLAST and PSI-BLAST: a new generation of
protein database search programs", Nucleic Acids Res. 25:3389-3402.


Database: Diego_Putative_PETases.fasta
           26 sequences; 7,586 total letters

Results from round 1


Query= A0A0K8P6T7.Ideonella.sakaiensis

Length=290
1 occurrence(s) of pattern: 
[PG]-G-[YF]-X(65,70)-GXS-[MK]-GGGG-X(17,20)-[WYF]-X(19,23)-DX-[IVLFTP]-X(27,31)-[HY]-X(20,25)-[ND]-XDXR-[YF]-XXFXC-X(14,20)-C at position(s) 85 of query sequence
pattern probability=1.39304e-21
                                                                      Score     E
Sequences producing significant alignments:                          (Bits)  Value

  IsPETase                                                              160   2e-47
  L11_Myceligenerans                                                  61.7    7e-18
  T_curvata                                                           59.0    4e-17
  PHL7                                                                57.5    1e-16
  Micromonosopora_ERR12772908__k127_878592_2                          57.1    2e-16
  403                                                                 57.1    2e-16
  Spirillospora_ERR12772901__k127_86259_3                             55.6    4e-16
  701                                                                 54.4    1e-15
  LCC                                                                 53.7    2e-15
  T_halotolerans                                                      52.9    3e-15
  Marinobacter_ERR12772908__k127_2792925_3                            52.5    4e-15
  Isoptericola_ERR12779715__k127_2806838_3                            52.2    5e-15
  Isoptericola_ERR12772908__k127_861695_14                            52.2    5e-15
  Streptomyces_ERR12772901__k127_1254225_2                            52.2    5e-15
  Halopseudomonas_bauzanensis                                         51.8    6e-15
  Marinobacter_ERR12779715__k127_2664185_2                            50.3    2e-14
  HaloPETase5                                                         46.8    2e-13
  606                                                                 45.0    7e-13
  503                                                                 39.7    3e-11


Significant alignments for pattern occurrence 1 at position 85

> IsPETase
Length=298

 Score =   160 bits (426),  Expect = 2e-47
 Identities = 290/290 (100%), Positives = 290/290 (100%), Gaps = 0/290 (0%)

Query    1    MNFPRASRLMQAAVLGGLMAVSAAATAQTNPYARGPNPTAASLEASAGPFTVRSFTVSRP  60
              MNFPRASRLMQAAVLGGLMAVSAAATAQTNPYARGPNPTAASLEASAGPFTVRSFTVSRP
Sbjct    1    MNFPRASRLMQAAVLGGLMAVSAAATAQTNPYARGPNPTAASLEASAGPFTVRSFTVSRP  60

pattern                               ************************************
Query    61   SGYGAGTVYYPTNAGGTVGAIAIVPGYTARQSSIKWWGPRLASHGFVVITIDTNSTLDQP  120
              SGYGAGTVYYPTNAGGTVGAIAIVPGYTARQSSIKWWGPRLASHGFVVITIDTNSTLDQP
Sbjct    61   SGYGAGTVYYPTNAGGTVGAIAIVPGYTARQSSIKWWGPRLASHGFVVITIDTNSTLDQP  120

pattern       ************************************************************
Query    121  SSRSSQQMAALRQVASLNGTSSSPIYGKVDTARMGVMGWSMGGGGSLISAANNPSLKAAA  180
              SSRSSQQMAALRQVASLNGTSSSPIYGKVDTARMGVMGWSMGGGGSLISAANNPSLKAAA
Sbjct    121  SSRSSQQMAALRQVASLNGTSSSPIYGKVDTARMGVMGWSMGGGGSLISAANNPSLKAAA  180

pattern       ************************************************************
Query    181  PQAPWDSSTNFSSVTVPTLIFACENDSIAPVNSSALPIYDSMSRNAKQFLEINGGSHSCA  240
              PQAPWDSSTNFSSVTVPTLIFACENDSIAPVNSSALPIYDSMSRNAKQFLEINGGSHSCA
Sbjct    181  PQAPWDSSTNFSSVTVPTLIFACENDSIAPVNSSALPIYDSMSRNAKQFLEINGGSHSCA  240

pattern       ************************************************* 
Query    241  NSGNSNQALIGKKGVAWMKRFMDNDTRYSTFACENPNSTRVSDFRTANCS  290
              NSGNSNQALIGKKGVAWMKRFMDNDTRYSTFACENPNSTRVSDFRTANCS
Sbjct    241  NSGNSNQALIGKKGVAWMKRFMDNDTRYSTFACENPNSTRVSDFRTANCS  290


> L11_Myceligenerans
Length=297

 Score = 61.7 bits (170),  Expect = 7e-18
 Identities = 133/295 (45%), Positives = 180/295 (61%), Gaps = 18/295 (6%)

Query    4    PRASRLMQ------AAVLGGLMAVSAA-ATAQTNPYARGPNPTAASLEASAGPFTVRSFT  56
              PRA+R         AAV  GL A++AA A A  NPY RGPNPT +S+EA+ G ++V   +
Sbjct    10   PRATRRRPGLAAALAAVAVGLGALAAAPAQAADNPYERGPNPTESSIEATRGYYSVAQDS  69

pattern                                     ******************************
Query    57   VSRPS-GYGAGTVYYPTN-AGGTVGAIAIVPGYTARQSSIKWWGPRLASHGFVVITIDTN  114
              VS  + G+G GT+YYPT    GT GA+A+VPGYTA +S+I W G R+AS GFVV TIDT+
Sbjct    70   VSSLAPGFGGGTIYYPTTRTDGTFGAVAVVPGYTASESTIAWLGARVASQGFVVFTIDTD  129

pattern       ************************************************************
Query    115  STLDQPSSRSSQQMAALRQVASLNGTSSSPIYGKVDTARMGVMGWSMGGGGSLISAANNP  174
              + LDQP+ R  Q +AAL  +     T  S +  ++D +R+ VMG SMGGGG+L +A + P
Sbjct    130  TRLDQPAQRGDQLLAALDYM-----TERSDVADRIDPSRLAVMGHSMGGGGTLEAAKDRP  184

pattern       ************************************************************
Query    175  SLKAAAPQAPWDSSTNFSSVTVPTLIFACENDSIAPVNSSALPIYDSMSRNAKQFLEING  234
              SLKA  P  PW+    +  V VP L F  E D+IA   + A P Y+S     K ++E+N 
Sbjct    185  SLKAIIPMTPWNLDKTWGEVEVPMLDFGAEYDTIASPATHAKPFYNSHG-GEKMYIELNS  243

pattern       *******************************************************
Query    235  GSHSCANSGNSNQALIGKKGVAWMKRFMDNDTRYSTFACENPNSTRVSDFRTANC  289
               +H   NS N+    I K  +AW+KR++DNDTRY+ F C  P S    +   + C
Sbjct    244  ATHFAPNSSNTT---IAKYSIAWLKRWVDNDTRYTQFLCPTPTSWYYIEESESTC  295


> T_curvata
Length=289

 Score = 59.0 bits (163),  Expect = 4e-17
 Identities = 133/282 (47%), Positives = 170/282 (60%), Gaps = 13/282 (5%)

Query    12   AAVLGGLMAVSAAATAQTNPYARGPNPTAASLEASAGPFTVRSFTVSR--PSGYGAGTVY  69
              AA++ GL+A   A  A  NPY RGP+PT + L A+ GPF V   +VSR   SG+G G +Y
Sbjct    14   AALVAGLVAAPPAQAA-ANPYQRGPDPTESLLRAARGPFAVSEQSVSRLSVSGFGGGRIY  72

pattern                       ********************************************
Query    70   YPTNAG-GTVGAIAIVPGYTARQSSIKWWGPRLASHGFVVITIDTNSTLDQPSSRSSQQM  128
              YPT    GT GAIAI PG+TA  SS+ W GPRLASHGFVVI I+TN+ LDQP SR  Q +
Sbjct    73   YPTTTSQGTFGAIAISPGFTASWSSLAWLGPRLASHGFVVIGIETNTRLDQPDSRGRQLL  132

pattern       ************************************************************
Query    129  AALRQVASLNGTSSSPIYGKVDTARMGVMGWSMGGGGSLISAANNPSLKAAAPQAPWDSS  188
              AAL  +     T  S +  +VD +R+ V G SMGGGG+L +A +  SLKAA P APW+  
Sbjct    133  AALDYL-----TQRSSVRNRVDASRLAVAGHSMGGGGTLEAAKSRTSLKAAIPIAPWNLD  187

pattern       ************************************************************
Query    189  TNFSSVTVPTLIFACENDSIAPVNSSALPIYDSMSR-NAKQFLEINGGSHSCANSGNSNQ  247
                +  V  PTLI   E DSIAPV + ++P Y+S++    K +LE+N  SH      N   
Sbjct    188  KTWPEVRTPTLIIGGELDSIAPVATHSIPFYNSLTNAREKAYLELNNASHFFPQFSNDTM  247

pattern       ******************************************
Query    248  ALIGKKGVAWMKRFMDNDTRYSTFACENPNSTRVSDFRTANC  289
              A   K  ++WMKRF+D+DTRY  F C  P +          C
Sbjct    248  A---KFMISWMKRFIDDDTRYDQFLCPPPRAIGDISDYRDTC  286


> PHL7
Length=259

 Score = 57.5 bits (159),  Expect = 1e-16
 Identities = 127/264 (48%), Positives = 172/264 (65%), Gaps = 13/264 (5%)

pattern                                                                 **
Query    30   NPYARGPNPTAASLEASAGPFTVRSFTVSR--PSGYGAGTVYYPTNAG-GTVGAIAIVPG  86
              NPY RGP+PT +S+EA  GPF V   TVSR    G+G GT+YYPT+   GT GA+AI PG
Sbjct    3    NPYERGPDPTESSIEAVRGPFAVAQTTVSRLQADGFGGGTIYYPTDTSQGTFGAVAISPG  62

pattern       ************************************************************
Query    87   YTARQSSIKWWGPRLASHGFVVITIDTNSTLDQPSSRSSQQMAALRQVASLNGTSSSPIY  146
              +TA Q SI W GPR+AS GFVVITIDT + LDQP SR  Q  AAL  +      ++S + 
Sbjct    63   FTAGQESIAWLGPRIASQGFVVITIDTITRLDQPDSRGRQLQAALDHL-----RTNSVVR  117

pattern       ************************************************************
Query    147  GKVDTARMGVMGWSMGGGGSLISAANNPSLKAAAPQAPWDSSTNFSSVTVPTLIFACEND  206
               ++D  RM VMG SMGGGG+L +AANN SL+AA P   W +  N+SSV  PTL+   + D
Sbjct    118  NRIDPNRMAVMGHSMGGGGALSAAANNTSLEAAIPLQGWHTRKNWSSVRTPTLVVGAQLD  177

pattern       ************************************************************
Query    207  SIAPVNSSALPIYDSMSRNA-KQFLEINGGSHSCANSGNSNQALIGKKGVAWMKRFMDND  265
              +IAPV+S +   Y+S+  +  K ++E+ G SH  +N+ ++  A   K  +AW+KRF+D+D
Sbjct    178  TIAPVSSHSEAFYNSLPSDLDKAYMELRGASHLVSNTPDTTTA---KYSIAWLKRFVDDD  234

pattern       ************************
Query    266  TRYSTFACENPNSTRVSDFRTANC  289
               RY  F C  P+   +S++R + C
Sbjct    235  LRYEQFLCPAPDDFAISEYR-STC  257


> Micromonosopora_ERR12772908__k127_878592_2
Length=343

 Score = 57.1 bits (158),  Expect = 2e-16
 Identities = 129/295 (44%), Positives = 174/295 (59%), Gaps = 17/295 (6%)

Query    5    RASRLMQAAVLGGLMAVSAA-----ATAQTNPYARGPNPTAASLEASAGPFTVRSFTVSR  59
              R  R + AA    L+AV+       A+A  NP+ RGP P+A+SL A+ GPF     TVS 
Sbjct    54   RRIRGVLAAATAALLAVAGLTLIPNASAAENPFERGPAPSASSLAAARGPFATSQVTVSS  113

pattern                                   ********************************
Query    60   --PSGYGAGTVYYPTNAG-GTVGAIAIVPGYTARQSSIKWWGPRLASHGFVVITIDTNST  116
                 SG+G GT+Y+PT+   GT GA+A+ PG+TA +SS+ W GPRLAS GF+V  IDT + 
Sbjct    114  RDASGFGGGTIYFPTSGDEGTFGAVAVAPGFTASRSSMAWLGPRLASQGFIVFNIDTITR  173

pattern       ************************************************************
Query    117  LDQPSSRSSQQMAALRQVASLNGTSSSPIYGKVDTARMGVMGWSMGGGGSLISAANNPSL  176
               DQP+SR  Q +AAL  +        SPI  +VD  R+ VMG SMGGGG+L +A + P+L
Sbjct    174  SDQPASRGRQLLAALDFL-----VERSPIRDRVDPDRLAVMGHSMGGGGALEAAESRPTL  228

pattern       ************************************************************
Query    177  KAAAPQAPWDSSTNFSSVTVPTLIFACENDSIAPVNSSALPIYDSMSRNA-KQFLEINGG  235
              +AA P  PW+ + N+S V VPT++   E D+IA V   + P +DS+  +  K +LE+N  
Sbjct    229  RAAIPLTPWNLNKNWSRVQVPTMVIGAERDTIASVRFHSEPFFDSLPSDLDKAYLELNNA  288

pattern       ****************************************************** 
Query    236  SHSCANSGNSNQALIGKKGVAWMKRFMDNDTRYSTFACENPNSTRVSDFRTANCS  290
              SH   N  N   A I    VAW+KRF+D+DTRY  F C  P            C+
Sbjct    289  SHFAPNIPN---ATISSFSVAWLKRFVDDDTRYEQFLCPPPRPDGEISEYQDTCA  340


> 403
Length=292

 Score = 57.1 bits (158),  Expect = 2e-16
 Identities = 139/265 (52%), Positives = 181/265 (68%), Gaps = 9/265 (3%)

pattern                                                             ******
Query    32   YARGPNPTAASLEASAGPFTVRSFTVSR-PSGYGAGTVYYPTNAGGTVGAIAIVPGYTAR  90
              Y RGP+PT A+LEA  GP++VR+  VS   SG+G GT++YP    GT+GAIA++PGY + 
Sbjct    22   YQRGPDPTVAALEADRGPYSVRTINVSSWVSGFGGGTIHYPVGTQGTMGAIAVIPGYVSY  81

pattern       ************************************************************
Query    91   QSSIKWWGPRLASHGFVVITIDTNSTLDQPSSRSSQQMAALRQVASLNGTSSSPIYGKVD  150
              ++SI+WWG RLAS GFVVITIDTNS  DQP SR++Q  AAL  V + + +S S I G VD
Sbjct    82   ENSIEWWGGRLASWGFVVITIDTNSIYDQPDSRANQLSAALDYVIAQSNSSRSAIQGMVD  141

pattern       ************************************************************
Query    151  TARMGVMGWSMGGGGSLISAANNPSLKAAAPQAPWDSSTN-FSSVTVPTLIFACENDSIA  209
                R+G +GWSMGGGG+L   + +  LKAA PQAPW S  N F  +T PTLI AC+ D++A
Sbjct    142  PNRLGAIGWSMGGGGTL-KLSTDRYLKAAIPQAPWYSGFNPFDEITTPTLIIACQLDAVA  200

pattern       ************************************************************
Query    210  PVNSSALPIYDSM-SRNAKQFLEINGGSHSCANSGNSNQALIGKKGVAWMKRFMDNDTRY  268
              PV   A P Y+ + +  AK FLEI  G H CANSG  ++ ++GK GVAWMKRF+D+D RY
Sbjct    201  PVAQHASPFYNEIPNSTAKAFLEIRNGDHFCANSGYPDEDILGKYGVAWMKRFIDDDRRY  260

pattern       ************************ 
Query    269  STFACENPNSTR---VSDFRTANCS  290
                F C  PN      +S++R   C+
Sbjct    261  DAFLC-GPNHEAEWDISEYRD-TCN  283


 Score = 57.1 bits (158),  Expect = 2e-16
 Identities = 139/265 (52%), Positives = 181/265 (68%), Gaps = 9/265 (3%)

pattern                                                             ******
Query    32   YARGPNPTAASLEASAGPFTVRSFTVSR-PSGYGAGTVYYPTNAGGTVGAIAIVPGYTAR  90
              Y RGP+PT A+LEA  GP++VR+  VS   SG+G GT++YP    GT+GAIA++PGY + 
Sbjct    22   YQRGPDPTVAALEADRGPYSVRTINVSSWVSGFGGGTIHYPVGTQGTMGAIAVIPGYVSY  81

pattern       ************************************************************
Query    91   QSSIKWWGPRLASHGFVVITIDTNSTLDQPSSRSSQQMAALRQVASLNGTSSSPIYGKVD  150
              ++SI+WWG RLAS GFVVITIDTNS  DQP SR++Q  AAL  V + + +S S I G VD
Sbjct    82   ENSIEWWGGRLASWGFVVITIDTNSIYDQPDSRANQLSAALDYVIAQSNSSRSAIQGMVD  141

pattern       ************************************************************
Query    151  TARMGVMGWSMGGGGSLISAANNPSLKAAAPQAPWDSSTN-FSSVTVPTLIFACENDSIA  209
                R+G +GWSMGGGG+L   + +  LKAA PQAPW S  N F  +T PTLI AC+ D++A
Sbjct    142  PNRLGAIGWSMGGGGTL-KLSTDRYLKAAIPQAPWYSGFNPFDEITTPTLIIACQLDAVA  200

pattern       ************************************************************
Query    210  PVNSSALPIYDSM-SRNAKQFLEINGGSHSCANSGNSNQALIGKKGVAWMKRFMDNDTRY  268
              PV   A P Y+ + +  AK FLEI  G H CANSG  ++ ++GK GVAWMKRF+D+D RY
Sbjct    201  PVAQHASPFYNEIPNSTAKAFLEIRNGDHFCANSGYPDEDILGKYGVAWMKRFIDDDRRY  260

pattern       ************************ 
Query    269  STFACENPNSTR---VSDFRTANCS  290
                F C  PN      +S++R   C+
Sbjct    261  DAFLC-GPNHEAEWDISEYRD-TCN  283


> Spirillospora_ERR12772901__k127_86259_3
Length=292

 Score = 55.6 bits (154),  Expect = 4e-16
 Identities = 131/286 (46%), Positives = 174/286 (61%), Gaps = 13/286 (5%)

Query    9    LMQAAVLGGLMAVSA-AATAQTNPYARGPNPTAASLEASAGPFTVRSFTVSR--PSGYGA  65
              L+ AA+  G +AV   AA A  NPY RGP PT  S+ A  GPF      V     +G+G 
Sbjct    12   LLAAALAAGALAVPQHAAVAADNPYERGPAPTEQSVTAVRGPFATSQALVPSLGVTGFGG  71

pattern                           ****************************************
Query    66   GTVYYPTN-AGGTVGAIAIVPGYTARQSSIKWWGPRLASHGFVVITIDTNSTLDQPSSRS  124
              GTVYYPT+ A GT GA+A+ PG+TA Q+S+ W GPRLAS GFVV TIDT + LDQPSSR+
Sbjct    72   GTVYYPTSTAEGTFGAVAVAPGFTADQTSMAWLGPRLASQGFVVFTIDTLTRLDQPSSRA  131

pattern       ************************************************************
Query    125  SQQMAALRQVASLNGTSSSPIYGKVDTARMGVMGWSMGGGGSLISAANNPSLKAAAPQAP  184
               Q  AAL  +   +G  S     ++D +R+GVMG SMGGGG+L +A + P L+AA P  P
Sbjct    132  EQLKAALDYLTQRSGVRS-----RIDASRLGVMGHSMGGGGTLEAAEDRPQLQAAIPLTP  186

pattern       ************************************************************
Query    185  WDSSTNFSSVTVPTLIFACENDSIAPVNSSALPIYDSM-SRNAKQFLEINGGSHSCANSG  243
              WD   +FS V VPT++   + D++APV S + P Y S+ + + K +LE+ G SH   N  
Sbjct    187  WDLRKDFSGVRVPTMVIGAQADTVAPVLSHSEPFYSSIPAASEKAYLELRGASHFAPNIA  246

pattern       **********************************************
Query    244  NSNQALIGKKGVAWMKRFMDNDTRYSTFACENPNSTRVSDFRTANC  289
              N+    I K  ++W+KR++DNDTRY  F C  P +          C
Sbjct    247  NTT---IAKFSISWLKRYIDNDTRYDRFLCPPPGADLDISEYRDTC  289


> 701
Length=270

 Score = 54.4 bits (151),  Expect = 1e-15
 Identities = 135/266 (51%), Positives = 175/266 (66%), Gaps = 14/266 (5%)

pattern                                                                ***
Query    30   NPYARGPNPTAASLEASAGPFTVRSFTVSR--PSGYGAGTVYYPTNAGGTVGAIAIVPGY  87
              NPY RGPNPT A LEA +GPF+V    VSR   SG+G GT+YYP     T GA+AI PGY
Sbjct    3    NPYERGPNPTDALLEARSGPFSVSEENVSRLSASGFGGGTIYYPRE-NNTYGAVAISPGY  61

pattern       ************************************************************
Query    88   TARQSSIKWWGPRLASHGFVVITIDTNSTLDQPSSRSSQQMAALRQVASLNGTSSSPIYG  147
              T  ++SI W G R+ASHGFVVITIDT +TLDQP SR+ Q  AAL  + +    +SS +  
Sbjct    62   TGTEASIAWLGKRIASHGFVVITIDTITTLDQPDSRAEQLNAALNHMIN---RASSTVRS  118

pattern       ************************************************************
Query    148  KVDTARMGVMGWSMGGGGSLISAANNPSLKAAAPQAPWDSSTNFSSVTVPTLIFACENDS  207
              ++D++R+ VMG SMGGGGSL  A+  P LKAA P  PW  + N+SSV VPTLI   + D+
Sbjct    119  RIDSSRLAVMGHSMGGGGSLRLASQRPDLKAAIPLTPWHLNKNWSSVRVPTLIIGADLDT  178

pattern       ************************************************************
Query    208  IAPVNSSALPIYDSMSRN-AKQFLEINGGSHSCANSGNSNQALIGKKGVAWMKRFMDNDT  266
              IAPV + A P Y+S+  + +K +LE++G +H   N  N    +IGK  VAW+KRF+DNDT
Sbjct    179  IAPVLTHARPFYNSLPTSISKAYLELDGATHFAPNIPNK---IIGKYSVAWLKRFVDNDT  235

pattern       **************************
Query    267  RYSTFACENPNS---TRVSDFRTANC  289
              RY+ F C  P       V ++R + C
Sbjct    236  RYTQFLCPGPRDGLFGEVEEYR-STC  260


> LCC
Length=267

 Score = 53.7 bits (149),  Expect = 2e-15
 Identities = 130/266 (49%), Positives = 169/266 (64%), Gaps = 14/266 (5%)

pattern                                                                 **
Query    29   TNPYARGPNPTAASLEASAGPFTVRSFTVSR--PSGYGAGTVYYPTNAGGTVGAIAIVPG  86
              +NPY RGPNPT ++L A  GPF+V ++TVSR   SG+G G +YYPT    T G IA+ PG
Sbjct    2    SNPYQRGPNPTRSALTAD-GPFSVATYTVSRLSVSGFGGGVIYYPTGTSLTFGGIAMSPG  60

pattern       ************************************************************
Query    87   YTARQSSIKWWGPRLASHGFVVITIDTNSTLDQPSSRSSQQMAALRQVASLNGTSSSPIY  146
              YTA  SS+ W G RLASHGFVV+ I+TNS  D P SR+SQ  AAL     L  +S S + 
Sbjct    61   YTADASSLAWLGRRLASHGFVVLVINTNSRFDYPDSRASQLSAALNY---LRTSSPSAVR  117

pattern       ************************************************************
Query    147  GKVDTARMGVMGWSMGGGGSLISAANNPSLKAAAPQAPWDSSTNFSSVTVPTLIFACEND  206
               ++D  R+ V G SMGGGG+L  A  NPSLKAA P  PW +   F++ +VP LI   E D
Sbjct    118  ARLDANRLAVAGHSMGGGGTLRIAEQNPSLKAAVPLTPWHTDKTFNT-SVPVLIVGAEAD  176

pattern       ************************************************************
Query    207  SIAPVNSSALPIYDSM-SRNAKQFLEINGGSHSCANSGNSNQALIGKKGVAWMKRFMDND  265
              ++APV+  A+P Y ++ S   K ++E++  SH    + NSN A I    ++WMK ++DND
Sbjct    177  TVAPVSQHAIPFYQNLPSTTPKVYVELDNASHF---APNSNNAAISVYTISWMKLWVDND  233

pattern       **************************
Query    266  TRYSTFACENPNSTRVSDFRTAN--C  289
              TRY  F C N N   +SDFRT N  C
Sbjct    234  TRYRQFLC-NVNDPALSDFRTNNRHC  258


> T_halotolerans
Length=262

 Score = 52.9 bits (147),  Expect = 3e-15
 Identities = 131/265 (49%), Positives = 169/265 (64%), Gaps = 12/265 (5%)

pattern                                                                ***
Query    30   NPYARGPNPTAASLEASAGPFTVRSFTVSR--PSGYGAGTVYYPTNAGGTVGAIAIVPGY  87
              NPY RGPNPT +S+EA  GPF V    VSR    G+G GT+YYPT+   T GA+AI PGY
Sbjct    3    NPYERGPNPTNSSIEALRGPFRVDEERVSRLQARGFGGGTIYYPTD-NNTFGAVAISPGY  61

pattern       ************************************************************
Query    88   TARQSSIKWWGPRLASHGFVVITIDTNSTLDQPSSRSSQQMAALRQVASLNGTSSSPIYG  147
              T  QSSI W G RLASHGFVV+TIDTN+TLDQP SR+SQ  AAL  +      SS  +  
Sbjct    62   TGTQSSISWLGERLASHGFVVMTIDTNTTLDQPDSRASQLDAALDYMVE---DSSYSVRN  118

pattern       ************************************************************
Query    148  KVDTARMGVMGWSMGGGGSLISAANNPSLKAAAPQAPWDSSTNFSSVTVPTLIFACENDS  207
              ++D++R+  MG SMGGGG+L  A   P L+AA P  PW +   + SV VPTLI   END+
Sbjct    119  RIDSSRLAAMGHSMGGGGTLRLAERRPDLQAAIPLTPWHTDKTWGSVRVPTLIIGAENDT  178

pattern       ************************************************************
Query    208  IAPVNSSALPIYDSMSRNA-KQFLEINGGSHSCANSGNSNQALIGKKGVAWMKRFMDNDT  266
              IA V S + P Y+S+  +  K +LE++G SH   N  N+    I K  ++W+KRF+D+DT
Sbjct    179  IASVRSHSEPFYNSLPGSLDKAYLELDGASHFAPNLSNTT---IAKYSISWLKRFVDDDT  235

pattern       *************************
Query    267  RYSTFACENPNSTRVSDFR--TANC  289
              RY+ F C  P++   SD     + C
Sbjct    236  RYTQFLCPGPSTGWGSDVEEYRSTC  260


> Marinobacter_ERR12772908__k127_2792925_3
Length=308

 Score = 52.5 bits (146),  Expect = 4e-15
 Identities = 140/263 (53%), Positives = 186/263 (71%), Gaps = 7/263 (3%)

pattern                                                             ******
Query    32   YARGPNPTAASLEASAGPFTVRSFTVSR-PSGYGAGTVYYPTNAGGTVGAIAIVPGYTAR  90
              Y RGP+PT + LEAS GP++VR+  VS    G+G GTV+YPT   GT+ A+ ++PG+ + 
Sbjct    46   YERGPDPTVSFLEASTGPYSVRTDNVSSLVGGFGGGTVHYPTGTSGTMAAVVVIPGFVSA  105

pattern       ************************************************************
Query    91   QSSIKWWGPRLASHGFVVITIDTNSTLDQPSSRSSQQMAALRQVASLNGTSSSPIYGKVD  150
              +SSI+WWGP+LAS+GFVV+TIDTNS  DQP SR++Q   AL  +   NG+SSSP  G +D
Sbjct    106  ESSIEWWGPKLASYGFVVMTIDTNSGFDQPPSRATQINNALDYLIEQNGSSSSPYSGMID  165

pattern       ************************************************************
Query    151  TARMGVMGWSMGGGGSLISAANNPSLKAAAPQAPWD-SSTNFSSVTVPTLIFACENDSIA  209
              T+R+GV+GWSMGGGG+L  AA    LKAA P APWD SS  F  +T PTLIFACE+D +A
Sbjct    166  TSRLGVIGWSMGGGGTLRVAAEG-RLKAAIPLAPWDTSSYRFRDITTPTLIFACESDVVA  224

pattern       ************************************************************
Query    210  PVNSSALPIYDSM-SRNAKQFLEINGGSHSCANSGNSNQALIGKKGVAWMKRFMDNDTRY  268
              PV S A P Y+++    +K F+E+N GSH C N GNS    +G+ GV+WMKRF+D D RY
Sbjct    225  PVGSHADPFYEAIPDSTSKAFVEMNNGSHYCGNGGNSYNDELGRLGVSWMKRFLDEDQRY  284

pattern       ***********************
Query    269  STFAC--ENPNSTRVSDFRTANC  289
              S F C  ++ +  R+S++R   C
Sbjct    285  SQFLCGPDHESDYRISEYR-GTC  306


 Score = 52.5 bits (146),  Expect = 4e-15
 Identities = 140/263 (53%), Positives = 186/263 (71%), Gaps = 7/263 (3%)

pattern                                                             ******
Query    32   YARGPNPTAASLEASAGPFTVRSFTVSR-PSGYGAGTVYYPTNAGGTVGAIAIVPGYTAR  90
              Y RGP+PT + LEAS GP++VR+  VS    G+G GTV+YPT   GT+ A+ ++PG+ + 
Sbjct    46   YERGPDPTVSFLEASTGPYSVRTDNVSSLVGGFGGGTVHYPTGTSGTMAAVVVIPGFVSA  105

pattern       ************************************************************
Query    91   QSSIKWWGPRLASHGFVVITIDTNSTLDQPSSRSSQQMAALRQVASLNGTSSSPIYGKVD  150
              +SSI+WWGP+LAS+GFVV+TIDTNS  DQP SR++Q   AL  +   NG+SSSP  G +D
Sbjct    106  ESSIEWWGPKLASYGFVVMTIDTNSGFDQPPSRATQINNALDYLIEQNGSSSSPYSGMID  165

pattern       ************************************************************
Query    151  TARMGVMGWSMGGGGSLISAANNPSLKAAAPQAPWD-SSTNFSSVTVPTLIFACENDSIA  209
              T+R+GV+GWSMGGGG+L  AA    LKAA P APWD SS  F  +T PTLIFACE+D +A
Sbjct    166  TSRLGVIGWSMGGGGTLRVAAEG-RLKAAIPLAPWDTSSYRFRDITTPTLIFACESDVVA  224

pattern       ************************************************************
Query    210  PVNSSALPIYDSM-SRNAKQFLEINGGSHSCANSGNSNQALIGKKGVAWMKRFMDNDTRY  268
              PV S A P Y+++    +K F+E+N GSH C N GNS    +G+ GV+WMKRF+D D RY
Sbjct    225  PVGSHADPFYEAIPDSTSKAFVEMNNGSHYCGNGGNSYNDELGRLGVSWMKRFLDEDQRY  284

pattern       ***********************
Query    269  STFAC--ENPNSTRVSDFRTANC  289
              S F C  ++ +  R+S++R   C
Sbjct    285  SQFLCGPDHESDYRISEYR-GTC  306


> Isoptericola_ERR12779715__k127_2806838_3
Length=297

 Score = 52.2 bits (145),  Expect = 5e-15
 Identities = 132/280 (47%), Positives = 176/280 (63%), Gaps = 13/280 (5%)

Query    15   LGGLMAVSAAATAQTNPYARGPNPTAASLEASAGPFTVRSFTVSR-PSGYGAGTVYYPTN  73
              LG  +A   AA A  NP+ RGP+P+ +S+EA  G ++V   +VSR  SG+G GT++YPT 
Sbjct    24   LGLGVAAGPAAVAADNPFERGPDPSESSIEAYRGAYSVSEQSVSRWVSGFGGGTIHYPTT  83

pattern                   ************************************************
Query    74   -AGGTVGAIAIVPGYTARQSSIKWWGPRLASHGFVVITIDTNSTLDQPSSRSSQQMAALR  132
               + GT GA+ + PGYT  +SSI W GPRLAS GFVV+T+ TNS  D P SR+ Q  AAL 
Sbjct    84   RSDGTFGAVVVSPGYTGTESSISWLGPRLASQGFVVLTMATNSVYDYPDSRARQLQAALD  143

pattern       ************************************************************
Query    133  QVASLNGTSSSPIYGKVDTARMGVMGWSMGGGGSLISAANNPSLKAAAPQAPWDSSTNFS  192
               + S    SSS +  ++D  R+ +MG SMGGGG+L + + NP +KAA P  PW +   + 
Sbjct    144  YLTS----SSSGVADRIDPDRLALMGHSMGGGGTLRAVSENPDIKAAIPMTPWHTDKTWR  199

pattern       ************************************************************
Query    193  SVTVPTLIFACENDSIAPVNSSALPIYDSM-SRNAKQFLEINGGSHSCANSGNSNQALIG  251
               VT PTLIF  END+IAP  S A P YDS+ S   K +LE++G SH   N  N+    I 
Sbjct    200  EVTTPTLIFGAENDTIAPHYSHAEPFYDSLPSSLEKVYLELDGASHFAPNYSNTT---IA  256

pattern       ****************************************
Query    252  KKGVAWMKRFMDNDTRYSTFACENPNSTRVSDFRT--ANC  289
              K  ++W+KRF+D+DTRYS F C  P S    D +T  + C
Sbjct    257  KYSISWLKRFVDDDTRYSQFLCPGP-SFWDGDVQTYESTC  295


> Isoptericola_ERR12772908__k127_861695_14
Length=297

 Score = 52.2 bits (145),  Expect = 5e-15
 Identities = 131/280 (47%), Positives = 175/280 (63%), Gaps = 13/280 (5%)

Query    15   LGGLMAVSAAATAQTNPYARGPNPTAASLEASAGPFTVRSFTVSR-PSGYGAGTVYYPTN  73
              LG  +A   AA A  NP+ RGP+P+ +S+EA  G ++V   +VSR  SG+G GT++YPT 
Sbjct    24   LGLGVAAGPAAVAADNPFERGPDPSESSIEAYRGAYSVSEQSVSRWVSGFGGGTIHYPTT  83

pattern                   ************************************************
Query    74   -AGGTVGAIAIVPGYTARQSSIKWWGPRLASHGFVVITIDTNSTLDQPSSRSSQQMAALR  132
               + GT GA+ + PGYT  +SSI W GPRLAS GFVV+T+ TNS  D P SR+ Q  AAL 
Sbjct    84   RSDGTFGAVVVSPGYTGTESSISWLGPRLASQGFVVLTMATNSVYDYPDSRARQLQAALD  143

pattern       ************************************************************
Query    133  QVASLNGTSSSPIYGKVDTARMGVMGWSMGGGGSLISAANNPSLKAAAPQAPWDSSTNFS  192
               + S    SSS +  ++D  R+ +MG SMGGGG+L + + NP +KAA P  PW +   + 
Sbjct    144  YLTS----SSSGVADRIDPDRLALMGHSMGGGGTLRAVSENPDIKAAIPMTPWHTDKTWR  199

pattern       ************************************************************
Query    193  SVTVPTLIFACENDSIAPVNSSALPIYDSM-SRNAKQFLEINGGSHSCANSGNSNQALIG  251
               VT PTLIF  END+IAP  S A P YDS+ S   K +LE++G SH   N  N+    I 
Sbjct    200  EVTTPTLIFGAENDTIAPHYSHAEPFYDSLPSSLEKVYLELDGASHFAPNYSNTT---IA  256

pattern       ****************************************
Query    252  KKGVAWMKRFMDNDTRYSTFACENPNSTRVSDFRT--ANC  289
              K  ++W+KRF+D+D RYS F C  P S    D +T  + C
Sbjct    257  KYSISWLKRFVDDDARYSQFLCPGP-SFWDGDVQTYESTC  295


> Streptomyces_ERR12772901__k127_1254225_2
Length=297

 Score = 52.2 bits (145),  Expect = 5e-15
 Identities = 132/280 (47%), Positives = 175/280 (63%), Gaps = 13/280 (5%)

Query    15   LGGLMAVSAAATAQTNPYARGPNPTAASLEASAGPFTVRSFTVSR-PSGYGAGTVYYPTN  73
              LG  +A   AA A  NP+ RGP+P+ +S+EA  G ++V   +VSR  SG+G GT++YPT 
Sbjct    24   LGLGVAAGPAAVAADNPFERGPDPSESSIEAYRGAYSVSEQSVSRWVSGFGGGTIHYPTT  83

pattern                   ************************************************
Query    74   -AGGTVGAIAIVPGYTARQSSIKWWGPRLASHGFVVITIDTNSTLDQPSSRSSQQMAALR  132
               + GT GA+ + PGYT  +SSI W GPRLAS GFVV+T+ TNS  D P SR+ Q  AAL 
Sbjct    84   RSDGTFGAVVVSPGYTGTESSISWLGPRLASQGFVVLTMATNSVYDYPDSRARQLQAALD  143

pattern       ************************************************************
Query    133  QVASLNGTSSSPIYGKVDTARMGVMGWSMGGGGSLISAANNPSLKAAAPQAPWDSSTNFS  192
               + S    SSS +  + D  R+ +MG SMGGGG+L + + NP +KAA P  PW +   + 
Sbjct    144  YLTS----SSSGVADRSDPDRLALMGHSMGGGGTLRAVSENPDIKAAIPMTPWHTDKTWR  199

pattern       ************************************************************
Query    193  SVTVPTLIFACENDSIAPVNSSALPIYDSM-SRNAKQFLEINGGSHSCANSGNSNQALIG  251
               VT PTLIF  END+IAP  S A P YDS+ S   K +LE++G SH   N  N+    I 
Sbjct    200  EVTTPTLIFGAENDTIAPHYSHAEPFYDSLPSSLEKVYLELDGASHFAPNYSNTT---IA  256

pattern       ****************************************
Query    252  KKGVAWMKRFMDNDTRYSTFACENPNSTRVSDFRT--ANC  289
              K  ++W+KRF+D+DTRYS F C  P S    D +T  + C
Sbjct    257  KYSISWLKRFVDDDTRYSQFLCPGP-SFWDGDVQTYESTC  295


> Halopseudomonas_bauzanensis
Length=302

 Score = 51.8 bits (144),  Expect = 6e-15
 Identities = 144/297 (48%), Positives = 196/297 (66%), Gaps = 17/297 (6%)

Query    7    SRLMQAAVLGGLMAVSAAATAQTNP----------YARGPNPTAASLEASAGPFTVRSFT  56
              S+ + A +  G + +S++A A   P          Y RGP+P+ A LEA  GP +VR+  
Sbjct    7    SQSLLAMMAAGALLLSSSAFAVNPPTDGPTDPDQAYERGPDPSVAFLEAPTGPHSVRTSR  66

pattern                                    *******************************
Query    57   VSR-PSGYGAGTVYYPTNAGGTVGAIAIVPGYTARQSSIKWWGPRLASHGFVVITIDTNS  115
              VS   SG+G GT++YPT   GT+ AI ++PG+ + +SSI+WWGP+LASHGFVV+TIDTN+
Sbjct    67   VSGLVSGFGGGTIHYPTGTTGTMAAIVVIPGFVSAESSIEWWGPKLASHGFVVMTIDTNT  126

pattern       ************************************************************
Query    116  TLDQPSSRSSQQMAALRQVASLNGTSSSPIYGKVDTARMGVMGWSMGGGGSLISAANNPS  175
                DQP SR+ Q   AL  + S N + +SP+ G +DT R+GV+GWSMGGGG+L   A+   
Sbjct    127  GFDQPPSRARQINNALDYLVSQNTSRTSPVNGMIDTERLGVIGWSMGGGGTL-RVASEGR  185

pattern       ************************************************************
Query    176  LKAAAPQAPWDSSTNFSSVTVPTLIFACENDSIAPVNSSALPIYDSMSRNA-KQFLEING  234
              +KAA P APWD +T F  V  PTLIFACE+D IAPV S A P Y+ +  +  K ++EIN 
Sbjct    186  IKAAIPLAPWD-TTRFRGVQAPTLIFACESDLIAPVRSHASPFYNQLPDDIDKAYVEINN  244

pattern       *********************************************************
Query    235  GSHSCANSGNSNQALIGKKGVAWMKRFMDNDTRYSTFAC--ENPNSTRVSDFRTANC  289
              GSH CAN G  N  ++ + GV+WMKRF+DNDTRYS F C   + +   +S++R  NC
Sbjct    245  GSHYCANGGGLNNDVLSRFGVSWMKRFLDNDTRYSQFLCGPNHESDRNISEYR-GNC  300


 Score = 51.8 bits (144),  Expect = 6e-15
 Identities = 144/297 (48%), Positives = 196/297 (66%), Gaps = 17/297 (6%)

Query    7    SRLMQAAVLGGLMAVSAAATAQTNP----------YARGPNPTAASLEASAGPFTVRSFT  56
              S+ + A +  G + +S++A A   P          Y RGP+P+ A LEA  GP +VR+  
Sbjct    7    SQSLLAMMAAGALLLSSSAFAVNPPTDGPTDPDQAYERGPDPSVAFLEAPTGPHSVRTSR  66

pattern                                    *******************************
Query    57   VSR-PSGYGAGTVYYPTNAGGTVGAIAIVPGYTARQSSIKWWGPRLASHGFVVITIDTNS  115
              VS   SG+G GT++YPT   GT+ AI ++PG+ + +SSI+WWGP+LASHGFVV+TIDTN+
Sbjct    67   VSGLVSGFGGGTIHYPTGTTGTMAAIVVIPGFVSAESSIEWWGPKLASHGFVVMTIDTNT  126

pattern       ************************************************************
Query    116  TLDQPSSRSSQQMAALRQVASLNGTSSSPIYGKVDTARMGVMGWSMGGGGSLISAANNPS  175
                DQP SR+ Q   AL  + S N + +SP+ G +DT R+GV+GWSMGGGG+L   A+   
Sbjct    127  GFDQPPSRARQINNALDYLVSQNTSRTSPVNGMIDTERLGVIGWSMGGGGTL-RVASEGR  185

pattern       ************************************************************
Query    176  LKAAAPQAPWDSSTNFSSVTVPTLIFACENDSIAPVNSSALPIYDSMSRNA-KQFLEING  234
              +KAA P APWD +T F  V  PTLIFACE+D IAPV S A P Y+ +  +  K ++EIN 
Sbjct    186  IKAAIPLAPWD-TTRFRGVQAPTLIFACESDLIAPVRSHASPFYNQLPDDIDKAYVEINN  244

pattern       *********************************************************
Query    235  GSHSCANSGNSNQALIGKKGVAWMKRFMDNDTRYSTFAC--ENPNSTRVSDFRTANC  289
              GSH CAN G  N  ++ + GV+WMKRF+DNDTRYS F C   + +   +S++R  NC
Sbjct    245  GSHYCANGGGLNNDVLSRFGVSWMKRFLDNDTRYSQFLCGPNHESDRNISEYR-GNC  300


> Marinobacter_ERR12779715__k127_2664185_2
Length=306

 Score = 50.3 bits (140),  Expect = 2e-14
 Identities = 137/304 (45%), Positives = 189/304 (62%), Gaps = 21/304 (7%)

Query    5    RASRLMQAAVLGGLMAVSAAATA---QTNP-----------YARGPNPTAASLEASAGPF  50
              ++ R   + +  G +  SA+A A   +TNP           + RGP+PT   LEAS G  
Sbjct    4    KSVRSALSVIAAGSLLFSASAMAINPETNPNPPSGCQTDCGFERGPDPTERFLEASRGHL  63

pattern                                          *************************
Query    51   TVRSFTVSR-PSGYGAGTVYYPTNAGGTVGAIAIVPGYTARQSSIKWWGPRLASHGFVVI  109
              +VR+  VS   SG+G GT++YPT   GT+GA+ ++PG+ + +SSI WWGP+LAS+GFVV+
Sbjct    64   SVRTSRVSGLVSGFGGGTIHYPTGTTGTMGAVVVIPGFVSAESSIDWWGPKLASYGFVVM  123

pattern       ************************************************************
Query    110  TIDTNSTLDQPSSRSSQQMAALRQVASLNGTSSSPIYGKVDTARMGVMGWSMGGGGSLIS  169
              TIDTN+  DQP SR+ Q  AAL  +   NG+S SPI G +DT R+GV+GWSMGGGG+L  
Sbjct    124  TIDTNTGFDQPPSRARQINAALDYLIEQNGSSGSPIRGMIDTDRLGVIGWSMGGGGTL-R  182

pattern       ************************************************************
Query    170  AANNPSLKAAAPQAPWD-SSTNFSSVTVPTLIFACENDSIAPVNSSALPIYDSM-SRNAK  227
               A+   L AA P APWD SS  F+ +  PT+IFAC  D IAPV   A P Y+++     K
Sbjct    183  VASEGRLSAAIPLAPWDTSSFQFNDIRTPTMIFACGADVIAPVALHASPFYNAIPDSTPK  242

pattern       ************************************************************
Query    228  QFLEINGGSHSCANSGNSNQALIGKKGVAWMKRFMDNDTRYSTFAC--ENPNSTRVSDFR  285
               F++I  G+H C N G     ++G+ GV+WMK  MD D RY+ F C   + +   +S++R
Sbjct    243  AFVQIGLGTHYCGNGGGLYNDVLGRLGVSWMKVHMDKDARYNQFICGPRHESDFNISEYR  302

pattern       ****
Query    286  TANC  289
                NC
Sbjct    303  -GNC  305


 Score = 50.3 bits (140),  Expect = 2e-14
 Identities = 137/304 (45%), Positives = 189/304 (62%), Gaps = 21/304 (7%)

Query    5    RASRLMQAAVLGGLMAVSAAATA---QTNP-----------YARGPNPTAASLEASAGPF  50
              ++ R   + +  G +  SA+A A   +TNP           + RGP+PT   LEAS G  
Sbjct    4    KSVRSALSVIAAGSLLFSASAMAINPETNPNPPSGCQTDCGFERGPDPTERFLEASRGHL  63

pattern                                          *************************
Query    51   TVRSFTVSR-PSGYGAGTVYYPTNAGGTVGAIAIVPGYTARQSSIKWWGPRLASHGFVVI  109
              +VR+  VS   SG+G GT++YPT   GT+GA+ ++PG+ + +SSI WWGP+LAS+GFVV+
Sbjct    64   SVRTSRVSGLVSGFGGGTIHYPTGTTGTMGAVVVIPGFVSAESSIDWWGPKLASYGFVVM  123

pattern       ************************************************************
Query    110  TIDTNSTLDQPSSRSSQQMAALRQVASLNGTSSSPIYGKVDTARMGVMGWSMGGGGSLIS  169
              TIDTN+  DQP SR+ Q  AAL  +   NG+S SPI G +DT R+GV+GWSMGGGG+L  
Sbjct    124  TIDTNTGFDQPPSRARQINAALDYLIEQNGSSGSPIRGMIDTDRLGVIGWSMGGGGTL-R  182

pattern       ************************************************************
Query    170  AANNPSLKAAAPQAPWD-SSTNFSSVTVPTLIFACENDSIAPVNSSALPIYDSM-SRNAK  227
               A+   L AA P APWD SS  F+ +  PT+IFAC  D IAPV   A P Y+++     K
Sbjct    183  VASEGRLSAAIPLAPWDTSSFQFNDIRTPTMIFACGADVIAPVALHASPFYNAIPDSTPK  242

pattern       ************************************************************
Query    228  QFLEINGGSHSCANSGNSNQALIGKKGVAWMKRFMDNDTRYSTFAC--ENPNSTRVSDFR  285
               F++I  G+H C N G     ++G+ GV+WMK  MD D RY+ F C   + +   +S++R
Sbjct    243  AFVQIGLGTHYCGNGGGLYNDVLGRLGVSWMKVHMDKDARYNQFICGPRHESDFNISEYR  302

pattern       ****
Query    286  TANC  289
                NC
Sbjct    303  -GNC  305


> HaloPETase5
Length=305

 Score = 46.8 bits (131),  Expect = 2e-13
 Identities = 135/263 (51%), Positives = 181/263 (69%), Gaps = 7/263 (3%)

pattern                                                             ******
Query    32   YARGPNPTAASLEASAGPFTVRSFTVSR-PSGYGAGTVYYPTNAGGTVGAIAIVPGYTAR  90
              Y RGP P+ + L+AS G  +VR+  VS   SG+G GT++YPT   GT+ AI ++PGY + 
Sbjct    45   YQRGPAPSVSFLQASRGDLSVRTSRVSSFTSGFGGGTIHYPTGTTGTMAAIVVIPGYVSA  104

pattern       ************************************************************
Query    91   QSSIKWWGPRLASHGFVVITIDTNSTLDQPSSRSSQQMAALRQVASLNGTSSSPIYGKVD  150
              +SSI+WWGP+LAS+GFVV+TIDTNS  DQP SR+ Q  +AL  + S N +S SP+ G +D
Sbjct    105  ESSIEWWGPKLASYGFVVMTIDTNSGFDQPPSRARQINSALDYLVSQNSSSRSPVRGMID  164

pattern       ************************************************************
Query    151  TARMGVMGWSMGGGGSLISAANNPSLKAAAPQAPWDSSTNFSSVTVPTLIFACENDSIAP  210
              T R+GV+GWSMGGGG+L   A    +KAA P APWD +TNF     PTLIFAC++D IAP
Sbjct    165  TNRLGVVGWSMGGGGTL-RVAEEGRIKAAIPLAPWD-TTNFRDNYTPTLIFACQSDVIAP  222

pattern       ************************************************************
Query    211  VNSSALPIYDSM-SRNAKQFLEINGGSHSCANSGNSNQALIGKKGVAWMKRFMDNDTRYS  269
              VN  A P Y+ + S   K F+E++GGSH C N G     ++G+ GV+WMKR +D DTRY 
Sbjct    223  VNQHASPFYNQIPSSTDKAFVELSGGSHYCGNGGGVYNNVLGRLGVSWMKRHLDQDTRYD  282

pattern       ********************** 
Query    270  TFAC--ENPNSTRVSDFRTANCS  290
               F C   + + +R+S++R  NCS
Sbjct    283  QFLCGPNHESDSRISEYR-GNCS  304


 Score = 46.8 bits (131),  Expect = 2e-13
 Identities = 135/263 (51%), Positives = 181/263 (69%), Gaps = 7/263 (3%)

pattern                                                             ******
Query    32   YARGPNPTAASLEASAGPFTVRSFTVSR-PSGYGAGTVYYPTNAGGTVGAIAIVPGYTAR  90
              Y RGP P+ + L+AS G  +VR+  VS   SG+G GT++YPT   GT+ AI ++PGY + 
Sbjct    45   YQRGPAPSVSFLQASRGDLSVRTSRVSSFTSGFGGGTIHYPTGTTGTMAAIVVIPGYVSA  104

pattern       ************************************************************
Query    91   QSSIKWWGPRLASHGFVVITIDTNSTLDQPSSRSSQQMAALRQVASLNGTSSSPIYGKVD  150
              +SSI+WWGP+LAS+GFVV+TIDTNS  DQP SR+ Q  +AL  + S N +S SP+ G +D
Sbjct    105  ESSIEWWGPKLASYGFVVMTIDTNSGFDQPPSRARQINSALDYLVSQNSSSRSPVRGMID  164

pattern       ************************************************************
Query    151  TARMGVMGWSMGGGGSLISAANNPSLKAAAPQAPWDSSTNFSSVTVPTLIFACENDSIAP  210
              T R+GV+GWSMGGGG+L   A    +KAA P APWD +TNF     PTLIFAC++D IAP
Sbjct    165  TNRLGVVGWSMGGGGTL-RVAEEGRIKAAIPLAPWD-TTNFRDNYTPTLIFACQSDVIAP  222

pattern       ************************************************************
Query    211  VNSSALPIYDSM-SRNAKQFLEINGGSHSCANSGNSNQALIGKKGVAWMKRFMDNDTRYS  269
              VN  A P Y+ + S   K F+E++GGSH C N G     ++G+ GV+WMKR +D DTRY 
Sbjct    223  VNQHASPFYNQIPSSTDKAFVELSGGSHYCGNGGGVYNNVLGRLGVSWMKRHLDQDTRYD  282

pattern       ********************** 
Query    270  TFAC--ENPNSTRVSDFRTANCS  290
               F C   + + +R+S++R  NCS
Sbjct    283  QFLCGPNHESDSRISEYR-GNCS  304


> 606
Length=271

 Score = 45.0 bits (126),  Expect = 7e-13
 Identities = 120/266 (45%), Positives = 162/266 (61%), Gaps = 13/266 (5%)

pattern                                                                 **
Query    29   TNPYARGPNPTAASLEASAGPFTVRSFTVSR-PSGYGAGTVYYPTNAG-GTVGAIAIVPG  86
              +NPY RGP PT +S+ A  G F   + TVS   SG+G GT+YYPT+   GT G + I PG
Sbjct    2    SNPYERGPAPTESSVTAVRGYFDTDTDTVSSLVSGFGGGTIYYPTDTSEGTFGGVVIAPG  61

pattern       ************************************************************
Query    87   YTARQSSIKWWGPRLASHGFVVITIDTNSTLDQPSSRSSQQMAALRQVASLNGTSSSPIY  146
              YTA QSS+ W G R+AS GFVV TIDT +  DQP SR  Q  AAL  +        S + 
Sbjct    62   YTASQSSMAWMGHRIASQGFVVFTIDTITRYDQPDSRGRQIEAALDYL-----VEDSDVA  116

pattern       ************************************************************
Query    147  GKVDTARMGVMGWSMGGGGSLISAANNPSLKAAAPQAPWDSSTNFSSVTVPTLIFACEND  206
               +VD  R+ VMG SMGGGG+L +A N P L+AA P  PW    N+S V VPT+I   END
Sbjct    117  DRVDGNRLAVMGHSMGGGGTLAAAENRPELRAAIPLTPWHLQKNWSDVEVPTMIIGAEND  176

pattern       ************************************************************
Query    207  SIAPVNSSALPIYDSMSRNAKQ-FLEINGGSHSCANSGNSNQALIGKKGVAWMKRFMDND  265
              ++A V + ++P Y+S+  + ++ +LE++G SH   N  N+   +I K  ++W+KRF+D D
Sbjct    177  TVASVRTHSIPFYESLDEDLERAYLELDGASHFAPNISNT---VIAKYSISWLKRFVDED  233

pattern       **************************
Query    266  TRYSTFACENPNSTRVSDFR--TANC  289
               RY  F C  P++   SDF     +C
Sbjct    234  ERYEQFLCPPPDTGLFSDFSDYRDSC  259


> 503
Length=267

 Score = 39.7 bits (112),  Expect = 3e-11
 Identities = 119/263 (45%), Positives = 165/263 (63%), Gaps = 11/263 (4%)

pattern                                                                ***
Query    30   NPYARGPNPTAASLEASAGPFTVRSFTVSR-PSGYGAGTVYYPTNAG-GTVGAIAIVPGY  87
              +PY RGP+PT+AS+    G F++ S +VS   +G+G GT+YYPT+   GT G + + PGY
Sbjct    3    SPYERGPDPTSASV-LDNGTFSLSSTSVSSLVTGFGGGTIYYPTSTTQGTFGGVVLAPGY  61

pattern       ************************************************************
Query    88   TARQSSIKWWGPRLASHGFVVITIDTNSTLDQPSSRSSQQMAALRQVASLNGTSSSPIYG  147
              TA  SS      R+ASHGFVV  IDTNS  DQP SR SQ +AA   V+ L  ++SS +  
Sbjct    62   TASSSSYSSVARRVASHGFVVFAIDTNSRYDQPDSRGSQILAA---VSYLKNSASSTVAS  118

pattern       ************************************************************
Query    148  KVDTARMGVMGWSMGGGGSLISAANNPSLKAAAPQAPWDSSTNFSSVTVPTLIFACENDS  207
              ++D  R+ V G SMGGGG+L +A  + S+KAA    PW +   +  + +PT+I   ENDS
Sbjct    119  RLDETRIAVSGHSMGGGGTLAAANQDSSIKAAVALQPWHTDKTWPGIQIPTMIIGAENDS  178

pattern       ************************************************************
Query    208  IAPVNSSALPIYDSMS-RNAKQFLEINGGSHSCANSGNSNQALIGKKGVAWMKRFMDNDT  266
              +APV S ++P Y SM+    K + EIN G H  AN+ +  Q   G+  V W+KR++D+DT
Sbjct    179  VAPVASHSIPFYTSMTGAREKAYGEINNGDHFIANTDDDWQ---GRLFVTWLKRYVDDDT  235

pattern       ***********************
Query    267  RYSTFACENPNSTRVSDFRTANC  289
              RYS F C  P+S  +SD+R   C
Sbjct    236  RYSQFLCPAPSSIYLSDYRN-TC  257


Lambda      K        H        a         alpha
   0.270   0.0470     1.00     0.00     0.00 

Gapped
Lambda      K        H        a         alpha    sigma
   0.270   0.0470     1.00     0.00     0.00     0.00 

Effective search space used: 2646


  Database: Diego_Putative_PETases.fasta
    Posted date:  Aug 20, 2025  10:30 AM
  Number of letters in database: 7,586
  Number of sequences in database:  26


Matrix: BLOSUM62
Gap Penalties: Existence: 11, Extension: 1
Neighboring words threshold: 11
Window for multiple hits: 40
