# Supplementary material for: Lignocellulose-mediated selection of potential halophilic PET-degrading enzymes from mangrove soil
Source: Nat Commun. 2026 Apr 7;17:4930. doi: 10.1038/s41467-026-71548-z (PMC13234336; doi:10.1038/s41467-026-71548-z)
Supplement: Supplementary file 16 — Source Data [file 41467_2026_71548_MOESM16_ESM.xlsx]

## Sheet: Fig.2A
Figure 2a
	SampleID	Shannon Bacteria	Shannon Fungi	Polymer.Input	Sea.Water	Time
	Dir.1	6.63177	4.23391	In situ soil	In situ soil	In situ soil
	Dir.2	6.24259	4.8035	In situ soil	In situ soil	In situ soil
	Dir.3	6.79352	3.64705	In situ soil	In situ soil	In situ soil
	Dir.4	6.83477	4.24852	In situ soil	In situ soil	In situ soil
	MC.LT1	6.07728	5.11703	Without polymer	No	Three months
	MC.LT2	6.13112	4.69046	Without polymer	No	Three months
	MC.LT3	5.48045	4.88669	Without polymer	No	Three months
	MC.LT4	6.07949	4.91677	Without polymer	No	Three months
	MC.ST1	6.1828	4.91101	Without polymer	No	One month
	MC.ST2	6.47541	5.28862	Without polymer	No	One month
	MC.ST3	6.66074	5.06616	Without polymer	No	One month
	MC.ST4	6.60772	5.26007	Without polymer	No	One month
	MCSW.LT1	6.73333	5.08407	Without polymer	Yes	Three months
	MCSW.LT2	6.80636	5.00343	Without polymer	Yes	Three months
	MCSW.LT3	6.32106	3.89906	Without polymer	Yes	Three months
	MCSW.LT4	6.50656	5.19979	Without polymer	Yes	Three months
	MCSW.ST1	6.55918	4.90435	Without polymer	Yes	One month
	MCSW.ST2	6.66436	5.13656	Without polymer	Yes	One month
	MCSW.ST3	7.12611	4.73637	Without polymer	Yes	One month
	MCSW.ST4	7.04702	5.39352	Without polymer	Yes	One month
	ML.LT1	6.12876	3.14696	Lignocellulose	No	Three months
	ML.LT2	6.19285	3.49594	Lignocellulose	No	Three months
	ML.LT3	6.17214	3.53078	Lignocellulose	No	Three months
	ML.LT4	5.90619	3.19924	Lignocellulose	No	Three months
	ML.ST1	5.99983	2.2691	Lignocellulose	No	One month
	ML.ST2	6.26729	0.894892	Lignocellulose	No	One month
	ML.ST3	6.45234	2.26015	Lignocellulose	No	One month
	ML.ST4	6.45766	2.93059	Lignocellulose	No	One month
	MLSW.LT1	6.54095	3.60149	Lignocellulose	Yes	Three months
	MLSW.LT2	6.61788	3.26755	Lignocellulose	Yes	Three months
	MLSW.LT3	6.48209	2.73847	Lignocellulose	Yes	Three months
	MLSW.LT4	6.61601	3.68975	Lignocellulose	Yes	Three months
	MLSW.ST1	6.91541	5.1735	Lignocellulose	Yes	One month
	MLSW.ST2	6.51238	3.36458	Lignocellulose	Yes	One month
	MLSW.ST3	6.50674	4.71323	Lignocellulose	Yes	One month
	MLSW.ST4	6.57321	5.18122	Lignocellulose	Yes	One month
	MP.LT1	6.06258	4.74715	PET	No	Three months
	MP.LT2	6.22229	4.28022	PET	No	Three months
	MP.LT3	6.09554	3.42096	PET	No	Three months
	MP.LT4	5.9476	3.89903	PET	No	Three months
	MP.ST1	6.73888	4.07347	PET	No	One month
	MP.ST2	6.63524	4.44859	PET	No	One month
	MP.ST3	6.60631	5.07246	PET	No	One month
	MP.ST4	6.77422	4.92351	PET	No	One month
	MPSW.LT1	6.35034	4.98238	PET	Yes	Three months
	MPSW.LT2	6.65716	4.71822	PET	Yes	Three months
	MPSW.LT3	6.7518	4.76191	PET	Yes	Three months
	MPSW.LT4	6.59936	5.05227	PET	Yes	Three months
	MPSW.ST1	6.52411	4.69974	PET	Yes	One month
	MPSW.ST2	6.66488	4.23208	PET	Yes	One month
	MPSW.ST3	6.88738	4.27402	PET	Yes	One month
	MPSW.ST4	6.73444	4.86718	PET	Yes	One month

## Sheet: Fig.3A
Figure 3a
	SampleID	Polymer.Input	Sea.Water	Time	OTU_1	OTU_3	OTU_4	OTU_12	OTU_13	OTU_14	OTU_20	OTU_22	OTU_23	OTU_26	OTU_27	OTU_34	OTU_35	OTU_37	OTU_42	OTU_43	OTU_46	OTU_52	OTU_53	OTU_60	OTU_61	OTU_66	OTU_67	OTU_72	OTU_73	OTU_74	OTU_76	OTU_78	OTU_83	OTU_85	OTU_88	OTU_99	OTU_110	OTU_112	OTU_116	OTU_123	OTU_131	OTU_140	OTU_142	OTU_144	OTU_145	OTU_160	OTU_163	OTU_170	OTU_182
	Dir-1	In situ soil	In situ soil	In situ soil	0.0238177	0.00892627	0	0.000429148	0.00304695	0.00356193	0.00351901	0.00472062	0.00188825	0	0.00463479	0.00317569	0.00227448	0.00330444	0.0029182	0.00317569	0	0.00330444	0.00296112	0.00244614	0.00308986	0.00124453	0.0014591	0.00210282	0.00240323	0.00244614	0.000729551	0	0.00201699	0.00137327	0	0.00098704	0.00158785	0.000772466	0	0.00175951	0	0.00180242	0.0011587	0.00171659	0.00128744	0.000815381	0.000643722	0.00223157	0
	Dir-2	In situ soil	In situ soil	In situ soil	0.0149455	0.00127912	0	0	0	0.00572236	0.00383735	0.0015484	0.00201966	0	0.00619362	0.00148108	0	0.00175037	0	0	0	0.00639558	0.00464521	0	0.00861721	0	0	0	0	0.00161573	0	0	0.00201966	0	0	0	0	0	0	0	0	0	0	0	0	0	0	0.0033661	0
	Dir-3	In situ soil	In situ soil	In situ soil	0.0217052	0.0068803	0	0	0.00254685	0.00380127	0.00254685	0.00410537	0.00247082	0	0.00501768	0.00174858	0.00197666	0.00258486	0.00247082	0.0023948	0	0.0017866	0.00220474	0.00129243	0.00372524	0.00098833	0.00136846	0.00243281	0.00182461	0.00288896	0.00110237	0	0.00155852	0.000836279	0	0.00114038	0.000950317	0.00041814	0.000950317	0.00098833	0.000836279	0.00102634	0.00114038	0.00102634	0.000722241	0.000684229	0	0.00231877	0
	Dir-4	In situ soil	In situ soil	In situ soil	0.0230345	0.00712893	0	0	0.00292555	0.00413612	0.00316094	0.00309369	0.00121057	0	0.00376623	0.00201762	0.00235389	0.00242114	0.00228664	0.00316094	0	0.00255565	0.0021185	0.00258928	0.00326182	0.00114332	0.00158047	0.00131145	0.00154684	0.00255565	0.000706167	0.00100881	0.00141233	0.000975183	0	0.00144596	0.000807048	0.000571659	0	0.00127783	0.00168135	0.0012442	0.00144596	0.00121057	0.000470778	0.000538032	0.000571659	0.00221938	0
	MC-LT1	Without polymer	No	Three months	0.0305212	0.0102505	0	0	0.00449179	0.0040311	0.00558595	0.00483732	0.0076015	0	0.0040311	0.00351281	0.00345523	0.0031097	0.00161244	0.0040311	0	0.00247625	0.00322488	0.00287936	0.00103657	0.00143968	0.0022459	0.00276418	0.00259142	0.00195796	0.00172761	0.00426144	0	0.00167003	0	0	0.00115174	0.00218831	0.00103657	0.00115174	0	0	0.00040311	0	0.000863807	0.000633458	0.00143968	0	0
	MC-LT2	Without polymer	No	Three months	0.0259597	0.0120615	0	0	0.00587767	0.00367354	0.00581644	0.0042858	0.00275516	0	0.00636748	0.00220413	0.00318374	0.00269393	0.00306129	0.00318374	0	0	0.00385722	0.0023878	0.00134697	0.0016531	0.0023878	0.00312251	0.00220413	0.00171432	0.00110206	0.0042858	0.000979612	0.00208167	0	0.00140819	0.00134697	0.00220413	0	0.00122452	0.00232658	0	0.000612257	0.00257148	0.000795935	0.000795935	0.00085716	0	0
	MC-LT3	Without polymer	No	Three months	0.0391436	0.0109345	0	0	0.00615639	0.00955619	0.00532941	0.00532941	0.00661582	0	0.00634016	0.00229716	0.00330791	0.00395112	0	0.00303225	0	0	0.00441055	0.00266471	0.0020215	0.00450243	0.00385923	0.00229716	0.00477809	0.00110264	0	0.00477809	0	0.00229716	0	0.00211339	0.00128641	0	0.00220527	0.000551319	0	0	0.00101075	0	0.000918864	0.00165396	0.00165396	0	0
	MC-LT4	Without polymer	No	Three months	0.0314402	0.010966	0	0	0.00431035	0.00551471	0.00583164	0.00507099	0.00538793	0	0.00418357	0.0025355	0.00348631	0.00342292	0.0025355	0.00373986	0	0	0.00240872	0.0025355	0.00139452	0.00164807	0.00272566	0.00234534	0.00221856	0.0015213	0.00133114	0.00469067	0.0015213	0.00247211	0	0.00183823	0.00145791	0.00158469	0	0.00114097	0.00114097	0	0.000443712	0	0.00107759	0.000633874	0.00126775	0	0
	MC-ST1	Without polymer	No	One month	0.0487595	0.0102547	0	0	0.00482964	0.00271254	0.00509428	0.0073437	0.00740986	0	0.0052266	0.0052266	0.00198478	0.00310949	0.00337413	0.00443268	0	0	0.00205094	0.00304333	0.00119087	0.00138935	0.0024479	0.00549123	0.00430036	0.00251406	0.0024479	0	0.00132319	0.000992392	0	0.00158783	0.000529276	0.0027787	0.00105855	0.000860073	0.00291102	0.00119087	0.00105855	0	0.00112471	0	0	0	0
	MC-ST2	Without polymer	No	One month	0.0303692	0.00754552	0	0	0.00442754	0.00517585	0.00517585	0.00604889	0.0044899	0	0.00442754	0.00249439	0.00286855	0.0044899	0.00293091	0.00293091	0	0.00424046	0.00299327	0.00293091	0.00274383	0.00442754	0.00318034	0.00212023	0.00311799	0.00143427	0.00180843	0.00311799	0.00155899	0.00155899	0	0.00199551	0.000623597	0.00193315	0.00124719	0.000685957	0.00243203	0	0.00112247	0	0.00218259	0.000561237	0.00137191	0	0
	MC-ST3	Without polymer	No	One month	0.0177585	0.0047177	0	0	0.00398895	0.00245474	0.00349033	0.0021479	0.00809297	0	0.00195612	0.00157257	0.00237803	0.00164928	0.00176435	0.00157257	0	0	0.00126573	0.00233967	0.000882172	0.00418073	0.00253145	0.000767106	0.00233967	0.00245474	0.00303007	0.0014575	0.000652041	0.00118902	0	0.00115066	0	0.00149586	0.0014575	0.000536975	0.00168763	0	0.000498619	0	0.00253145	0	0.00149586	0.000767106	0
	MC-ST4	Without polymer	No	One month	0.0259879	0.00790355	0	0.000267917	0.00500112	0.0038848	0.0054923	0.00598348	0.00468855	0	0.00424202	0.00285778	0.00352757	0.00330431	0.00334896	0.00339361	0	0.00285778	0.00325966	0.00254521	0.00169681	0.00348292	0.00272382	0.00241125	0.00294709	0.00125028	0.00227729	0.00156285	0.000357223	0.00214334	0	0.00187542	0.000714445	0.0016075	0.000982362	0.00102702	0.00227729	0.00107167	0.000937709	0	0.00192007	0	0.00111632	0	0
	MCSW-LT1	Without polymer	Yes	Three months	0.0269803	0.00729717	0	0	0.00782525	0.00307249	0.00182429	0.00321652	0.00398464	0	0.00302448	0.00268843	0.00580893	0.00355257	0.00273644	0.00283245	0	0	0.00206433	0.0031205	0.00134421	0.00321652	0.00292847	0.00177628	0.00225636	0.00254441	0.00446471	0.00192031	0.00100816	0.00139222	0	0.00211234	0.000384061	0.00283245	0.00220835	0.00163226	0.00230437	0	0.000336054	0	0.000816131	0.000480077	0.00216035	0	0
	MCSW-LT2	Without polymer	Yes	Three months	0.0207605	0.00619904	0	0	0.00565818	0.000790481	0.00124813	0.00436845	0.00220503	0	0.00336995	0.00274588	0.00624064	0.00411882	0.00336995	0.00316192	0	0	0.00208021	0.00270428	0	0.00228823	0.00224663	0.00228823	0.00166417	0.0039524	0.00324513	0.00153936	0.00112331	0	0	0.00153936	0	0.00257946	0.00411882	0.00262107	0.00187219	0.00145615	0	0	0.00170578	0.000416043	0.00187219	0	0
	MCSW-LT3	Without polymer	Yes	Three months	0.0267342	0.00937599	0	0	0.00696864	0.00323092	0.00209059	0.00304086	0.00310421	0	0.00487805	0.00310421	0.00582832	0.00291416	0.00424454	0.00285081	0	0	0.00304086	0.00164713	0	0.00380108	0.0025974	0.00164713	0	0.00297751	0.00538486	0.0022173	0.00139373	0.00183719	0	0.00190054	0	0.00253405	0.00285081	0.00449794	0.00215394	0	0	0.00202724	0.0022173	0.000696864	0.0022173	0	0
	MCSW-LT4	Without polymer	Yes	Three months	0.025541	0.00832233	0	0	0.00866671	0.00241061	0.00309935	0.00470642	0.00654307	0	0.00401768	0.00200884	0.00487861	0.00327154	0.00321414	0.00286977	0	0	0.00177926	0.00298456	0.000803536	0.00286977	0.00166447	0.0025254	0.00332893	0.00344372	0.00470642	0.00264019	0.000688745	0.00183665	0	0.00212363	0	0.00332893	0.0025254	0.00189405	0.00195144	0	0	0	0.00166447	0.000860931	0.00177926	0	0
	MCSW-ST1	Without polymer	Yes	One month	0.0341161	0.00669366	0	0	0.00809717	0.00269906	0.00318489	0.00458839	0.00453441	0	0.00345479	0.002861	0.00334683	0.0039946	0.00280702	0.0037247	0	0	0.00264507	0.00269906	0.00194332	0.00167341	0.00269906	0.00253711	0.00221323	0.00237517	0.00242915	0.00107962	0.0019973	0.00151147	0	0.00242915	0.00048583	0.0011336	0.00302294	0.00161943	0.00140351	0.0017274	0.00097166	0.00124157	0.000917679	0.000701754	0.0017274	0	0
	MCSW-ST2	Without polymer	Yes	One month	0.0232857	0.00719048	0	0	0.00485714	0.00323809	0.004	0.00509524	0.00490476	0	0.00471429	0.00433333	0.00423809	0.00352381	0.00385714	0.00314286	0	0.00147619	0.00466667	0.00342857	0.00147619	0.00252381	0.00242857	0.00347619	0.00214286	0.002	0.00247619	0.00171429	0.000666667	0	0	0.00204762	0.00109524	0.00214286	0.00252381	0.00161905	0.00157143	0	0.000904762	0	0.002	0	0	0	0
	MCSW-ST3	Without polymer	Yes	One month	0.0208604	0.00611181	0	0	0.00554546	0.00217099	0.00391722	0.00585223	0.00528589	0	0.0021002	0.0031149	0.00356325	0.00254855	0.00325648	0.00217099	0	0.000849517	0.00221818	0.00252496	0.000873115	0.00266654	0.00226538	0.00294971	0.00143946	0.00320929	0.0030441	0.00151025	0.000707931	0.000849517	0	0.00155745	0.000542747	0.00146306	0.00172263	0.00108549	0.00115629	0.00108549	0.000943908	0.000920311	0.00273733	0.00061354	0.0010147	0	0
	MCSW-ST4	Without polymer	Yes	One month	0.0199491	0.00476529	0	0	0.00384775	0.00233825	0.00257503	0.00435092	0.00639318	0	0.00219026	0.00186468	0.00313739	0.00322619	0.00275262	0.0029894	0	0.000947138	0.00266382	0.00337418	0.000858344	0.0015095	0.00204227	0.00233825	0.00180548	0.00319659	0.00177588	0.00121352	0.00139111	0.000947138	0	0.00180548	0.000562363	0.00171669	0.00177588	0.000651157	0.00115432	0.000976736	0.00109513	0.000947138	0.00343337	0.000355177	0.00130232	0	0
	ML-LT1	Lignocellulose	No	Three months	0.0114149	0.0082736	0.0224759	0.035926	0	0.00274312	0.00185824	0.00150429	0.00172551	0.0118574	0.00296434	0.0011061	0.00115034	0.00150429	0.000840634	0.00132732	0.00871604	0.00539775	0.000973365	0.000707902	0.00115034	0	0.00106185	0.00115034	0	0.000973365	0.000663658	0.00159278	0.00442439	0.00159278	0.00716751	0	0.00154854	0.000619414	0	0.000398195	0	0	0.00146005	0	0	0.000663658	0	0.000707902	0.00300858
	ML-LT2	Lignocellulose	No	Three months	0.00955823	0.00675258	0.025869	0.0248229	0.000903514	0.00266299	0.00256788	0.00280565	0.00171192	0.0119359	0.00366161	0.00137905	0.000903514	0.00156926	0.000903514	0.000998621	0.0107471	0.00470778	0.000951068	0.000808407	0	0	0.000903514	0.00137905	0	0	0.00042798	0.00294831	0.00618194	0.00137905	0.00675258	0.000618194	0.000713301	0.000760854	0	0.000475534	0	0	0.00180703	0	0	0.00042798	0	0.00042798	0.00332874
	ML-LT3	Lignocellulose	No	Three months	0.0106248	0.0103706	0.0180469	0.0205378	0.000965889	0.00569366	0.00305018	0.00264349	0.00213512	0.010879	0.0040669	0.00147425	0.000915053	0.00188094	0.000915053	0.00137258	0.00798129	0.00559199	0.00218596	0.00142341	0.00152509	0	0.00203345	0.00081338	0.00254181	0.00172843	0	0.00254181	0.00284683	0.00213512	0.0075746	0	0.00284683	0	0	0.000559199	0	0	0.00203345	0.00198261	0	0.00162676	0.000762544	0	0.00340603
	ML-LT4	Lignocellulose	No	Three months	0.0160441	0.00892002	0.0225096	0.0255627	0	0.00407088	0.00221504	0.00377155	0.00185584	0.0124521	0.00568726	0.00179598	0.000897989	0.00173611	0.00107759	0.00197557	0.00987787	0.0050886	0.0028137	0.000957854	0.00131705	0	0.00125718	0.00107759	0	0	0	0.00233477	0.0026341	0.00155651	0.00664512	0.000897989	0	0	0	0.000419061	0	0	0.00191571	0	0.00029933	0.000658525	0.000838123	0	0.00191571
	ML-ST1	Lignocellulose	No	One month	0.0166383	0.0107141	0.0302515	0.0233819	0	0.00548308	0.00510493	0.00277305	0.000630239	0.0126678	0.00258398	0.00189072	0.000630239	0.00220584	0.00182769	0.00207979	0.0115334	0.00378143	0.0015756	0	0.00233188	0.0013235	0.00182769	0.00113443	0.00308817	0	0	0	0.0042226	0.00245793	0.00850822	0.00113443	0.00315119	0	0	0.000819311	0	0	0.00201676	0.0015756	0	0.00201676	0	0.00144955	0.00491586
	ML-ST2	Lignocellulose	No	One month	0.0136126	0.00600956	0.0278625	0.0178921	0.00159344	0.00273162	0.00373321	0.00391532	0.00227635	0.0124289	0.00250398	0.00227635	0.00200319	0.00154792	0.0016845	0.00182108	0.00869565	0.00450717	0.00141134	0.00254951	0	0.00145686	0.00300478	0.0016845	0	0.00104712	0	0	0.00491691	0.000910539	0.00701115	0.000865013	0.000546324	0.000819486	0.000910539	0.000682905	0	0	0.00213977	0	0.000500797	0.00045527	0.000546324	0	0.00264057
	ML-ST3	Lignocellulose	No	One month	0.0119656	0.0065485	0.0272225	0.0241369	0.00150855	0.00239997	0.00202283	0.0025714	0.00147427	0.0130627	0.00215998	0.00133713	0.00191998	0.00185141	0.00178284	0.00167998	0.00939418	0.00428567	0.00157712	0.00147427	0.00102856	0.00109713	0.00143998	0.00174855	0.000959989	0.000788562	0.000925704	0.000685706	0.00644564	0.00123427	0.00740563	0.000959989	0.000685706	0.00106284	0.00106284	0.000617136	0.000719992	0	0.00219426	0.00123427	0.000617136	0.000479995	0.000788562	0.000548565	0.00277711
	ML-ST4	Lignocellulose	No	One month	0.0127027	0.00655109	0.017616	0.0202125	0.00171766	0.00307582	0.00363506	0.00311576	0.00175761	0.0109851	0.0027962	0.00239674	0.00135815	0.00195734	0.00243669	0.00187745	0.00619158	0.00527283	0.00107853	0.00159783	0.00107853	0.00103859	0.00163777	0.00123832	0	0.000838859	0.000998642	0	0.00703044	0.00203723	0.00567229	0.00119837	0.000639131	0.00151794	0.000439402	0.000798913	0.000639131	0.0013981	0.00259647	0	0	0.000798913	0.00103859	0.000958696	0.00219701
	MLSW-LT1	Lignocellulose	Yes	Three months	0.0146112	0.0122853	0.0295802	0.000417462	0	0.00483063	0.00184876	0.00125238	0.00268368	0.00936307	0.00250477	0.00155057	0.00101384	0.00119275	0.000715649	0.00119275	0.00626193	0.00351861	0.00184876	0	0.00292223	0	0.00250477	0	0	0.000536737	0	0	0	0.00166985	0.00119275	0	0.00429389	0	0	0.000417462	0	0.00166985	0.0019084	0	0	0.00232586	0	0.00292223	0.00172949
	MLSW-LT2	Lignocellulose	Yes	Three months	0.0141499	0.00956376	0.0232662	0	0	0.0049217	0.00145414	0.00190157	0.00363535	0.0121365	0.001566	0.00145414	0.00100671	0	0.00106264	0.00123043	0.00631991	0.00329978	0.000950783	0.00139821	0.00223714	0.000894855	0.00212528	0	0.00106264	0.00190157	0.000782998	0	0.00190157	0.00128635	0.000838926	0.000950783	0.00268456	0.00100671	0	0.000279642	0	0	0.001566	0.00145414	0.00033557	0.00134228	0	0.00190157	0.00318792
	MLSW-LT3	Lignocellulose	Yes	Three months	0.0202892	0.00820071	0.02606	0.00115417	0	0.00637833	0.00230835	0.00176163	0.0022476	0.0097801	0.00127567	0.00206536	0.000971935	0.00109343	0.00133641	0.00121492	0.00504192	0.00170089	0.00139716	0.00121492	0.00479893	0	0.00164014	0.00127567	0	0.00121492	0.00127567	0.00249058	0.000971935	0.00157939	0.00115417	0	0.00236909	0	0	0.000364476	0	0.00109343	0.00151865	0.00127567	0	0.00194387	0	0.0044952	0.00321954
	MLSW-LT4	Lignocellulose	Yes	Three months	0.0197943	0.00878675	0.0225462	0.000482789	0	0.00540723	0.00197943	0.00173804	0.0015932	0.0115386	0.00178632	0.00193115	0.00111041	0.0015932	0.000869019	0.00144837	0.0059383	0.00289673	0.00178632	0.0018346	0.00313813	0.00154492	0	0.00115869	0.000724183	0.0025105	0.000386231	0	0.000869019	0.00154492	0.000869019	0.000772462	0.0015932	0.000724183	0.00193115	0.000675904	0	0	0.00168976	0.00217255	0.000386231	0.00125525	0.000675904	0.00284845	0.00323468
	MLSW-ST1	Lignocellulose	Yes	One month	0.0123661	0.00355885	0.0135164	0.000898699	0	0.00230067	0.00125818	0.00100654	0.00118628	0.00754907	0.00107844	0.00133007	0.00143792	0.00129413	0.000754907	0	0.00578762	0.00215688	0.00111439	0.000970595	0.00496082	0.000790855	0.000934647	0.000718959	0.00140197	0.00197714	0	0	0.00100654	0	0.00445755	0	0.00104249	0.000251636	0.000359479	0.000503271	0	0.00100654	0.000934647	0.00176145	0.000323532	0.00125818	0	0.00420591	0.00251636
	MLSW-ST2	Lignocellulose	Yes	One month	0.0130348	0.0041639	0.0129745	0.000784503	0	0.00175004	0.00156901	0.00144831	0.00138797	0.00953473	0.0024742	0.00156901	0.00144831	0.00108624	0.00132762	0.00138797	0.00543117	0.00265524	0.00162935	0	0.00488806	0	0.00114658	0	0	0.0016897	0.00162935	0	0.00162935	0.00175004	0.00446563	0	0.00132762	0.00120693	0	0.000603464	0	0.00126727	0	0.00181039	0.00144831	0.00114658	0.00108624	0.00187074	0.00277593
	MLSW-ST3	Lignocellulose	Yes	One month	0.0113143	0.00314286	0.0173714	0	0	0.00245714	0.00137143	0.00222857	0.00285714	0.0100571	0.00142857	0.000857143	0.000914286	0	0.00125714	0.00125714	0.00525714	0.00348571	0.00257143	0.00102857	0.00634286	0	0.000971429	0.000742857	0	0.00228571	0	0	0	0	0.008	0.00131429	0.000685714	0	0.00102857	0	0	0	0.000971429	0.00182857	0.00114286	0.0012	0	0.00365714	0.0032
	MLSW-ST4	Lignocellulose	Yes	One month	0.0106817	0.00495382	0.0152227	0.00139326	0	0.00206409	0.00154807	0	0.00103205	0.00949481	0.00149646	0.00154807	0.000774034	0.00103205	0.00108365	0	0.00608907	0.00371536	0.00144486	0	0.00510862	0.00216729	0.000619227	0.000670829	0.00118685	0.000980443	0	0	0.000980443	0.00092884	0.00815316	0.000825636	0.000877238	0	0	0.000619227	0	0	0	0.00154807	0.000619227	0.000516022	0	0.00211569	0.00288973
	MP-LT1	PET	No	Three months	0.0270775	0.0161064	0	0	0.00414332	0.0074113	0.00618581	0.00379318	0.00344304	0	0.00396825	0.00396825	0.00180906	0.00192577	0.00268441	0.00245098	0	0.00186741	0.00221755	0.00163399	0.00151727	0.00210084	0.00233427	0.00250934	0.00274276	0.0021592	0	0.00414332	0.000816993	0.00274276	0	0.00198413	0.00338469	0.0013422	0.00163399	0.00157563	0	0.00297619	0.00110878	0.00262605	0.000816993	0.00233427	0.00070028	0.00128385	0
	MP-LT2	PET	No	Three months	0.0233214	0.0145929	0	0	0.00318225	0.0050916	0.00604628	0.00222758	0.00195481	0	0.00327317	0.00331863	0.00209119	0.00236396	0.00236396	0.00109106	0	0.00172751	0.00136382	0.00122744	0.0010456	0.00227304	0.0010456	0.00145474	0.00259126	0.0015002	0.00118198	0.00422785	0.00063645	0.00227304	0	0.00140928	0.00204573	0.000727372	0.00140928	0.00172751	0.0012729	0.00331863	0	0.00109106	0.000818293	0.00159113	0.000681911	0	0
	MP-LT3	PET	No	Three months	0.0239681	0.0134183	0	0	0.00422967	0.00388935	0.00593126	0.00247946	0.00194467	0	0.00330595	0.00247946	0.00243084	0.00199329	0.00238223	0.00384073	0	0.00165297	0.00194467	0.00209053	0.00145851	0.00281978	0.00136127	0.00170159	0.00291701	0.00140989	0.00121542	0.00369488	0.000583402	0.00252808	0	0.00238223	0.00106957	0.000826486	0.00194467	0.00170159	0.00140989	0.00272254	0.000632019	0.00165297	0.000729253	0.000729253	0.00092372	0	0
	MP-LT4	PET	No	Three months	0.032826	0.0171978	0	0	0.00566437	0.00545963	0.00627858	0.0037535	0.00286631	0	0.00348052	0.0037535	0.00197912	0.00272982	0.00286631	0.00259333	0	0.00184263	0.00252508	0.0022521	0.00211561	0.00156964	0.00218385	0.00245684	0	0.00177438	0.00143315	0.00552788	0.00102368	0.00341227	0	0.00191087	0.0030028	0.00122842	0.00156964	0.00116017	0	0.00259333	0.000818945	0.00177438	0.0007507	0.00143315	0.00163789	0	0
	MP-ST1	PET	No	One month	0.0274184	0.0118779	0	0	0.00475799	0.00564798	0.00421031	0.00321763	0.00253303	0	0.00301225	0.00616143	0.00195112	0.0032861	0.00414185	0.00219073	0	0.000889984	0.00188266	0.00273841	0.000753064	0.00225919	0.00219073	0.00256726	0.0024988	0.000958445	0.00198535	0.00205381	0.00140344	0.00294379	0	0.00167728	0.00208804	0.00126652	0.00164305	0.00164305	0.00222496	0.00424454	0.0014719	0.000787294	0.000342302	0.00143767	0.00136921	0.000855754	0
	MP-ST2	PET	No	One month	0.0267185	0.0127821	0	0	0.00589945	0.00521546	0.00530096	0.00341997	0.00286423	0	0.00273598	0.00350547	0.00324897	0.00341997	0.00406122	0.00239398	0	0.00166724	0.00170999	0.00222298	0.00128249	0.00260773	0.00247948	0.00265048	0.00299248	0.00158174	0.00363372	0.00205198	0.000983242	0.00269323	0	0.00265048	0.000983242	0.00188098	0.00128249	0.00218023	0.00175274	0.00265048	0.00123974	0.00128249	0.00200923	0.00123974	0.00111149	0	0
	MP-ST3	PET	No	One month	0.0306655	0.00987373	0	0.000332289	0.0059812	0.00408241	0.00560144	0.00536409	0.00469952	0	0.00337036	0.00398747	0.00365518	0.00460458	0.0025159	0.00294313	0	0.0025159	0.00237349	0.00289566	0.00213614	0.00412988	0.00265831	0.00308554	0.00246843	0.00118675	0.00189879	0.00246843	0.000996867	0.00180386	0	0.00151903	0.000996867	0.00208867	0.00137663	0.00113928	0.00123422	0.0020412	0.00147157	0.00128169	0.00170892	0.000712048	0.00151903	0.000806988	0
	MP-ST4	PET	No	One month	0.0282667	0.0137041	0	0.000231153	0.00511838	0.00525047	0.00485421	0.00290592	0.00346729	0	0.0025757	0.00422679	0.00237757	0.00171714	0.0028729	0.00178318	0	0.00204735	0.00135389	0.00208038	0.00128785	0.0028729	0.00198131	0.00201433	0.00254268	0.00132087	0.00241059	0.00158505	0.000825546	0.00270779	0	0.00188224	0.00188224	0.00178318	0.000990655	0.00184922	0.00161807	0.00214642	0.00128785	0.0018162	0.0010567	0.00168411	0.00141994	0	0
	MPSW-LT1	PET	Yes	Three months	0.028418	0.0158196	0	0	0.00644238	0.00386543	0.00443808	0.00307802	0.00229062	0	0.00186113	0.00307802	0.00572656	0.00429492	0.0035791	0.00408017	0	0	0.00250537	0.0020043	0.00100215	0.00236221	0.00250537	0.00207588	0.00229062	0.00107373	0.00393701	0.00221904	0	0.00393701	0	0.00408017	0.0035791	0	0.00193271	0.00150322	0.0027917	0	0	0.00264853	0.0015748	0.00322119	0.00150322	0	0
	MPSW-LT2	PET	Yes	Three months	0.0253904	0.0157049	0	0	0.00850871	0.00348495	0.00371125	0.00339443	0.00330392	0	0.00239873	0.00461643	0.00416384	0.00262503	0.00230822	0.00276081	0	0	0.00181036	0.00153881	0.00153881	0.00307762	0.00181036	0.00140303	0.00267029	0.00162933	0.00294184	0.0022177	0.00113148	0.00353021	0	0.00176511	0.00371125	0.000859923	0.00217244	0.00171985	0.00212718	0.00158407	0.000633628	0.00280606	0.00131251	0.00253451	0.00162933	0	0
	MPSW-LT3	PET	Yes	Three months	0.0242927	0.00795575	0	0	0.00638162	0.00361625	0.00336099	0.00344607	0.005786	0	0.0018294	0.00306318	0.00438205	0.0036588	0.00268028	0.00285046	0	0	0.00127632	0.00229738	0.00119124	0.00446713	0.00263774	0.00187194	0.00293555	0.00187194	0.00353116	0.00225484	0.00123378	0.00148905	0	0.00114869	0.000850883	0.00255265	0.00187194	0.00140396	0.000978515	0.00136141	0.000467986	0.00165922	0.000978515	0.00102106	0.0018294	0	0
	MPSW-LT4	PET	Yes	Three months	0.0322221	0.0104661	0	0	0.0103692	0.00353716	0.00489388	0.00411862	0.00634751	0	0.00281035	0.00344026	0.00479698	0.00407016	0.0028588	0.00290726	0	0	0.00164745	0.00213199	0.00067836	0.00348871	0.00208354	0.00193817	0.0027619	0.00159899	0.00431243	0.00193817	0.00130827	0.00179281	0	0.00193817	0.00101754	0.00227735	0.00247117	0.00188972	0.00140518	0.00159899	0.00067836	0.00188972	0.00111445	0.00164745	0.00193817	0	0
	MPSW-ST1	PET	Yes	One month	0.0300698	0.00967043	0	0	0.0053885	0.00351215	0.00389704	0.00485927	0.00351215	0	0.00375271	0.00274236	0.00389704	0.0033197	0.00322348	0.0020688	0	0.00158768	0.00192446	0.00202069	0.00230936	0.00158768	0.00202069	0.00240558	0.00240558	0.00221313	0.00293481	0.00269425	0.000817898	0.00144335	0	0.00153957	0.00120279	0.00110657	0.00230936	0.00221313	0.00341593	0.00105846	0.00153957	0.00153957	0.000817898	0.00129901	0.00139524	0.00211691	0
	MPSW-ST2	PET	Yes	One month	0.0263877	0.0089478	0	0	0.0043082	0.0041425	0.00405965	0.0038111	0.00318973	0	0.00385253	0.00352113	0.00260978	0.003314	0.00236123	0.00194698	0	0.00140845	0.0019884	0.00269263	0.0024855	0.0024855	0.00161558	0.00144988	0.0028169	0.0018227	0.00285833	0.00252693	0.00103563	0.00223695	0	0.00144988	0.000952775	0.001657	0.00144988	0.00107705	0.0026512	0.00153273	0.0013256	0.0009942	0.000787075	0.000704225	0.000952775	0	0
	MPSW-ST3	PET	Yes	One month	0.0215755	0.00957369	0	0.000208124	0.00329529	0.00385029	0.00402373	0.00461341	0.00416247	0	0.00232405	0.00319123	0.00187311	0.00232405	0.00284436	0.00291373	0	0.00138749	0.00176905	0.00201186	0.00336467	0.00225467	0.00197718	0.00194249	0.00215061	0.00131812	0.00201186	0.00225467	0.000728433	0.00180374	0	0.00076312	0.00117937	0.000554997	0.000797808	0.00124874	0.0013528	0.00256686	0.00107531	0.00166499	0.00110999	0.00090187	0.000832495	0.00194249	0
	MPSW-ST4	PET	Yes	One month	0.0281822	0.0106383	0	0	0.00660694	0.00425532	0.00343412	0.00429265	0.006271	0	0.00335946	0.00246361	0.00302352	0.00291153	0.00279955	0.00298619	0	0.00179171	0.00167973	0.00194102	0.00153042	0.00156775	0.00179171	0.00265024	0.00261291	0.00227697	0.00279955	0.00250093	0.000783875	0.00153042	0	0.00201568	0.00153042	0.000970511	0.00156775	0.00149309	0.00171706	0.00156775	0.00126913	0.00104517	0.000634565	0.000783875	0.000970511	0.0012318	0
[truncated: 57 more columns]

## Sheet: Fig.3B
Figure 3b
		baseMean	log2FoldChange	lfcSE	stat	pvalue	padj	Kingdom	Phylum	Class	Order	Family	Genus	Species
	OTU_4	132.483	10.8781	1.00491	10.825	2.62014e-27	5.15382e-24	Bacteria	Firmicutes	Bacilli	Bacillales	Bacillaceae	Bacillus	smithii
	OTU_12	75.4068	9.34214	1.41285	6.61225	3.78534e-11	1.06368e-08	Bacteria	Planctomycetota	Planctomycetes	Pirellulales	Pirellulaceae	Blastopirellula	cremea
	OTU_13	24.6978	-3.49577	1.00359	-3.48328	0.00049531	0.0175	Bacteria	Actinobacteriota	Acidimicrobiia	Actinomarinales	NA	NA	NA
	OTU_17	74.0115	10.0381	1.85285	5.41767	6.03795e-08	9.13589e-06	Bacteria	Actinobacteriota	Actinobacteria	Micromonosporales	Micromonosporaceae	Verrucosispora	NA
	OTU_26	69.4438	9.94614	1.00248	9.92158	3.35406e-23	3.29872e-20	Bacteria	Firmicutes	Bacilli	Paenibacillales	Paenibacillaceae	Cohnella	laeviribosi
	OTU_46	44.8887	9.31653	1.01412	9.18683	4.0457e-20	2.65263e-17	Bacteria	Firmicutes	Bacilli	Bacillales	Bacillaceae	Bacillus	coagulans
	OTU_88	32.4989	8.85032	1.11136	7.96353	1.67201e-15	8.22213e-13	Bacteria	Firmicutes	Bacilli	Bacillales	Bacillaceae	Bacillus	smithii
	OTU_127	22.3197	8.30881	1.88862	4.39941	1.08544e-05	0.00112372	Bacteria	Proteobacteria	Alphaproteobacteria	Rhizobiales	Stappiaceae	Labrenzia	NA
	OTU_129	18.4055	4.52818	1.37449	3.29444	0.00098617	0.0285264	Bacteria	Proteobacteria	Gammaproteobacteria	Pseudomonadales	Microbulbiferaceae	Microbulbifer	hydrolyticus
	OTU_141	20.9115	8.21467	1.89679	4.33083	1.48548e-05	0.00142072	Bacteria	Proteobacteria	Gammaproteobacteria	Pseudomonadales	Microbulbiferaceae	Microbulbifer	NA
	OTU_143	19.6198	8.12288	2.19684	3.69752	0.00021771	0.0104587	Bacteria	Proteobacteria	Gammaproteobacteria	Pseudomonadales	Marinobacteraceae	Marinobacter	lacisalsi
	OTU_148	15.8744	4.01085	1.30139	3.08197	0.00205638	0.0475871	Bacteria	Proteobacteria	Alphaproteobacteria	Rhizobiales	Rhizobiaceae	NA	NA
	OTU_158	5.61109	-5.66058	1.46683	-3.85906	0.00011382	0.00856542	Bacteria	Actinobacteriota	Acidimicrobiia	Actinomarinales	NA	NA	NA
	OTU_164	6.82453	-4.79715	1.28123	-3.74418	0.00018099	0.00988887	Bacteria	Actinobacteriota	Acidimicrobiia	Actinomarinales	NA	NA	NA
	OTU_169	21.6252	8.26281	2.05279	4.02516	5.69359e-05	0.00493518	Bacteria	Firmicutes	Clostridia	Eubacteriales	Alkalibacteraceae	Alkalibacter	NA
	OTU_170	12.5275	6.36039	1.41914	4.48188	7.39898e-06	0.00085611	Bacteria	Chloroflexi	Anaerolineae	Anaerolineales	Anaerolineaceae	ADurb.Bin120	NA
	OTU_178	11.0617	5.08365	1.55622	3.26666	0.00108825	0.0305799	Bacteria	Bacteroidota	Bacteroidia	Flavobacteriales	Flavobacteriaceae	Mangrovimonas	NA
	OTU_182	16.6519	7.88562	1.01853	7.74217	9.7733e-15	3.84482e-12	Bacteria	Firmicutes	Bacilli	Bacillales	Sporolactobacillaceae	Tuberibacillus	calidus
	OTU_196	5.82877	-5.14324	1.27878	-4.022	5.77068e-05	0.00493518	Bacteria	Proteobacteria	Gammaproteobacteria	Steroidobacterales	Woeseiaceae	Woeseia	NA
	OTU_197	15.0535	7.74015	1.75633	4.40699	1.04818e-05	0.00112372	Bacteria	Bacteroidota	Bacteroidia	Flavobacteriales	Flavobacteriaceae	Muricauda	NA
	OTU_199	3.77154	-4.2916	1.31851	-3.25488	0.00113442	0.0314282	Bacteria	Acidobacteriota	Vicinamibacteria	Subgroup 9	NA	NA	NA
	OTU_200	15.9756	7.82604	2.18778	3.57716	0.00034734	0.0133966	Bacteria	Actinobacteriota	Actinobacteria	Streptomycetales	Streptomycetaceae	Streptomyces	NA
	OTU_206	13.9974	7.63529	1.5259	5.00378	5.62174e-07	7.37198e-05	Bacteria	Planctomycetota	Planctomycetes	Planctomycetales	Gimesiaceae	Gimesia	NA
	OTU_214	13.0483	7.53474	1.2564	5.99711	2.00864e-09	3.951e-07	Bacteria	Proteobacteria	Alphaproteobacteria	Sphingomonadales	Sphingomonadaceae	Altererythrobacter	NA
	OTU_219	5.31026	-4.44729	1.36956	-3.24725	0.00116525	0.0318341	Bacteria	Proteobacteria	Gammaproteobacteria	EPR3968-O8a-Bc78	NA	NA	NA
	OTU_221	13.3054	7.56251	2.00491	3.772	0.00016194	0.00988887	Bacteria	Bacteroidota	Bacteroidia	Cytophagales	Flammeovirgaceae	Limibacter	armeniacum
	OTU_223	13.9217	7.62786	2.01226	3.79068	0.00015023	0.00985033	Bacteria	Actinobacteriota	Actinobacteria	Streptomycetales	Streptomycetaceae	Streptomyces	albus
	OTU_225	11.9021	7.03539	1.91666	3.67065	0.00024193	0.011067	Bacteria	Proteobacteria	Gammaproteobacteria	Pseudomonadales	Microbulbiferaceae	Microbulbifer	NA
	OTU_226	12.2836	7.44712	2.00152	3.72074	0.00019864	0.0104587	Bacteria	Actinobacteriota	Actinobacteria	Micrococcales	Demequinaceae	Demequina	salsinemoris
	OTU_231	14.2851	7.66507	2.01688	3.80047	0.00014442	0.00985033	Bacteria	Actinobacteriota	Actinobacteria	Streptosporangiales	Thermomonosporaceae	Actinomadura	NA
	OTU_233	16.052	7.83286	2.03391	3.85113	0.00011757	0.00856542	Bacteria	Myxococcota	Polyangia	MidBa8	NA	NA	NA
	OTU_236	10.8497	7.26795	1.99524	3.64265	0.00026985	0.0117953	Bacteria	Actinobacteriota	Actinobacteria	Micrococcales	Demequinaceae	Lysinimicrobium	NA
	OTU_245	12.5742	7.48096	2.01586	3.71105	0.0002064	0.0104587	Bacteria	Actinobacteriota	Actinobacteria	Streptomycetales	Streptomycetaceae	Streptomyces	NA
	OTU_253	11.7777	7.38639	2.00116	3.69106	0.00022332	0.0104587	Bacteria	Planctomycetota	Planctomycetes	Pirellulales	Pirellulaceae	Blastopirellula	cremea
	OTU_255	10.2953	6.45782	1.93243	3.34181	0.00083234	0.0255814	Bacteria	Bacteroidota	Bacteroidia	Bacteroidales	Bacteroidetes BD2-2	NA	NA
	OTU_256	14.5121	7.68705	2.02733	3.79171	0.00014961	0.00985033	Bacteria	Bacteroidota	Bacteroidia	Bacteroidales	Prolixibacteraceae	Draconibacterium	NA
	OTU_258	7.16424	6.66906	1.69563	3.93309	8.38626e-05	0.00659831	Bacteria	Actinobacteriota	Actinobacteria	Micrococcales	Demequinaceae	Demequina	globuliformis
	OTU_268	11.2895	7.32526	2.00048	3.66175	0.0002505	0.0111986	Bacteria	Actinobacteriota	Actinobacteria	Streptomycetales	Streptomycetaceae	Streptomyces	NA
	OTU_269	12.5864	7.48138	1.02962	7.26617	3.69829e-13	1.21242e-10	Bacteria	Firmicutes	Bacilli	Bacillales	Sporolactobacillaceae	Tuberibacillus	calidus
	OTU_271	14.0361	7.63925	2.03185	3.75975	0.00017008	0.00988887	Bacteria	Proteobacteria	Gammaproteobacteria	Pseudomonadales	Microbulbiferaceae	Microbulbifer	NA
	OTU_294	13.2259	7.55325	2.01674	3.74527	0.0001802	0.00988887	Bacteria	Latescibacterota	Latescibacteria	Latescibacterales	Latescibacteraceae	Candidatus Latescibacter	NA
	OTU_319	4.72089	-4.65281	1.32254	-3.51808	0.00043469	0.0158339	Bacteria	Proteobacteria	Gammaproteobacteria	EPR3968-O8a-Bc78	NA	NA	NA
	OTU_336	11.2052	7.31384	2.01601	3.62788	0.00028575	0.0118866	Bacteria	Firmicutes	Clostridia	Eubacteriales	Alkalibacteraceae	Alkalibacter	NA
	OTU_337	12.4498	7.46595	2.02234	3.69174	0.00022272	0.0104587	Bacteria	Spirochaetota	Spirochaetia	Spirochaetales	Spirochaetaceae	Sediminispirochaeta	NA
	OTU_342	10.2901	7.19152	2.15858	3.3316	0.00086347	0.025734	Bacteria	Proteobacteria	Alphaproteobacteria	Rhodobacterales	Rhodobacteraceae	Yangia	NA
	OTU_344	3.65102	-4.44694	1.32346	-3.36008	0.0007792	0.0251259	Bacteria	Proteobacteria	Gammaproteobacteria	EPR3968-O8a-Bc78	NA	NA	NA
	OTU_347	4.30826	-4.88358	1.22108	-3.99941	6.35016e-05	0.00520449	Bacteria	Myxococcota	Polyangia	Polyangiales	Sandaracinaceae	NA	NA
	OTU_352	9.53621	6.16355	1.66539	3.70095	0.00021479	0.0104587	Bacteria	Proteobacteria	Alphaproteobacteria	Rhizobiales	Rhizobiaceae	Oricola	NA
	OTU_365	10.465	7.21544	2.16416	3.33406	0.00085588	0.025734	Bacteria	Firmicutes	Clostridia	Clostridia vadinBB60 group	NA	NA	NA
	OTU_377	10.9614	7.28216	2.00855	3.62559	0.0002883	0.0118866	Bacteria	Firmicutes	Clostridia	Christensenellales	Christensenellaceae	NA	NA
	OTU_381	9.35069	7.05297	1.1419	6.17651	6.55348e-10	1.61134e-07	Bacteria	Firmicutes	Bacilli	Bacillales	Bacillaceae	Bacillus	thermoamylovorans
	OTU_394	8.44153	6.9058	1.84051	3.7521	0.00017536	0.00988887	Bacteria	Proteobacteria	Gammaproteobacteria	Pseudomonadales	Marinobacteraceae	Marinobacter	lacisalsi
	OTU_407	10.7003	7.24736	2.16846	3.34216	0.00083128	0.0255814	Bacteria	Bacteroidota	Bacteroidia	Bacteroidales	Prolixibacteraceae	Draconibacterium	NA
	OTU_415	7.63935	6.76137	1.23934	5.45564	4.87973e-08	7.9987e-06	Bacteria	Proteobacteria	Alphaproteobacteria	Rhizobiales	Devosiaceae	NA	NA
	OTU_419	7.1434	6.66405	1.14718	5.80907	6.28225e-09	1.12338e-06	Bacteria	Proteobacteria	Alphaproteobacteria	Caulobacterales	Hyphomonadaceae	Hyphomonas	jannaschiana
	OTU_438	6.75316	6.58411	1.96332	3.35355	0.00079781	0.0253112	Bacteria	Proteobacteria	Alphaproteobacteria	Rhodospirillales	Thalassospiraceae	Thalassospira	NA
	OTU_440	6.76096	6.58588	1.81859	3.62142	0.00029299	0.0118866	Bacteria	Proteobacteria	Alphaproteobacteria	Rhizobiales	Rhizobiaceae	Oricola	NA
	OTU_448	9.16969	7.02479	1.99326	3.52428	0.00042464	0.0157596	Bacteria	Firmicutes	Clostridia	Peptostreptococcales-Tissierellales	Dethiosulfatibacteraceae	Dethiosulfatibacter	aminovorans
	OTU_479	6.49824	6.52742	1.98781	3.28373	0.00102443	0.0292036	Bacteria	Desulfobacterota	Desulfobulbia	Desulfobulbales	Desulfobulbaceae	Desulfobulbus	japonicus
	OTU_482	7.78101	6.78847	1.97686	3.43396	0.00059483	0.0205268	Bacteria	Bacteroidota	Bacteroidia	Cytophagales	Flammeovirgaceae	Rapidithrix	NA
	OTU_483	7.29229	6.69495	1.96737	3.403	0.00066651	0.0222207	Bacteria	Planctomycetota	Planctomycetes	Pirellulales	Pirellulaceae	Blastopirellula	marina
	OTU_488	7.42503	6.7192	1.55313	4.32624	1.51679e-05	0.00142072	Bacteria	Bacteroidota	Bacteroidia	Bacteroidales	Marinilabiliaceae	Carboxylicivirga	NA
	OTU_521	6.50324	6.5296	2.12277	3.07598	0.00209811	0.0479882	Bacteria	Proteobacteria	Alphaproteobacteria	Rhodobacterales	Rhodobacteraceae	Yangia	pacifica
	OTU_526	7.67344	6.76796	1.97567	3.42565	0.00061333	0.0208004	Bacteria	Firmicutes	Bacilli	Bacillales	Bacillaceae	Bacillus	aryabhattai
	OTU_527	5.23668	6.21616	1.9555	3.17881	0.00147881	0.0379756	Bacteria	Bacteroidota	Bacteroidia	Bacteroidales	NA	NA	NA
	OTU_530	6.35215	6.49566	1.96427	3.3069	0.00094335	0.027695	Bacteria	Actinobacteriota	Actinobacteria	Streptomycetales	Streptomycetaceae	Streptomyces	albus
	OTU_534	5.10542	6.18034	1.94973	3.16985	0.0015252	0.0379756	Bacteria	Planctomycetota	Planctomycetes	Pirellulales	Pirellulaceae	Pir4 lineage	NA
	OTU_555	6.2356	6.46703	1.05519	6.12877	8.85591e-10	1.93551e-07	Bacteria	Firmicutes	Bacilli	Bacillales	Sporolactobacillaceae	Tuberibacillus	NA
	OTU_557	7.97024	6.82227	2.14735	3.17706	0.00148777	0.0379756	Bacteria	Firmicutes	Clostridia	Peptostreptococcales-Tissierellales	JTB215	NA	NA
	OTU_566	5.81783	6.36887	1.82923	3.48171	0.00049822	0.0175	Bacteria	Planctomycetota	Planctomycetes	Planctomycetales	Rubinisphaeraceae	Planctomicrobium	NA
	OTU_571	2.25073	-4.33737	1.36228	-3.18389	0.00145308	0.0379756	Bacteria	Proteobacteria	Gammaproteobacteria	EPR3968-O8a-Bc78	NA	NA	NA
	OTU_576	5.70233	6.33916	1.23858	5.11807	3.08677e-07	4.33691e-05	Bacteria	Firmicutes	Bacilli	Paenibacillales	Paenibacillaceae	Cohnella	laeviribosi
	OTU_594	5.13177	6.18735	1.82431	3.39161	0.00069482	0.0227785	Bacteria	Bacteroidota	Bacteroidia	Cytophagales	Cyclobacteriaceae	Echinicola	NA
	OTU_604	7.25463	6.68659	2.1309	3.13792	0.0017015	0.0408153	Bacteria	Firmicutes	Clostridia	Eubacteriales	Alkalibacteraceae	Alkalibacter	NA
	OTU_625	5.11787	6.18425	1.94945	3.17231	0.00151231	0.0379756	Bacteria	Bacteroidota	Bacteroidia	Flavobacteriales	Flavobacteriaceae	Muricauda	NA
	OTU_632	4.47908	5.99228	1.94409	3.0823	0.00205407	0.0475871	Bacteria	Proteobacteria	Gammaproteobacteria	Enterobacterales	Alteromonadaceae	Agaribacter	NA
	OTU_649	5.30429	6.23487	1.72546	3.61345	0.00030215	0.0118866	Bacteria	Proteobacteria	Gammaproteobacteria	Pseudomonadales	Cellvibrionaceae	Aestuariicella	NA
	OTU_652	4.31305	5.93725	1.66496	3.56599	0.00036249	0.0137117	Bacteria	Firmicutes	Bacilli	Bacillales	Bacillaceae	Bacillus	coagulans
	OTU_699	5.42418	6.26655	1.97096	3.17945	0.00147557	0.0379756	Bacteria	Bacteroidota	Bacteroidia	Flavobacteriales	Flavobacteriaceae	NA	NA
	OTU_739	5.1008	6.17787	1.95778	3.15555	0.00160194	0.0389682	Bacteria	Bacteroidota	Bacteroidia	Bacteroidales	SB-5	NA	NA
	OTU_830	3.26274	5.53416	1.14917	4.81577	1.46632e-06	0.00018027	Bacteria	Firmicutes	Bacilli	Bacillales	Bacillaceae	Bacillus	smithii
	OTU_934	4.22331	5.90441	1.56214	3.77969	0.00015703	0.00988887	Bacteria	Bacteroidota	Bacteroidia	Flavobacteriales	Flavobacteriaceae	Muricauda	NA
	OTU_990	3.30664	5.55073	1.79487	3.09255	0.00198448	0.0470297	Bacteria	Proteobacteria	Gammaproteobacteria	Enterobacterales	Vibrionaceae	Vibrio	natriegens
	OTU_994	2.63455	5.22651	1.65655	3.15505	0.00160469	0.0389682	Bacteria	Proteobacteria	Gammaproteobacteria	Pseudomonadales	Microbulbiferaceae	Microbulbifer	NA
	OTU_1225	2.11697	4.91622	1.35958	3.61599	0.0002992	0.0118866	Bacteria	Firmicutes	Bacilli	Bacillales	Bacillaceae	Bacillus	coagulans
	OTU_1281	1.79225	4.67593	1.4509	3.22278	0.00126951	0.0342073	Bacteria	Firmicutes	Bacilli	Bacillales	Bacillaceae	Bacillus	smithii

## Sheet: Fig.4BC
Figure 4bc
	family	C1	C2	C3	CW1	CW2	CW3	L1	L2	L3	LW1	LW2	LW3	P1	P2	P3	PW1	PW2	PW3
	Acanthopleuribacteraceae	4039	4196	3654	3771	4703	4118	3731	3558	3368	4333	4187	4102	4654	4460	5131	3796	3401	4359
	Acaryochloridaceae	686	685	561	560	649	565	715	576	634	805	807	732	750	673	754	519	412	645
	Acetobacteraceae	98883	105239	87653	76598	90484	83458	112868	99838	101401	106099	93746	89829	116192	112797	125701	79569	66899	92770
	Acetomicrobiaceae	191	206	165	173	217	170	164	110	157	233	263	235	164	167	215	172	145	217
	Acholeplasmataceae	334	323	297	292	354	263	275	267	274	593	654	650	319	261	278	347	271	345
	Acidaminococcaceae	1592	1490	1324	1215	1533	1313	1329	1043	1228	1865	2152	2043	1634	1499	1620	1272	1156	1583
	Acidiferrobacteraceae	15907	28016	24415	14344	17891	15985	13766	11637	12797	18074	15907	15177	31619	28449	33023	15349	21745	30062
	Acidilobaceae	183	141	116	97	150	107	165	117	123	106	134	154	155	116	146	107	90	146
	Acidilutibacteraceae	129	144	149	88	107	91	106	97	98	165	233	191	143	95	138	92	87	136
	Acidimicrobiaceae	2673	2833	2463	2232	2544	2303	2997	2264	2597	2463	2390	2566	3192	2979	3449	2413	1913	2639
	Acidithiobacillaceae	5374	5531	4768	4733	5517	5011	5150	4238	4502	5921	5851	5492	5757	5162	6162	4785	3911	5752
	Acidobacteriaceae	20155	21693	18003	20471	23803	21140	18747	15884	16889	22710	22820	21323	22336	21558	24342	20193	17235	23515
	Acidothermaceae	1885	1919	1739	1465	1692	1556	1972	1578	1841	1893	1766	1771	2144	2015	2216	1654	1301	1853
	Ackermannviridae	90	34	78	112	39	23	119	336	201	50	146	298	396	504	176	189	0	343
	Actinidiaceae	1458	1429	1305	1490	1801	1396	1530	1277	1328	2388	2831	2717	1445	1319	1516	1483	1144	1709
	Actinomycetaceae	59849	63237	53941	51657	58948	53301	63498	51525	55370	61267	60114	58527	70292	65502	74897	54227	43824	61655
	Actinopolymorphaceae	3979	4674	3567	2974	3606	3137	5262	4770	4120	3555	3425	3307	4616	4107	4652	3175	2518	3508
	Actinopolysporaceae	21478	22170	18599	2987	3702	3153	22803	15834	18640	13964	11391	10738	15550	11705	13002	4710	2428	6295
	Adenoviridae	51	46	45	48	63	44	37	50	54	56	62	57	83	70	44	40	60	58
	Aerococcaceae	1586	1706	1418	1260	1606	1162	1386	1228	1380	1976	2003	2123	1832	1278	1793	1435	990	1674
	Aeromonadaceae	84790	83700	73531	72996	85508	77581	84676	73498	77422	89307	84343	80828	100031	88068	103474	69924	60515	88481
	Akkermansiaceae	2838	2903	2515	2619	2981	2544	3582	2964	3106	3408	3472	3441	3202	2833	3317	2573	2088	2955
	Alcaligenaceae	172633	174199	142405	146875	169474	154872	178582	146712	156794	194714	170033	151722	200032	185499	208580	147579	133185	167725
	Alcanivoracaceae	14096	13696	12400	12158	14083	12870	39712	29252	37964	22597	15083	13883	17248	14643	16568	11680	10259	14423
	Alicyclobacillaceae	8510	9013	7616	7755	8714	7958	8681	7346	7792	9679	10287	9488	9085	8679	10097	7603	6376	9084
	Alloherpesviridae	656	753	26	685	46	21	21	648	673	29	34	35	850	43	44	21	598	21
	Allomimiviridae	0	0	0	0	0	0	0	0	0	11	0	0	0	0	0	0	0	0
	Alteromonadaceae	11125	10879	9886	10394	11644	9519	17778	17822	16268	14489	14109	13238	12730	10928	12156	9661	8096	11488
	Amaranthaceae	1910	1768	1624	1844	2291	1837	1669	1654	1647	3417	3958	3657	1641	1429	1747	1748	1506	2067
	Aminithiophilaceae	1189	1201	993	1041	1368	1188	1060	958	944	1375	1501	1294	1339	1278	1401	1114	897	1331
	Aminobacteriaceae	886	866	767	868	839	795	758	683	670	1014	1064	985	932	945	1014	818	620	928
	Amoebophilaceae	321	237	267	234	281	238	318	257	298	444	2881	483	324	268	332	272	222	272
	Amorphaceae	16822	17558	15100	11357	13250	12494	25084	21913	22231	19244	16396	15995	20198	19168	21869	12154	10038	13982
	Anacardiaceae	1377	1204	1237	1272	1734	1282	1374	1269	1224	2622	2701	2950	1273	1042	1255	1295	1044	1494
	Anaerohalosphaeraceae	911	858	826	792	992	860	792	752	694	1320	1560	1416	895	768	996	793	747	964
	Anaerolineaceae	7002	6096	6190	4115	3802	2913	5354	4610	4978	5445	6606	8340	6161	5444	6554	3725	3128	5125
	Anaeromyxobacteraceae	32056	34038	27570	32537	38960	35812	29156	24459	26157	34795	34563	31800	37175	35283	40898	32265	27726	38533
	Anaplasmataceae	1322	1182	1064	1126	1180	1072	1064	969	1016	1844	1889	1839	1185	988	1184	1068	911	1234
	Anthocerotibacteraceae	395	394	382	332	402	338	428	337	332	435	468	415	394	420	506	348	306	468
	Aphanizomenonaceae	1175	1287	914	1175	1177	1114	1139	960	1118	1570	1719	1566	1127	1169	1463	1168	904	1286
	Aphanothecaceae	705	721	596	657	635	550	720	585	652	992	1218	1020	769	781	825	617	481	642
	Apiaceae	813	798	760	874	972	775	850	769	810	1452	1740	1774	787	693	817	856	672	910
	Aquaspirillaceae	6618	6907	5489	5765	6989	6006	6386	5368	5533	7087	6552	6240	7435	6665	7904	5866	4949	7052
	Aquificaceae	580	585	706	458	527	439	434	389	413	662	791	744	536	730	600	480	411	597
	Archaeoglobaceae	415	307	369	290	315	264	317	241	240	426	552	546	330	267	317	297	222	336
	Archangiaceae	27626	29785	23637	27040	31974	29301	26611	22252	23842	29644	30719	27647	31567	30605	34540	27252	23055	30797
	Arcobacteraceae	1357	1260	1133	1455	1548	1131	1171	1126	1041	2560	3259	3259	1123	946	1174	1293	1004	1490
	Arecaceae	4965	4902	4221	4573	5396	4363	5091	4532	4488	7265	7977	7505	4831	4452	5343	4533	3736	5264
	Aristaeellaceae	739	726	706	673	696	608	740	552	729	1010	1217	1064	719	677	815	638	508	823
	Ascoviridae	0	0	0	0	0	0	12	0	0	0	0	10	0	0	12	0	0	0
	Asfarviridae	0	13	0	0	0	0	0	0	0	0	10	0	0	0	0	0	0	0
	Asparagaceae	2055	1975	1709	1792	2235	1763	2043	1911	1935	2981	3368	3202	2016	1800	1978	1878	1617	2126
	Aspergillaceae	2689	2791	2576	2159	2678	2311	3612	14563	10952	2994	3018	2835	2827	2654	3160	2349	2036	2611
	Asteraceae	8730	8888	7599	8467	10018	7882	8726	7854	7871	14965	16781	16315	8550	7100	8591	8335	6774	9326
	Atopobiaceae	12863	13961	12232	12622	14359	12695	12220	9126	11155	13670	14553	13168	15494	14627	16700	13153	10927	14627
	Atribacteraceae	250	1602	170	167	209	184	131	146	155	1894	1930	272	225	172	229	185	153	219
	Aurantibacillaceae	81	87	85	80	81	78	132	121	112	199	180	171	120	83	109	79	65	82
	Aurantimonadaceae	84924	88126	79569	58993	67386	61109	122604	108082	107085	103215	87776	85135	100112	92571	104601	61555	49166	70196
	Autographiviridae	98	221	120	113	127	105	179	91	86	117	145	147	174	124	121	79	227	118
	Azonexaceae	13682	13920	12007	11825	13724	12744	13308	11341	12105	15059	14165	13193	15304	13608	15954	11931	10042	14080
	Azospirillaceae	126415	132810	110449	87042	108589	102827	144733	130901	130062	121049	106539	100584	148624	147140	163151	93763	79224	111328
	Babesiidae	261	286	200	227	308	252	271	261	250	315	252	263	359	251	362	228	184	284
	Bacillaceae	333739	276060	312158	85575	105918	90392	639606	612502	556365	426099	480475	482965	207085	337177	426983	85306	85563	94663
	Bacillales Family X. Incertae Sedis	1488	1532	1338	1460	1562	1487	1317	1134	1371	1669	1661	1459	1676	1608	1848	1421	1213	1642
	Bacteriovoracaceae	240	272	195	209	288	215	248	196	258	307	366	365	262	229	273	237	164	235
	Bacteroidaceae	7980	7859	7436	6243	6778	5644	9243	7801	8218	14174	16833	15677	9012	7089	7895	6274	5275	7874
	Baculoviridae	130	99	107	137	113	107	121	109	97	145	149	120	117	116	148	126	103	129
	Baekduiaceae	14085	15800	12558	13609	15669	14903	16166	13042	14888	15295	14751	13944	17229	16761	18518	22262	13238	15746
	Balsaminaceae	1491	1434	1225	1428	1769	1347	1540	1350	1249	2647	3116	3053	1297	1143	1415	1504	1185	1668
	Barnesiellaceae	1072	1156	1056	1042	1000	838	1306	1091	1267	2041	2342	2190	1247	1159	1157	1086	869	1209
	Bartonellaceae	2958	3134	2911	2654	3019	2526	3419	2999	2959	4301	4236	4008	3295	2852	3294	2630	2224	3099
	Bathycoccaceae	1562	1503	1303	1245	1601	1525	1633	1389	1356	1658	1650	1545	1764	1624	1864	1370	1193	1624
	Beijerinckiaceae	15070	15700	13673	11641	13204	11680	18361	16519	16392	17655	15382	14453	17029	15964	18078	11998	9545	13754
	Bernardetiaceae	137	146	77	133	119	121	236	155	192	226	239	233	133	92	126	101	83	113
	Betulaceae	831	805	713	779	983	784	834	703	756	1385	1473	1539	839	656	831	842	646	949
	Beutenbergiaceae	17554	19845	15356	13812	16019	15213	13602	20488	19260	16457	15376	15277	20016	19077	21639	14347	11881	16426
	Bifidobacteriaceae	29773	25472	23456	21857	25458	44541	23641	20197	21607	24200	24497	22787	28069	27512	31341	22429	23544	27687
	Blastochloridaceae	13886	14210	12274	9732	11057	10070	15971	14402	14429	13830	12022	11171	15833	14365	16584	10054	8406	11601
	Blattabacteriaceae	762	714	644	715	820	689	840	687	700	1477	1621	1699	773	580	643	734	598	815
	Bogoriellaceae	14642	16231	13143	12040	13730	13295	19547	16388	15646	13895	13208	13348	17237	16158	18402	12566	10181	14217
	Borreliaceae	563	554	442	511	636	476	458	415	405	984	1227	1232	497	401	518	527	423	547
	Boseaceae	51935	54314	46922	38022	42654	39460	64240	56826	57591	56170	49297	47244	59272	56725	63337	38868	31809	44654
	Brachyspiraceae	248	221	227	253	260	194	242	177	190	423	649	606	181	182	215	237	171	274
	Bradymonadaceae	9155	9361	7742	7903	9115	8357	7969	6591	7053	9897	9598	9737	10358	9759	10930	8141	7775	9767
	Brassicaceae	12336	11951	10805	11888	15229	10667	13060	11121	11181	21156	23782	24830	12070	10934	12598	12613	9570	13547
	Breoghaniaceae	75160	78234	64517	52867	57056	53247	126873	106559	118372	78520	66994	67229	88811	81863	93714	51507	42236	62623
	Brevibacteriaceae	35109	37309	30468	28476	31983	29736	37396	30533	32207	34791	32540	31916	41004	37286	42639	30079	28018	33516
	Breznakiellaceae	864	888	839	869	942	750	877	737	806	1444	1718	1587	953	935	1024	812	730	1053
	Bromeliaceae	2350	2215	1915	2200	2493	2214	2279	2130	2096	2880	3025	2912	2493	2231	2439	2171	1811	2463
	Brucellaceae	35771	77245	32388	26217	30559	27982	47302	38083	42036	86956	39703	78957	39449	36867	40446	26854	42715	31510
	Bruguierivoracaceae	2554	2467	2276	2253	2498	2230	2639	2353	2360	2994	2876	2665	2760	2508	2889	2069	1776	2440
	Bryobacteraceae	7665	8204	6849	7527	8792	7683	7242	6237	6395	8541	8611	7970	8379	8030	9507	7388	6081	8739
	Budviciaceae	924	894	815	797	890	854	899	821	866	1117	1272	1093	1031	845	1058	742	698	1047
	Burkholderiaceae	412561	428870	474339	432029	433803	490906	420801	428668	379916	557181	421056	394304	495851	451935	517421	426368	384219	477646
	Caedimonadaceae	604	112	531	111	159	96	121	99	97	156	144	702	571	143	603	115	80	130
	Caldicellulosiruptoraceae	654	599	507	523	584	487	511	489	477	918	1284	1152	595	493	591	521	417	670
	Caldilineaceae	5209	5218	4505	3604	3595	3002	4523	4085	4316	6199	6655	6542	5270	4702	5635	3478	3035	4060
	Caldisericaceae	109	97	103	100	115	91	95	72	90	139	189	151	111	103	117	99	96	128
	Caldisphaeraceae	21	13	10	22	28	19	0	0	0	46	49	45	11	0	13	21	19	46
	Calditerrivibrionaceae	166	161	144	125	143	102	145	108	133	202	250	239	120	129	149	130	90	181
	Calditrichaceae	1085	1095	934	1014	1089	910	914	706	815	1700	1855	1842	1058	919	1089	938	803	1194
	Calotrichaceae	644	602	608	575	590	499	611	529	533	710	869	760	618	632	684	522	352	502
	Campylobacteraceae	2737	2758	2457	2440	2848	2392	2670	2057	2209	4538	4987	4447	2845	2342	3038	2440	2139	2875
	Candidatus Absconditicoccaceae	65	52	62	73	75	45	39	41	70	80	78	93	57	65	46	64	31	78
	Candidatus Babeliaceae	144	134	93	147	137	170	99	77	91	190	273	247	132	103	120	148	113	133
	Candidatus Brocadiaceae	531	566	534	533	618	421	444	395	467	812	930	738	493	449	638	490	405	556
	Candidatus Chazhemtobacteraceae	98	98	110	97	108	76	109	96	131	117	164	172	110	83	88	79	88	117
	Candidatus Chromulinivoraceae	90	61	55	89	96	363	60	69	56	122	565	541	99	73	83	85	74	71
	Candidatus Cloacimonadaceae	146	140	112	116	120	99	124	75	107	219	299	222	117	103	118	138	133	121
	Candidatus Comchoanobacteraceae	140	160	166	131	164	172	159	96	124	226	211	223	168	144	143	147	140	222
	Candidatus Competibacteraceae	239	509	156	194	276	223	236	337	414	200	108	120	416	298	454	359	346	291
	Candidatus Deianiraeaceae	57	40	46	121	53	37	59	39	51	53	74	56	48	49	118	39	37	61
	Candidatus Desulfofervidaceae	241	263	212	232	290	198	206	128	185	351	448	379	251	206	265	209	156	226
	Candidatus Izemoplasmataceae	104	82	90	133	80	74	50	60	78	118	169	174	91	95	105	94	77	117
	Candidatus Methanoliparaceae	32	19	20	24	21	17	14	17	19	35	36	52	18	12	0	17	16	29
	Candidatus Micrarchaeaceae	47	0	24	28	19	24	26	0	0	34	43	28	19	27	30	26	20	27
	Candidatus Midichloriaceae	194	204	199	128	285	165	186	154	198	290	272	281	194	220	164	175	133	237
	Candidatus Nanohalobiaceae	13	16	14	27	28	25	0	0	0	1371	44	1245	11	0	18	20	0	26
	Candidatus Nanopelagicaceae	880	869	776	684	775	709	865	727	746	968	973	918	944	849	928	679	605	926
	Candidatus Nanosynbacteraceae	391	429	371	387	390	309	431	412	426	336	423	399	481	375	447	341	298	422
	Candidatus Nitrosocaldaceae	1222	1857	941	5438	9517	7621	590	489	421	1375	1937	1658	1058	1099	1275	4286	3705	4887
	Candidatus Paracaedibacteraceae	140	172	125	151	176	156	207	178	169	232	217	158	188	197	163	156	117	181
	Candidatus Pelagibacteraceae	418	388	393	797	864	748	380	395	314	1166	1184	699	386	309	454	678	573	857
	Candidatus Prometheoarchaeaceae	110	91	82	103	107	76	79	43	61	298	360	363	71	47	62	103	84	124
	Candidatus Promineifilaceae	12776	13257	11850	7878	7830	6709	11628	9608	10507	8544	9150	9880	13503	11912	14318	8073	6742	9336
	Candidatus Saccharimonadaceae	610	640	595	539	531	282	671	1202	1250	628	242	252	662	559	672	579	433	597
	Candidatus Uabimicrobiaceae	421	372	314	331	362	303	288	306	293	415	515	452	365	331	373	305	291	333
	Cannabaceae	1486	1344	1203	1468	1688	1297	1471	1260	1307	2589	2979	2723	1413	1229	1315	1546	1142	1640
	Capillimicrobiaceae	8438	9138	7467	8124	9356	8825	9488	7779	8419	8740	8184	7834	10140	9402	10925	12944	7686	9306
	Capsulimonadaceae	1699	1772	1546	1506	1751	1656	1666	1400	1535	1866	1796	1790	1838	1659	1988	1496	1358	1782
	Carbonactinosporaceae	0	15	0	0	18	0	0	11	10	15	0	0	0	12	0	10	10	17
	Cardiobacteriaceae	2092	2235	1905	1966	2016	1830	2123	1879	1812	2570	2388	2269	2262	2150	2408	1954	1602	2222
	Carnobacteriaceae	2476	2560	2206	1934	2188	1762	2107	1768	1985	2823	3413	3017	2455	2440	2861	1863	1544	2464
	Casimicrobiaceae	4066	3943	3485	3357	4233	4035	3779	3333	3421	4318	4178	3765	4836	4149	4806	3625	3269	4187
	Casjensviridae	222	82	192	163	218	278	239	72	303	215	150	284	224	264	350	87	119	251
	Catalimonadaceae	1076	1104	1050	799	903	742	4380	4241	3851	1474	1668	1641	1297	1184	1136	857	685	1016
	Catenulisporaceae	5277	5672	4545	4338	4902	4702	6389	5436	5267	5252	4790	4676	6115	5668	6599	4427	3460	5153
	Caulimoviridae	0	0	0	0	0	0	0	0	0	0	10	0	0	0	0	0	0	0
	Caulobacteraceae	116143	122060	103424	95102	110231	101262	134797	116447	119477	137411	121486	116192	135796	129412	145691	97543	82735	114364
	Celastraceae	1430	1377	1178	1249	1762	1339	1392	1128	1099	2340	2596	2625	1336	1152	1285	1457	1085	1458
	Celerinatantimonadaceae	443	199	678	445	444	423	727	235	481	640	764	702	346	279	201	557	155	832
	Cellulomonadaceae	92501	105827	81049	72336	84029	78859	148398	123382	110953	84518	80497	78601	108971	98710	112264	76030	62379	85320
	Cellulosilyticaceae	157	160	138	131	161	101	131	121	150	185	240	235	145	136	146	141	104	112
	Cellvibrionaceae	11610	11148	9813	10508	11376	9622	17803	16509	16870	16218	14412	14363	14020	11675	13355	9642	8340	11690
	Cerasicoccaceae	1578	1577	1367	1388	1737	1439	2049	1653	1747	1907	1981	1885	1811	1618	1983	1448	1170	1687
	Ceratobasidiaceae	183	206	158	116	148	152	209	158	213	222	189	206	167	164	181	179	137	175
	Chaetomiaceae	2770	3004	2435	2400	2811	2633	3696	4241	3414	2878	2801	2577	3185	2892	3417	2548	2143	2861
	Chamaesiphonaceae	330	379	317	334	350	243	281	242	255	373	389	396	363	337	394	280	219	305
	Chaseviridae	0	0	0	0	0	0	0	0	0	0	196	0	0	510	215	0	0	495
	Chelatococcaceae	13285	14256	11966	9525	11045	9963	17014	14906	15075	14217	12387	11748	15570	14661	16777	9795	7949	11400
	Chenopodiaceae	4364	4248	3745	4383	5102	3899	4264	3869	3906	7504	8806	8579	4098	3708	4353	4401	3457	4908
	Chitinibacteraceae	16353	16460	14186	14022	17453	15381	16174	13887	14566	18081	17037	15937	18387	17010	19418	14642	12354	16852
	Chitinophagaceae	10534	10465	9543	8243	8875	7712	13042	10786	11296	14929	15708	14819	12077	9974	11124	8310	6960	9944
	Chlamydiaceae	1113	1033	4246	1191	1367	1266	761	702	600	1679	1763	1574	1108	875	1119	1178	973	1195
	Chlamydomonadaceae	4539	4695	4005	3862	4554	4256	5001	4399	4243	4715	4481	4274	5139	5134	5856	4193	3456	4960
	Chlorobiaceae	7005	6955	6088	6190	6932	6062	6430	5327	5759	9080	9320	8760	7302	6868	7881	6176	5274	7127
	Chloroflexaceae	1836	1875	1624	1351	1453	1345	1665	1345	1565	1609	1769	1751	1921	1744	2033	1343	1116	1542
	Chloroherpetonaceae	316	314	303	214	312	298	291	253	256	392	434	403	306	289	319	310	217	271
	Christensenellaceae	516	479	492	401	501	441	451	338	376	658	813	811	520	488	602	475	352	532
	Chromatiaceae	61204	62072	52917	50943	60686	54367	54333	45780	48537	61081	57431	52809	68864	61724	70643	50249	43040	61381
	Chromobacteriaceae	25696	26749	22517	22427	26711	24300	27512	23278	24951	29402	27067	25604	29927	27687	31175	22602	19317	26577
	Chroococcaceae	186	202	184	128	180	181	215	193	176	215	199	187	195	191	259	148	117	182
	Chroococcidiopsidaceae	759	777	689	643	763	613	803	636	702	830	985	983	835	657	796	656	504	728
	Chrysiogenaceae	1450	1349	1150	1296	3446	1306	2200	828	910	1518	1637	1585	1413	1271	1510	1246	1116	1462
	Chthonomonadaceae	423	393	407	357	430	361	392	343	338	480	444	446	461	391	450	413	299	404
	Circoviridae	0	0	0	0	0	0	0	0	10	0	0	0	13	0	0	0	0	10
	Clavicipitaceae	1186	1259	1029	986	1229	1022	1833	1988	1708	1259	1251	1286	1340	1232	1600	1029	852	1186
	Clostridiaceae	13583	12058	10930	12425	13764	11249	11007	9193	9760	19940	22346	22148	11820	10033	11842	11406	8472	13131
	Clostridiales Family XVI. Incertae Sedis	1638	1836	1429	573	1841	470	1133	1067	1104	2245	2286	2257	1970	1424	584	1639	1213	2057
	Clostridiales Family XVII. Incertae Sedis	7074	8758	6267	8017	9207	8288	6759	6522	7208	7637	7468	7170	9525	8878	10518	8197	6663	9276
	Cohaesibacteraceae	20073	21015	18732	15353	16302	14868	28781	25161	25698	26483	23289	23354	23371	21284	24020	15420	12307	17726
	Coleofasciculaceae	265	286	263	232	249	181	268	216	268	251	334	288	304	297	342	253	228	270
	Colwelliaceae	4371	4072	3759	3866	4300	3909	5051	4424	4364	5585	5519	5286	4883	3983	4451	3738	2923	4410
	Comamonadaceae	474211	482440	396300	393026	465961	435606	457319	373473	410741	457071	423298	399958	541282	500766	589446	403211	335268	471603
	Conexibacteraceae	21820	23826	19366	20651	24350	22526	25849	19948	22115	23064	21820	21491	26576	24653	28060	37614	20803	23754
	Conexivisphaeraceae	165	193	162	175	183	178	146	134	137	260	326	277	183	190	164	181	115	157
	Convolvulaceae	1226	1270	1200	1286	1557	1240	1372	1257	1267	2117	2486	2216	1197	1105	1301	1278	1030	1412
	Coprobacillaceae	731	745	766	646	765	575	486	505	539	1027	1144	1142	751	733	772	770	566	779
	Coprothermobacteraceae	2074	347	1626	252	389	340	262	196	1237	283	341	286	424	1984	396	306	243	2258
	Coraliomargaritaceae	1472	1566	1398	1323	1572	1367	2140	1688	1889	2049	2229	2234	1583	1421	1790	1388	1139	1541
	Cordycipitaceae	924	974	799	842	985	823	1445	1369	1269	965	955	911	1129	1021	1180	793	759	931
	Coriobacteriaceae	5048	5431	4418	4566	4947	4749	4431	3592	3911	5265	5173	5089	5802	5604	6009	4472	3776	5307
	Corynebacteriaceae	110691	116607	102080	94043	106293	98073	112137	89931	99408	111146	108599	105600	129663	121647	143708	97660	82096	111851
	Coxiellaceae	9219	8888	7829	2887	3542	7876	7935	6615	7033	3771	3662	3265	10022	8789	10252	7438	6551	3232
	Crocinitomicaceae	278	248	254	241	379	326	447	347	359	680	880	812	473	352	228	385	309	444
	Cryptococcaceae	416	582	397	485	554	472	570	410	499	473	578	564	546	468	547	410	351	509
	Cryptomonadaceae	0	0	0	13	0	0	0	0	0	14	19	14	0	0	0	0	0	0
	Cryptosporidiidae	52	68	42	39	43	38	52	45	41	97	107	96	40	31	49	34	34	63
	Cucurbitaceae	8746	8571	7954	8835	10348	7798	8243	7365	7941	16583	18587	18727	8023	6791	7909	8403	6789	9924
	Cuniculiplasmataceae	44	35	25	20	30	29	25	29	31	63	47	54	33	32	23	27	57	95
	Cupressaceae	10959	10583	9588	10835	13255	10125	11161	9911	9867	20311	23310	23007	10108	8782	10147	10805	8814	11648
	Cyanidiaceae	243	266	226	224	309	214	273	208	215	315	310	288	282	233	309	200	145	215
	Cyclobacteriaceae	4449	4271	3883	3259	3629	2928	16697	17157	16250	7323	7428	7157	5205	4246	4559	3471	2877	3879
	Cyclonatronaceae	1530	1354	1193	1006	1099	1010	1122	860	1051	1500	1283	1279	1614	1360	1484	994	854	1108
	Cytophagaceae	8948	9573	8087	7287	8030	6750	10953	9293	9648	11248	11635	10963	10552	8879	9927	7357	5985	8537
	Debaryomycetaceae	426	402	403	379	528	387	476	370	365	695	819	726	444	406	471	422	347	531
	Deferribacteraceae	182	195	152	167	156	107	142	121	109	244	237	281	165	163	170	152	104	174
	Dehalococcoidaceae	701	584	641	658	591	489	613	493	480	1146	1250	1278	620	620	757	594	441	750
	Deinococcaceae	29547	30430	26196	25539	29721	26848	30566	25404	26816	30795	30472	29102	33239	31631	36249	25831	21580	30330
	Demequinaceae	8505	8884	9031	7573	7351	7365	83266	57264	56247	10486	10965	11106	11767	11401	12776	9103	6286	8696
	Demerecviridae	404	113	473	48	165	315	90	259	32	49	220	57	423	98	71	42	238	21
	Dermabacteraceae	37641	40616	33724	32656	37475	34592	44898	36653	37775	37339	36488	35035	44558	41164	47960	33244	31491	39117
	Dermacoccaceae	17631	19195	15678	14022	16258	15252	21476	17548	17374	16953	15950	15554	21034	19556	21394	15133	12087	17033
	Dermatophilaceae	3025	3163	2593	2449	2782	2454	3443	2931	2847	2825	3046	2736	3304	3063	3492	2514	1967	2794
	Dermocarpellaceae	177	226	142	185	219	263	174	203	186	212	566	264	264	365	284	282	131	230
	Desulfallaceae	663	669	536	565	568	465	514	441	451	940	1082	969	595	494	614	481	385	698
	Desulfarculaceae	4194	4283	3690	4003	4714	3963	3416	2782	3072	7099	8508	7320	4284	3965	4745	3816	3119	4881
	Desulfatibacillaceae	2782	2670	2488	2228	2640	2091	2231	1756	1962	5374	6634	5728	2664	2281	2731	2280	1805	2897
	Desulfitobacteriaceae	2580	2339	2148	2026	2094	1819	2252	1776	1976	3570	4083	4016	2350	2051	2501	1847	1594	2427
	Desulfobaccaceae	1158	1134	1135	1064	1240	921	974	750	821	1671	1955	1805	1133	920	1229	973	848	1284
	Desulfobacteraceae	13132	12316	11754	9936	11309	8770	10165	8070	8976	33167	38892	34601	11823	9972	12503	9327	7942	12691
	Desulfobulbaceae	13533	13558	12419	13197	13600	11563	10956	8842	9691	24672	29911	25850	13252	11873	14294	12661	11090	16098
	Desulfocapsaceae	6584	6665	6121	6061	6338	5224	5402	4389	4815	14703	19745	16818	6206	5678	6743	5865	4821	7188
	Desulfococcaceae	10398	9301	9425	7184	8466	6491	7484	6255	6564	19007	22039	19609	8969	7861	9677	6998	5897	9071
	Desulfohalobiaceae	982	1058	968	872	1083	961	846	712	766	1455	1754	1433	994	826	994	886	705	1054
	Desulfolunaceae	1993	2012	1863	1602	1983	1519	1523	1321	1516	4980	5699	5159	1883	1642	2093	1651	1269	2017
	Desulfomicrobiaceae	3866	4018	3631	3660	4151	3627	3533	3001	2967	5691	6372	5813	4187	3707	4322	3473	2884	4115
	Desulfomonilaceae	1120	1031	949	888	1042	799	845	688	721	1760	2206	1800	939	863	1101	863	704	1077
	Desulfosarcinaceae	148092	145238	132810	103133	114525	94151	101826	74688	89671	331459	367628	338738	145229	128122	161239	94160	80979	138310
	Desulfosudaceae	3585	3275	3268	2764	3139	2298	2599	2172	2352	7187	8210	7598	3106	2787	3295	2605	2160	3539
	Desulfotomaculaceae	344	404	306	337	318	282	277	239	281	408	580	524	435	253	370	260	260	290
	Desulfovibrionaceae	53660	53671	47496	48319	55451	48488	46307	38680	41543	75520	87216	77185	55872	51878	60631	47156	38932	58347
	Desulfurobacteriaceae	309	365	350	299	343	306	326	237	263	511	485	464	329	286	328	258	244	333
	Desulfurococcaceae	394	327	308	280	376	335	334	297	290	387	494	482	358	349	405	293	222	366
	Desulfuromonadaceae	19469	20117	16937	18627	21543	19230	16077	13506	14219	25670	27578	25465	20612	20262	23499	20266	16416	23498
	Dethiobacteraceae	666	643	569	582	623	535	495	405	430	919	899	840	719	615	728	581	485	705
	Dethiosulfovibrionaceae	2155	2074	1875	1782	2303	1911	2015	1682	1777	2434	2619	2361	2395	2278	2684	1908	1604	2195
	Devosiaceae	83697	81000	73951	62705	65203	56837	132959	111408	113335	147019	111999	127662	90095	81843	92473	60480	49350	71842
	Dictyoglomaceae	164	174	156	169	212	157	141	94	131	232	337	265	173	136	1668	1118	1161	188
	Dictyosteliaceae	127	133	132	111	154	124	133	137	106	315	304	310	116	106	103	120	118	134
	Didymellaceae	647	685	636	586	648	556	852	763	719	686	686	682	771	663	795	624	465	701
	Dietziaceae	17000	18301	15399	17568	20526	19343	24644	20539	17256	21163	19552	19559	24990	24004	26697	18425	14879	21410
	Dioscoreaceae	1331	1265	1137	1365	1521	1168	1402	1215	1191	2046	2404	2334	1266	1168	1267	1264	1021	1348
	Dipodascaceae	231	247	172	200	249	210	250	228	251	278	219	292	227	208	263	179	201	179
	Dissulfurispiraceae	213	203	196	232	262	217	153	127	140	301	419	355	166	150	208	197	168	261
	Dongiaceae	23458	24136	20141	15448	19171	18104	25328	23068	22802	20642	17388	16872	26949	27612	30681	16966	14221	19445
	Drexlerviridae	405	210	69	366	136	0	122	367	0	726	41	207	44	21	0	0	0	60
	Druskaviridae	0	12	0	0	0	0	0	0	0	0	0	0	0	0	0	0	0	0
	Dysgonomonadaceae	942	972	843	683	761	700	1003	841	859	1803	1943	1957	989	851	911	737	698	1012
	Ebenaceae	1619	1513	1468	1434	1739	1403	1613	1464	1432	2642	2772	2822	1631	1425	1698	1480	1161	1708
	Ectothiorhodospiraceae	77343	76978	67197	66274	78982	70955	69576	57240	63228	85607	78080	71122	88671	79509	91028	66335	57287	79754
	Eggerthellaceae	21855	22794	18737	19617	22861	20791	19543	16345	18020	23257	22962	22603	24617	22496	25501	20396	16485	23768
	Egibacteraceae	6461	7005	5629	5506	6361	6337	7059	5417	6236	6078	6115	6017	7988	7589	9029	5938	4801	6612
	Egicoccaceae	9998	9986	8433	5831	6537	6217	12250	8980	11624	7987	6947	7075	12785	11561	12883	6600	5364	6996
	Elioraeaceae	4688	5088	4254	3576	4412	4125	5041	4501	4695	4618	4141	3991	5751	5615	6198	3900	3325	4388
	Elusimicrobiaceae	79	83	63	1512	73	1692	50	898	75	93	106	114	1579	65	75	62	65	92
	Emcibacteraceae	4273	4516	3899	3584	3930	3563	5001	4544	4648	5581	5302	4829	4840	4390	5073	3472	2937	4248
	Endomicrobiaceae	171	165	159	127	171	153	160	124	138	207	258	227	136	152	153	141	108	173
	Endozoicomonadaceae	2879	2765	2674	2467	2875	2485	3388	3115	2894	3631	3575	3383	3106	2869	3083	2308	2166	3078
	Enterobacteriaceae	358170	386859	299737	312668	357006	323812	344995	271959	312222	380946	404241	340876	415231	357719	405440	323995	247302	379995
	Enterococcaceae	5814	5699	5428	4572	6169	4634	4835	3889	5059	7950	8690	8137	8062	6757	7619	5253	4635	5469
	Entomoplasmataceae	162	191	154	137	208	149	116	112	129	265	328	451	136	134	130	132	146	183
	Ericaceae	1315	1339	1166	1206	1334	1176	1345	1187	1191	1977	2160	2167	1338	1106	1363	1205	1080	1435
	Erwiniaceae	26106	25981	23098	22308	26214	22506	27925	24020	25158	30540	29747	28402	29417	26219	29816	22460	18963	26981
	Erysipelotrichaceae	1586	1315	1320	1221	1501	1059	1171	1007	1040	1905	2034	2123	1496	1216	1444	1196	997	1503
	Erythrobacteraceae	111538	109185	103203	84349	90760	82932	342506	247222	207026	239321	156042	182391	151573	129895	142395	83764	72279	101263
	Eubacteriaceae	3644	3625	3197	3089	3677	2917	3241	2508	2746	8898	9094	12281	3927	3491	4141	3242	2549	3723
	Eubacteriales Family XIII. Incertae Sedis	2904	1481	2473	2470	1352	2260	2399	983	1033	3551	3757	3568	1552	1285	2933	1275	1071	1507
	Euphorbiaceae	7259	6765	5938	7093	8427	6621	7035	6305	6462	12721	14376	14427	6448	5625	6800	7319	5841	7811
	Euzebyaceae	8462	8892	7450	6590	7628	7257	9791	7621	8966	7774	7336	7595	10547	10391	11914	7383	5661	8230
	Fabaceae	25465	24786	22554	25589	30204	23156	25896	22945	23184	46744	54126	52937	24304	20808	24525	25688	20589	27852
	Fagaceae	3329	3387	2842	3194	3968	3258	3425	2871	2857	5609	6680	6494	3037	2826	3215	3437	2697	3640
	Fastidiosibacteraceae	12709	147	148	10417	12326	10912	160	149	134	201	12615	12031	154	129	167	9953	123	183
	Ferrimonadaceae	4654	4644	4119	4081	4698	4259	5516	4624	4672	5352	5080	4792	5702	4763	5623	4002	3269	4929
	Ferroplasmaceae	69	40	34	61	74	43	42	36	33	103	107	139	47	46	56	44	37	51
	Ferrovaceae	573	644	546	515	641	532	545	470	428	649	638	584	601	566	657	491	416	626
	Fervidicoccaceae	49	29	33	49	59	42	34	40	0	51	76	88	43	24	52	38	31	80
	Fervidobacteriaceae	663	658	512	485	544	519	549	436	468	1010	1041	976	577	550	613	522	417	622
	Fibrobacteraceae	251	247	233	251	293	241	251	222	219	354	342	322	274	262	330	260	213	273
	Fimbriimonadaceae	1209	1386	1171	1187	1384	1216	1102	1106	1069	1450	1422	1298	1387	1381	1598	1212	988	1295
	Flammeovirgaceae	1317	1417	1335	1184	1237	960	50347	66610	69371	2319	2421	2301	1623	1346	1417	1229	967	1268
	Flaviviridae	0	0	0	0	0	0	0	0	10	0	0	0	0	0	0	0	0	0
	Flavobacteriaceae	58169	44021	41089	33617	34154	28596	361928	236968	204488	83847	89812	92049	85714	53377	50495	34736	29509	40735
	Flexistipitaceae	229	199	203	168	210	173	162	160	176	302	386	320	229	212	219	164	134	206
	Fluviibacteraceae	713	782	665	757	939	805	684	501	604	847	897	828	808	713	937	726	624	937
	Fontisphaeraceae	1601	1767	1429	1652	2037	1550	1582	1366	1460	2105	2177	1977	1881	1601	1938	1557	1373	1823
	Francisellaceae	828	776	749	919	1015	845	873	674	746	1417	1491	1419	838	692	872	785	633	936
	Frankiaceae	31451	34415	29020	25972	29637	28040	37947	35840	32517	29252	27715	27541	36783	34064	38423	26486	21061	30533
	Fulvivirgaceae	2151	2371	1959	1869	1965	1710	4115	3478	6678	3232	3247	3179	2719	2423	2287	1866	1508	2095
	Funariaceae	1124	1116	938	1178	1387	1089	1291	1075	1061	1956	2334	2078	1159	967	1078	1104	966	1263
	Fusobacteriaceae	1511	1330	1187	1419	1702	1246	1254	982	1122	2427	2806	2921	1181	1052	1367	1272	1176	1535
	Gallionellaceae	7593	7411	6559	6936	8052	7192	7007	5992	6089	8208	7532	7142	8234	7558	8856	6777	5723	7951
	Geitlerinemataceae	929	994	853	782	960	860	861	869	842	1033	947	1005	1105	995	1215	793	697	1076
	Gemellaceae	257	275	244	309	382	196	215	209	210	385	440	511	293	269	317	198	213	304
	Geminicoccaceae	16559	17383	14152	11322	13088	13238	19177	16513	17542	16765	14370	13873	19307	18273	21131	12667	10521	14424
	Geminigeraceae	17	39	0	18	1667	0	0	16	0	25	24	24	0	23	0	0	0	19
	Geminiviridae	0	0	0	11	11	0	11	12	0	12	0	0	0	0	0	0	0	0
	Geminocystaceae	1544	1540	1266	1216	1417	1194	1383	1173	1199	1976	2135	1908	1618	1325	1507	1189	1102	1455
	Gemmataceae	34187	38781	30807	34446	40149	36424	40253	35600	35451	36776	37991	33595	39773	39093	44763	34658	28246	38215
	Gemmatimonadaceae	20199	21294	17433	19949	23604	21595	16936	14162	15944	21836	19682	19071	23138	21783	24232	20390	17454	23592
	Genomoviridae	0	0	0	0	0	0	10	0	0	0	0	0	0	0	0	0	0	0
	Geoalkalibacteraceae	4645	4580	3932	4012	5070	4204	3643	3097	3243	5902	6404	5599	4367	4333	5176	4441	3774	5363
	Geobacteraceae	35977	37145	31167	34264	40083	35541	31081	25716	27721	44525	48438	44538	38022	36152	41716	34306	28431	41058
	Geodermatophilaceae	28681	32489	25980	22930	27343	25025	35943	28530	29627	27353	26382	25859	34347	32437	35721	24037	20130	27568
	Geopsychrobacteraceae	445	476	392	343	430	328	354	279	360	834	1003	818	439	371	476	439	333	430
	Geovibrionaceae	424	438	414	438	449	321	282	305	309	634	732	604	476	368	464	431	324	453
	Gloeobacteraceae	3935	4050	3447	3490	4159	3719	3716	3184	3166	3907	4011	3671	4505	4144	4800	3576	2916	4124
	Gloeomargaritaceae	210	248	195	164	209	172	223	277	173	236	268	414	343	228	243	197	132	222
	Glomerellaceae	2556	2855	2284	2246	2910	2620	3979	4363	3502	2958	2774	2756	3061	2777	3200	2377	2032	2638
	Glycomycetaceae	4212	4528	3810	3417	3917	3601	5447	4465	4469	4073	3945	3857	4911	4358	5229	3537	2816	3970
	Gomontiellaceae	122	158	123	157	147	135	127	115	135	164	186	176	154	132	175	119	122	124
	Gordoniaceae	62959	69154	57150	53870	62026	57568	76375	61994	65479	63404	60383	59545	76706	68934	78988	54615	45062	63010
	Gottschalkiaceae	93	90	77	902	97	84	662	58	660	1433	1462	1309	1028	857	86	964	653	1194
	Graaviviridae	24	27	15	16	25	12	22	22	12	10	10	17	26	22	28	15	0	33
	Granulosicoccaceae	4396	3873	3510	3498	4008	3464	3522	3055	3199	4408	4341	4085	4304	3589	4327	3470	2786	4197
	Hafniaceae	8092	6935	6439	7039	8228	7275	6407	5722	5732	7949	7839	6920	8391	7955	8513	6854	6357	7575
	Hafunaviridae	32	23	22	10	20	24	16	22	10	13	12	0	28	17	11	23	12	10
	Hahellaceae	3229	3167	2854	2821	3214	2849	3808	3473	3369	3848	3452	3262	4073	3672	3556	2766	2239	3262
	Haladaptataceae	430106	418082	368799	15557	22333	15962	130809	125829	118991	15918	19671	14507	395265	276562	274744	16743	12481	18197
	Halanaerobiaceae	640	528	506	509	602	371	481	424	468	797	888	854	522	505	626	443	352	640
	Halieaceae	17846	19362	17076	14195	16569	15122	24888	19882	19878	18770	17272	17071	24893	20657	22941	13856	12194	16928
	Haliovirgaceae	82	69	67	82	76	64	75	41	53	1142	1203	143	63	54	65	61	56	69
	Haliscomenobacteraceae	976	997	870	612	657	576	1059	857	941	991	995	981	1087	919	942	654	590	780
	Haloarculaceae	2574946	2580092	2190595	54532	71768	56719	565502	580018	439312	64853	93356	68230	1820014	746128	734389	67608	44420	80717
	Halobacteriaceae	49248	46740	42583	9990	12305	10264	17588	16595	18530	11001	11205	9664	42365	27711	29312	10217	8137	11083
	Halobacteriovoraceae	172	139	143	174	220	177	858	697	547	311	321	370	184	132	167	145	135	177
	Halobacteroidaceae	401	344	267	292	464	308	308	178	218	401	553	460	355	262	330	276	354	351
	Halococcaceae	21255	19202	17017	3076	13147	3292	9196	5482	6267	2909	4974	3473	17535	13543	14103	4060	2457	4052
	Haloferacaceae	196314	161041	150060	19358	28342	19105	39652	36822	44228	20847	22880	18925	130427	75971	82262	20293	17461	21574
	Haloferuviridae	0	0	0	0	0	0	0	0	0	10	0	0	10	0	12	0	0	0
	Halomonadaceae	126948	129754	110307	104354	123582	113200	147364	134022	145568	147148	128718	119310	152579	142375	159239	105321	90233	126043
	Halorubraceae	150403	146250	124904	32840	43489	34614	53704	48947	54001	34584	35463	31851	123593	77149	84916	32892	27654	36679
	Halothecacae	244	256	206	176	195	205	204	208	208	322	354	320	232	222	234	232	164	222
	Halothermotrichaceae	394	392	333	340	330	310	296	280	284	559	653	620	429	349	403	317	144	432
	Halothiobacillaceae	2671	2634	2314	2286	2707	2368	2481	2144	2155	3241	2875	2821	2994	2604	2867	2425	1968	2884
	Hapalosiphonaceae	422	401	298	422	368	335	385	314	380	476	500	447	421	344	454	321	274	408
	Helicobacteraceae	1545	1527	1334	1348	1590	1222	1339	1073	1170	1938	2176	1992	1530	1278	1468	1294	1102	1501
	Heliobacteriaceae	1381	1287	1199	1140	1269	1111	1253	976	1159	1653	1830	1605	1507	1277	1573	1198	1006	1414
	Hemiselmidaceae	0	0	0	0	12	0	0	0	0	11	13	20	0	0	0	0	0	10
	Herelleviridae	49	73	124	147	188	52	95	78	57	70	194	58	32	126	116	149	124	37
	Hexamitidae	65	56	58	39	52	64	57	56	55	71	79	68	59	63	74	62	51	79
	Hippeaceae	151	100	123	137	140	132	100	95	67	162	220	185	141	125	126	97	100	160
	Holophagaceae	19399	20341	16970	19114	22419	19732	17046	13868	14998	22339	23691	22051	21064	19957	23360	18414	15809	22223
	Holosporaceae	348	375	291	267	254	279	288	264	290	386	435	366	367	288	300	279	239	313
	Hominidae	30074	33348	26110	33521	43282	32410	37603	35556	33218	56086	58187	56669	30505	28836	31809	35175	30801	37251
	Hoyosellaceae	1042	1073	886	869	920	785	1067	851	926	954	852	947	1124	948	1151	804	715	905
	Hujiaoplasmataceae	75	61	73	62	71	66	88	50	77	79	83	115	43	59	72	49	53	76
	Hydrogenimonadaceae	851	851	692	651	812	682	762	642	623	964	956	852	880	750	892	750	600	855
	Hydrogenophilaceae	1217	1342	1005	1098	1408	1271	1041	852	954	1354	1240	1188	1451	1293	1428	1154	1098	1402
	Hydrogenothermaceae	546	492	232	465	552	455	420	329	358	628	775	712	499	187	538	441	360	517
	Hyellaceae	526	578	415	408	564	520	509	459	481	556	800	628	578	613	607	608	354	476
	Hymenobacteraceae	31673	33094	28027	26969	31316	27506	34118	28802	30325	36552	37105	34970	35780	32905	37129	27900	23506	32002
	Hyphomicrobiaceae	168881	175002	152035	146240	158903	136664	272691	263831	238791	213677	203054	177472	195237	175185	205296	147069	116830	164866
	Hyphomonadaceae	15768	15846	15303	12506	14375	12768	122329	60193	49950	91756	66615	61447	19526	19158	20696	13017	11170	15129
	Hypocreaceae	369	432	339	359	408	359	818	829	730	494	461	430	478	454	517	431	295	432
	Iamiaceae	111184	118794	107635	86599	89911	88806	174446	127970	148199	112787	105563	114403	142440	131100	145784	88104	68823	100561
	Ichthyobacteriaceae	45	34	37	41	29	40	71	68	42	95	78	86	30	30	29	34	36	65
	Idiomarinaceae	2735	2770	2608	2686	3069	2673	3103	2832	2761	3581	3563	3259	3393	2711	3203	2512	2075	3057
	Ignatzschineriaceae	368	357	352	366	403	329	353	299	285	391	460	374	406	343	426	274	274	413
	Ignavibacteriaceae	1361	1290	1117	1272	1565	1087	918	737	751	2813	3073	3189	1081	793	1011	1238	996	1352
	Ilumatobacteraceae	23871	28703	24690	12653	11632	11444	35783	27962	33647	20946	20017	21230	34698	27399	30525	13335	10428	15092
	Immundisolibacteraceae	6759	6775	5713	5715	7264	6313	6314	5390	5447	7632	6344	6149	8151	6911	8241	5921	5029	7110
	Intestiviridae	0	16	12	15	12	0	12	0	0	14	17	20	0	0	0	0	10	0
	Intrasporangiaceae	41504	47239	36932	32254	36096	33452	52309	42471	44377	38574	37168	36374	50740	44185	49500	33190	27373	38721
	Iridoviridae	19	22	14	18	24	19	15	20	11	27	26	20	13	16	17	15	30	18
	Isosphaeraceae	39727	44209	35759	39635	46256	42275	44528	38062	39091	42732	45152	38919	45457	45031	51383	40264	32555	45031
	Jatrophihabitantaceae	7703	8400	6991	6316	7059	6571	9085	8012	7769	7245	7224	6740	9076	8410	9657	6495	5366	7180
	Jiangellaceae	13922	15832	12103	10673	11982	11249	20804	22547	15562	12491	11921	11795	16150	14822	16270	10888	9103	12196
	Jonesiaceae	313	270	292	227	204	240	335	245	271	316	290	242	319	278	289	221	164	241
	Juglandaceae	3953	3979	3567	3817	4348	3504	3945	3387	3571	6473	7263	7055	3983	3250	3827	3801	2980	4122
	Kaistiaceae	9697	10350	9279	6447	7043	6413	12360	11330	11547	10398	8978	8650	11384	10550	12112	6670	5565	7595
	Kangiellaceae	1364	1146	1075	1195	1342	1126	1462	1272	1163	1525	1575	1528	1423	1153	1280	1113	919	1354
	Ketobacteraceae	990	970	906	820	898	788	1586	1170	1191	1370	1396	1175	1439	1135	1292	915	675	944
	Kiloniellaceae	2421	2517	2145	1626	2000	1708	2945	2696	2648	2632	2236	2394	2796	2622	2897	1747	1456	2137
	Kineosporiaceae	4170	4638	3665	3219	3775	3496	4925	4112	3986	3701	3601	3506	4909	4616	4992	3451	2698	3894
	Kiritimatiellaceae	4546	4957	3964	5037	5722	5032	5127	4392	4323	6023	6133	5494	5312	5077	5681	4839	3970	5592
	Kofleriaceae	14103	15170	12365	12420	14770	13355	11370	9497	10439	12424	12269	11569	16174	15360	17160	11845	10419	14482
	Koleobacteraceae	229	190	199	202	182	168	159	140	170	307	353	326	167	168	191	183	142	203
	Kordiimonadaceae	714	756	651	656	825	661	1049	916	891	1027	1080	966	779	719	787	620	545	750
	Kosmotogaceae	453	431	410	397	458	397	381	407	357	568	701	667	488	435	474	445	335	451
	Kribbellaceae	11158	12599	9649	8395	10052	9314	14458	12672	11780	10206	9993	9569	12926	11568	13368	9241	7591	10545
	Ktedonosporobacteraceae	1877	2014	1745	1536	1550	1377	1512	1271	1373	1789	1848	1932	1940	1833	2027	1450	1237	1735
	Kyanoviridae	78	224	143	94	98	63	345	179	45	344	134	374	216	48	205	258	46	354
	Kytococcaceae	3527	3955	3056	2815	3392	3096	3948	3803	3264	3432	3169	3105	4061	4040	4447	3084	2414	4117
	Labilitrichaceae	5965	6250	5390	5671	6566	5946	5716	4924	5131	6264	6210	5783	6954	6379	7318	5527	4851	6602
	Lachnospiraceae	18843	17004	14831	15393	16184	13202	13169	10813	12452	22035	24698	24230	17111	15399	17837	14476	11637	16702
	Lacipirellulaceae	65380	76860	61384	72305	79353	73374	106104	94656	85389	84300	96183	80088	77450	79349	87291	76635	57882	74300
	Lactobacillaceae	18040	17469	14463	15719	16577	14048	14567	12625	13045	19192	20998	20530	17418	16450	19720	14360	11951	17688
	Lamiaceae	4821	4864	4305	4453	5344	4368	5086	4384	4409	6976	7763	7400	4907	4320	5158	4642	3677	5162
	Lawsonellaceae	359	312	304	296	325	257	399	348	334	336	362	359	425	348	410	336	229	330
	Legionellaceae	5119	5156	4694	5446	6371	5357	5461	5040	4535	8326	7263	7354	5708	4655	5460	5303	4300	6270
	Lentisphaeraceae	153	148	126	133	169	119	194	162	173	164	223	191	187	130	124	113	116	178
	Leptolyngbyaceae	4922	5352	4813	4374	5168	4162	4967	4208	4364	5265	5457	5307	5505	4827	5885	4409	3507	5005
	Leptospiraceae	2542	2448	2056	2100	2278	2084	2286	1923	2104	2800	2904	2939	2504	2216	2607	2064	1730	2425
	Leptotrichiaceae	671	651	533	637	637	480	507	448	512	1046	1250	1203	580	506	589	629	419	678
	Lichenihabitantaceae	4166	4378	3738	3149	3500	3046	5252	4521	4493	4713	4222	4082	4602	4433	5165	3137	2629	3631
	Limnochordaceae	2862	3130	2709	2888	3220	3087	2546	2222	2246	3144	3248	3100	3315	3195	3632	2710	2423	3355
	Listeriaceae	2777	1548	2475	1252	4912	2062	1480	2117	1398	1725	3240	2933	4557	1677	4581	5175	938	1915
	Litorivicinaceae	699	725	629	640	719	652	840	716	714	801	748	788	794	728	766	580	502	794
	Lythraceae	966	1156	903	1010	1253	930	1055	879	980	1566	1599	1628	985	1048	1110	988	782	1120
	Madisaviridae	37	0	58	0	0	0	0	0	0	0	0	0	0	0	0	0	0	0
	Magnetococcaceae	671	1147	574	505	677	491	1110	1025	1002	792	734	711	712	1117	682	595	482	627
	Magnetospirillaceae	8557	9214	7406	5857	7541	7039	9381	8703	8504	8260	7132	6655	9775	9951	11378	6021	5709	7758
	Magnetovibrionaceae	2755	2857	2333	1993	2315	2237	2912	2656	2869	2940	2589	2478	3203	2854	3319	2132	1894	2591
	Magnoliaceae	2877	2784	2372	2613	3102	2473	2857	2557	2584	4160	4509	4585	2840	2401	2948	2586	2071	2949
	Malasseziaceae	1384	1460	1248	1206	1492	1212	1432	1293	1285	1438	1386	1405	1661	1573	1624	1261	1061	1471
	Maliibacteriaceae	1660	1618	1405	1754	1725	1589	1279	1083	1209	1770	1993	1991	1882	1853	2091	1696	1351	1957
	Malvaceae	5760	5396	4662	5692	6735	5289	5752	5170	4931	10448	11933	11863	5036	4245	5089	5661	4568	6205
	Mamiellaceae	2172	2333	2012	2062	2348	2035	2353	1969	2099	2275	2248	2169	2674	2426	2691	1868	1633	2201
	Mangrovivirgaceae	247	240	214	222	208	177	724	1353	843	384	409	413	326	295	200	220	187	241
	Marasmiaceae	162	148	170	136	154	132	156	148	163	200	212	198	193	130	229	137	129	185
	Maricaulaceae	11749	12428	10792	9579	11270	10297	13936	11901	12090	18839	14247	14134	13727	13029	14417	10177	8121	11611
	Marinifilaceae	842	766	783	728	762	579	1114	1006	945	3328	6665	4113	807	663	697	671	628	863
	Marinilabiliaceae	803	781	805	733	758	613	1255	1069	1087	2900	3751	3454	916	648	840	700	636	900
	Marinobacteraceae	43083	42138	33421	25852	35170	27418	134028	175888	170148	62820	42698	38937	70578	46051	44056	29651	24523	32145
	Mariprofundaceae	983	1033	932	944	1139	892	952	831	882	1363	1231	1142	1109	1009	1134	967	758	1119
	Marivirgaceae	846	748	737	625	718	581	1460	1225	1238	1448	1464	1430	911	772	749	668	540	816
	Marseilleviridae	0	12	0	12	0	10	15	0	11	13	0	15	0	11	0	10	11	11
	Matonaviridae	11	0	0	0	14	25	0	0	0	12	10	20	0	0	0	20	0	0
	Melioribacteraceae	470	429	386	420	447	342	360	303	378	713	785	786	390	283	366	359	361	394
	Merismopediaceae	712	571	570	519	605	500	583	509	576	838	985	777	651	569	683	596	421	552
	Mesoaciditogaceae	983	1107	898	912	1056	971	923	75	76	146	144	1051	1105	1073	1219	931	743	1098
	Mesyanzhinovviridae	101	133	113	95	220	128	322	252	388	113	143	98	263	212	339	92	101	122
	Metamycoplasmataceae	859	853	855	941	1037	862	742	741	723	1559	1736	1791	790	746	700	960	724	1150
	Methanobacteriaceae	1031	773	797	889	1057	802	787	639	648	1563	1901	1907	806	615	848	811	694	931
	Methanocaldococcaceae	208	154	142	203	261	175	162	128	122	453	530	557	151	130	158	225	135	241
	Methanocellaceae	1273	1265	1122	957	994	921	1057	853	968	1217	1193	1173	1319	1094	1267	844	721	1111
	Methanococcaceae	205	160	164	189	231	156	114	121	108	378	453	489	136	123	118	180	140	211
	Methanocorpusculaceae	105	115	96	97	114	89	89	80	84	150	133	126	111	99	100	78	75	112
	Methanomassiliicoccaceae	140	87	91	70	121	50	83	84	69	135	188	206	45	62	69	69	47	64
	Methanomethylophilaceae	153	111	131	115	125	117	130	109	130	152	157	175	117	108	130	119	107	144
	Methanomicrobiaceae	3253	3477	2993	2978	3299	2967	3245	2622	2846	3862	3935	3691	3704	3303	4011	3071	2369	3604
	Methanonatronarchaeaceae	37	41	24	41	48	28	35	15	32	59	90	114	29	30	41	47	27	39
	Methanopyraceae	241	235	184	193	210	170	194	162	173	218	233	213	236	195	241	175	176	252
	Methanoregulaceae	1436	1463	1317	1162	1361	1142	1246	1005	1109	1581	1633	1574	1419	1333	1498	1230	973	1422
	Methanosarcinaceae	3126	2645	3356	2501	2330	1664	2798	2263	2612	7797	7815	8309	2937	2422	3021	2275	1825	2799
	Methanospirillaceae	298	277	221	195	253	179	269	178	191	379	453	445	261	226	253	182	173	258
	Methanothermaceae	26	18	12	21	30	27	15	18	23	41	60	58	0	0	0	26	17	28
	Methanotrichaceae	755	720	646	663	649	664	720	509	528	823	881	967	681	669	784	636	522	798
	Methylacidiphilaceae	509	481	458	388	492	369	509	386	438	563	628	513	504	469	510	383	343	448
	Methylobacteriaceae	166181	176396	148709	127234	148040	135354	198160	174117	175872	177119	156616	148018	194316	186154	209194	131335	109530	152593
	Methylococcaceae	51063	50723	45253	44797	53918	47198	48220	41461	43364	59218	54814	50749	56730	51390	58824	44521	37758	54040
	Methylocystaceae	65471	67954	58884	49739	55917	51146	44562	39763	39670	42185	62640	58054	74210	70081	80034	50059	41788	57969
	Methylophilaceae	3376	3303	3102	3040	3799	3141	3252	2723	3076	4133	3966	3807	3667	3228	3714	2993	2551	3640
	Methylothermaceae	5926	5790	5052	5044	6307	5687	5367	4608	4975	6294	5998	5575	6542	6025	7157	5289	4515	6343
	Metschnikowiaceae	84	100	72	80	92	69	79	66	77	109	99	76	82	84	96	45	63	79
	Microbacteriaceae	428326	468566	387482	357659	409014	382792	593636	484596	501713	428335	410377	399177	519485	478474	541215	378236	313057	426786
	Microbulbiferaceae	40765	45128	36507	38114	45800	42238	329143	489730	261694	63861	44377	61628	168371	60163	53435	34195	31160	37469
	Micrococcaceae	172216	184323	151736	142090	162096	149371	196465	161951	167146	168314	165281	160585	200975	185411	210233	147453	135210	171529
	Microcoleaceae	1350	1370	1203	1189	1352	1146	1322	1092	1205	1534	1796	1600	1454	1311	1515	1195	958	1355
	Microcystaceae	899	998	824	793	935	746	875	694	791	1120	1256	1089	1077	947	1081	801	657	854
	Micromonosporaceae	290264	321387	257068	240886	277929	261576	2269755	2367365	1605295	313013	277639	276669	340878	316762	356229	247999	204440	285487
	Microscillaceae	0	0	0	0	0	0	0	0	12	0	0	11	10	0	0	0	0	0
	Microvenatoraceae	1183	1176	1058	1121	1236	1056	964	838	942	1535	1571	1441	1235	1068	1279	1034	937	1224
	Miltoncostaeaceae	21069	20750	17202	22714	22666	19445	24550	19905	24024	22739	20266	16587	22591	18874	22215	21123	15196	21885
	Mimiviridae	102	119	77	146	187	126	132	131	100	221	290	286	107	87	109	121	109	128
	Minwuiaceae	5835	6246	5263	4368	5091	4545	7024	6304	6402	6048	5251	4978	6935	6572	7527	4346	3702	5175
	Moorellaceae	2622	2602	2386	2077	2389	1971	2297	1784	1884	3213	3510	3364	2628	2290	2719	2171	1772	2605
	Moraxellaceae	31908	28485	26287	26247	29890	25696	42320	34983	36053	48485	38381	47526	31126	30318	31445	24658	21348	31871
	Morganellaceae	12793	21215	11335	11932	13796	11139	13198	12063	11574	16721	17613	18112	14169	12327	15883	10501	9495	14292
	Moritellaceae	537	453	477	442	490	461	516	457	523	695	664	605	555	402	529	455	408	551
	Mucispirillaceae	82	64	78	89	128	94	56	52	54	111	134	133	89	66	78	68	62	67
	Muribaculaceae	1843	1811	1727	1617	1812	1627	1900	1684	1728	2503	2862	2535	2081	1876	2154	1697	1425	1965
	Musaceae	1653	1691	1514	1578	1810	1606	1903	1674	1726	2387	2619	2289	1785	1607	1960	1640	1523	1899
	Mycobacteriaceae	608620	683295	615582	635628	688901	652334	814077	627797	696916	673326	654377	666476	763425	687067	791102	679059	529825	672632
	Mycoplasmataceae	666	659	572	602	715	628	576	560	606	1095	1406	1225	643	550	650	589	537	731
	Mycoplasmoidaceae	143	148	159	156	166	119	126	119	145	265	246	252	158	149	123	141	133	136
	Mycosphaerellaceae	1214	1222	1008	1091	1128	1049	1424	1316	1172	1233	1351	1182	1270	1273	1375	1006	929	1109
	Myrtaceae	3745	3796	3257	3435	4103	3423	4045	3713	3648	4944	5119	5039	3968	3853	4133	3609	2855	4117
	Myxococcaceae	37062	39462	36040	35656	42651	40009	35924	30977	32060	39720	39662	36818	41933	40786	45972	36057	30941	46098
	Nakamurellaceae	9127	9991	8477	7207	8433	7724	10846	8898	9106	9062	8459	8617	11009	10062	11418	7717	6332	8718
	Nannocystaceae	13177	15411	12383	11949	14724	13647	12756	11567	12068	14648	14996	15290	15295	14921	17066	12394	10615	14894
	Nanobdellaceae	0	0	0	0	11	0	11	0	0	28	1643	33	0	0	0	1108	0	0
	Natranaerobiaceae	180	130	122	116	149	141	133	104	102	183	237	168	164	124	156	130	95	163
	Natranaerofabaceae	257	257	241	249	257	220	215	179	191	343	346	379	297	218	239	274	195	257
	Natrialbaceae	148340	144703	121932	34118	43660	36406	59240	53499	56825	37775	38948	34998	128028	84195	92085	35257	28455	40156
	Natronoarchaeaceae	6690	6632	5513	2240	2677	2340	3019	2601	2794	2173	2428	2190	6169	4138	4784	2181	1853	2434
	Nautiliaceae	317	291	245	222	299	225	192	150	217	387	458	433	287	251	249	293	214	292
	Nectriaceae	3046	3154	2805	2537	2929	2796	4953	5485	4497	3619	3530	3312	3396	3019	3456	2654	2077	3026
	Neisseriaceae	18479	18587	15070	16502	18822	16416	17980	15423	16088	22025	20764	19955	19542	17596	20953	15451	13376	18884
	Nevskiaceae	10226	10474	9071	13463	16051	9792	10550	8868	9488	12319	10711	9898	12047	10893	12532	8963	7752	16260
	Nitratiruptoraceae	498	441	453	442	494	391	398	367	402	637	777	717	429	422	428	433	332	456
	Nitrobacteraceae	455236	490161	408482	364893	387253	350303	545466	477818	477517	475450	431226	399464	522940	487237	591905	343024	290767	404139
	Nitrosomonadaceae	6674	6622	5757	5873	7345	6208	6231	5063	5348	7717	7286	7063	7190	6256	7441	5890	4935	6907
	Nitrosopumilaceae	18858	29079	13998	80529	134683	108724	6675	5868	5097	19870	46976	24499	16046	13708	15504	73892	62558	84816
	Nitrososphaeraceae	1014	1319	790	1552	2144	2102	930	700	736	1124	1287	1198	1177	1242	1396	1444	1185	1445
	Nitrospinaceae	1544	1619	1387	1470	1720	1569	1356	1178	1254	1878	1882	1745	1617	1502	1881	1479	1252	1797
	Nitrospiraceae	8946	9673	7812	9155	11961	10604	7611	6478	6745	10100	10609	9423	9663	9520	10659	9635	8000	11054
	Nocardiaceae	184599	202798	167207	155163	177268	165078	220756	184102	189435	182665	174453	172007	218627	202274	228820	158647	130931	181752
	Nocardioidaceae	248433	280664	223768	198946	226182	213203	384631	276206	294209	234522	224037	220701	302019	273510	309272	206127	173174	233937
	Nocardiopsaceae	36753	41678	33088	28647	33899	31420	61915	52499	101919	45095	33994	32394	45739	38695	56331	30257	24891	34823
	Nodosilineaceae	1416	1567	1375	1284	1403	1271	1370	1231	1367	1531	1517	1576	1654	1471	1740	1270	987	1421
	Nostocaceae	4822	5331	4283	4338	4902	3989	4727	4452	4161	5656	6576	5624	5389	4999	4988	4039	3234	4538
	Novispirillaceae	706	679	577	518	614	492	734	617	703	730	750	714	762	709	814	523	430	574
	Nudiviridae	0	0	0	13	0	14	0	0	12	12	0	0	0	0	10	0	0	0
	Nymphaeaceae	1569	1652	1418	1432	1769	1348	1543	1402	1312	2070	2510	2304	1675	1554	1686	1412	1152	1636
	Oceanospirillaceae	20881	19584	18044	16789	19705	16639	29970	27839	27880	24392	23138	21943	27447	22260	25441	16835	14508	20301
	Oculatellaceae	1238	1081	1000	863	1070	916	1090	896	1033	1076	1107	1165	1116	1082	1172	978	828	1109
	Odoribacteraceae	996	1135	1015	811	822	694	1025	920	967	1660	1876	1955	1153	934	972	830	742	936
	Oleaceae	2008	1952	1746	2003	2324	1857	1967	1812	1772	3563	3855	4044	1928	1556	1771	1997	1723	2253
	Oleiphilaceae	656	569	599	558	687	520	698	654	626	815	747	765	911	755	851	553	456	765
	Ophiocordycipitaceae	2499	2627	2158	2167	2528	2344	3936	4249	3383	2660	2472	2410	2839	2713	3136	2228	1898	2473
	Opitutaceae	12561	13930	11304	12499	14634	12999	14135	11947	12649	15570	15398	13808	14431	13963	15636	12361	10452	14421
	Orbaceae	739	630	499	666	823	705	682	620	611	1053	1174	1016	708	649	683	643	532	777
	Orlajensenviridae	41	17	144	118	243	153	227	101	174	222	320	102	201	23	92	248	95	38
	Ornithinimicrobiaceae	30170	33870	27112	24638	27137	25446	37492	31757	31403	28806	28052	27460	36347	33105	37474	25501	20834	28658
	Orthoherpesviridae	444	506	461	412	556	469	551	451	461	474	457	454	520	581	623	458	454	518
	Oscillatoriaceae	1718	1666	1511	1333	1671	1380	1643	1476	1500	1864	1908	1900	1705	1705	1895	1460	1187	1606
	Oscillospiraceae	23718	24122	20564	21997	24938	20977	19628	16197	17981	29069	32307	30141	26436	24132	27691	21668	17621	25983
	Owenweeksiaceae	444	390	299	366	270	224	1173	1054	1158	658	642	600	749	385	359	283	227	345
	Oxalobacteraceae	122752	128378	108258	106487	128138	116773	129519	111030	115311	134859	126015	117976	142896	132933	151592	108459	92303	127166
	Paenibacillaceae	63328	66598	58463	52580	59566	51643	138832	139994	121650	142287	164840	148847	67602	64967	75681	51538	43374	60358
	Paludibacteraceae	172	165	125	132	195	122	164	137	189	408	458	433	191	149	157	140	116	178
	Papaveraceae	2886	2886	2545	2841	3415	2612	2953	2623	2599	5066	5841	5524	2674	2403	2828	2902	2357	3208
	Papillomaviridae	0	0	0	0	10	0	16	0	0	0	0	0	0	0	13	11	0	0
	Parachlamydiaceae	567	547	459	712	755	739	789	785	584	1060	1220	891	607	555	698	692	566	734
	Paracoccaceae	333485	354750	312787	218075	246872	227897	592307	500408	516439	396521	345175	334588	456663	438143	479628	229436	193967	266992
	Paraconexibacteraceae	5614	6072	4921	5542	6278	5745	6551	5439	5898	5798	5752	5302	6964	6701	7216	9269	5126	6142
	Parameciidae	0	0	14	0	0	0	0	0	0	0	0	0	0	0	0	0	0	0
	Parvibaculaceae	36061	37499	32638	26159	30071	27128	44715	39328	39869	71163	35546	33418	41880	39009	44046	27663	23207	31184
	Parvicellaceae	284	295	239	105	110	104	420	316	325	511	596	612	135	115	298	106	87	119
	Parvularculaceae	7190	7146	6149	5947	6484	5865	11436	10381	9677	12598	11813	10009	8247	7984	8508	5856	4813	6729
	Pasteurellaceae	28036	30174	23699	23326	28206	21059	21842	15888	15332	37163	40001	39951	26455	22454	32629	27129	18785	28647
	Pectobacteriaceae	16222	16340	14254	13915	16071	14064	17621	14974	15653	19522	18996	17567	18292	16296	19351	13686	11420	16425
	Pedaliaceae	777	711	713	827	979	760	736	720	776	1482	1666	1654	790	679	866	838	662	936
	Peduoviridae	5027	4287	3997	6361	8061	8165	4289	5179	2604	8966	7257	7437	3803	3342	6280	8038	5260	6916
	Peptococcaceae	4005	4009	3603	3388	3711	3255	3388	2738	3169	5317	5925	5602	3875	3513	4310	3210	2714	3956
	Peptoniphilaceae	1966	1971	1774	2063	2123	1628	1506	1133	1351	2668	3029	3224	2000	1742	2135	1794	1441	2186
	Peptostreptococcaceae	13265	2532	7375	7769	9621	17085	8180	7098	3375	9718	9414	12142	3502	9673	5432	6653	9178	7921
	Peribunyaviridae	0	0	0	0	0	0	0	11	0	12	16	10	0	0	0	0	0	0
	Petrotogaceae	679	584	563	576	626	563	488	366	468	818	1164	943	590	549	648	604	424	626
	Phaeodactylaceae	238	209	196	206	186	193	215	192	236	236	239	212	202	239	243	188	162	215
	Phaffomycetaceae	39	37	32	21	33	41	41	32	29	59	45	52	42	31	48	32	30	46
	Phototrophicaceae	3839	3808	3514	940	911	736	3358	3191	3123	1302	1343	1535	3764	3353	4017	907	840	1135
	Phreatobacteraceae	20909	21383	19424	14531	16864	15358	25929	22887	23416	22263	19636	18526	23753	21975	25352	15134	12713	17794
	Phycisphaeraceae	9407	10037	8217	9810	11981	11293	12918	11258	10404	11362	11688	10720	10535	10463	11589	9577	8346	11358
	Phycodnaviridae	57	56	48	58	75	49	55	51	59	60	103	68	62	55	50	54	60	60
	Phyllobacteriaceae	376821	383989	356315	258590	287832	262409	623099	531933	537344	471954	411540	424357	445823	418476	472821	264838	216871	308972
	Pichiaceae	331	329	271	257	339	262	325	298	330	386	418	485	331	314	289	263	284	336
	Picornaviridae	0	0	0	0	0	0	0	0	0	0	0	0	0	0	10	0	0	0
	Picrophilaceae	75	54	71	58	18	0	66	29	56	107	131	124	49	58	59	40	19	35
	Pirellulaceae	94389	104983	85410	89755	102442	92052	564225	584890	439208	113439	120517	104280	106008	106116	117496	92240	72210	94912
	Piscirickettsiaceae	9886	8016	7283	7777	8789	7723	12984	10709	11300	10621	10385	9491	8987	7508	8832	7062	6049	8920
	Planctomycetaceae	88411	102044	83187	86941	98766	88245	257316	185513	168077	137675	118125	110889	103291	102185	114473	87717	69783	93178
	Planococcaceae	9032	9118	8441	5691	6226	5555	8634	7507	7776	8751	9926	9462	11808	10002	12135	5414	4555	6848
	Plasmodiidae	1121	1057	900	1177	1388	1061	1111	1003	997	1943	2308	2311	1001	878	1099	1115	907	1180
	Pleioneaceae	401	435	376	332	386	335	1241	2372	1938	456	468	395	646	718	396	322	274	378
	Pleolipoviridae	0	0	0	0	0	0	0	0	0	0	13	0	0	0	0	0	0	0
	Pleomorphomonadaceae	23749	23800	21557	15950	17944	15951	30359	26094	26138	26303	21907	21935	26976	24690	28247	16803	13239	19412
	Poaceae	124374	132090	108621	108790	129804	115246	133739	115472	117491	138012	139596	138994	139406	130017	148518	112661	93557	128933
	Polyangiaceae	56983	62657	50630	54706	65042	60342	54185	46752	48906	58784	56643	53864	66319	62786	71694	54439	46802	65450
	Polydnaviriformidae	0	0	0	0	0	0	0	0	0	10	0	0	0	0	0	0	0	0
	Pootjesviridae	0	0	0	0	0	0	0	0	239	0	0	0	0	0	0	0	0	0
	Porphyromonadaceae	1336	1260	1241	1187	1350	1105	1315	1123	1195	1805	2044	1988	1536	1334	1424	1233	967	1492
	Poxviridae	143	116	110	102	169	122	164	106	108	169	203	172	165	167	135	156	124	167
	Prevotellaceae	5673	5466	5125	5099	5233	4389	5931	4898	5340	8210	9068	9319	6304	5361	6086	4757	4094	5766
	Prochlorococcaceae	5612	6096	5137	4880	5909	5514	5903	5012	5238	6311	6726	6217	6278	6102	6772	5231	4260	6089
	Prolixibacteraceae	3947	3826	3765	3214	2962	2453	5628	4353	4575	29232	45173	36539	4177	3427	3835	3274	2718	4021
	Promicromonosporaceae	51658	89149	50038	28824	32967	32947	206777	115142	127349	34569	31894	31424	70447	54789	65963	30240	24789	34200
	Propionibacteriaceae	88377	93026	77707	74086	86405	77177	94798	79244	82095	89317	85128	87357	104396	97834	110385	76432	64099	86909
	Proteaceae	3508	3504	3153	3366	4053	3166	3717	3249	3454	5205	5948	5669	3474	3142	3643	3171	2659	3746
	Proteinivoraceae	110	113	88	87	87	58	86	78	86	155	196	156	108	92	105	75	56	66
	Pseudanabaenaceae	719	761	667	568	655	579	717	591	691	801	902	881	745	706	877	585	535	755
	Pseudoalteromonadaceae	6943	6566	5850	6189	6893	5865	8226	7640	7671	9079	9176	8415	7466	6100	6970	5808	4934	7305
	Pseudobdellovibrionaceae	1983	2020	1816	1790	2056	1773	2081	1810	1831	2947	2782	2712	2125	1981	2225	1766	1553	2156
	Pseudohongiellaceae	870	854	757	837	1001	826	1109	870	981	1245	1115	1113	1066	840	922	811	753	910
	Pseudomonadaceae	638658	651228	553289	556324	697993	567811	704015	628400	658122	706141	642748	602886	758401	679128	786893	538219	453104	641269
	Pseudonocardiaceae	349307	395356	306359	266637	317588	288512	445015	383089	370809	314094	303979	290929	399725	365159	412070	276445	227246	318512
	Psychromonadaceae	276	291	262	265	291	227	327	271	296	393	433	398	331	280	304	246	206	302
	Pucciniaceae	874	815	736	792	921	820	826	744	777	955	949	991	857	786	963	718	567	861
	Puniceicoccaceae	2099	2081	1880	2100	2486	2142	2285	1933	1967	2375	2430	2326	2398	2281	2529	2009	1714	2469
	Pyriculariaceae	2073	2079	1812	1871	2064	1846	2493	2485	2330	2303	2244	2188	2266	2100	2398	1777	1545	2097
	Pyrodictiaceae	218	145	158	125	185	151	184	137	148	323	333	417	176	166	192	173	130	192
	Reichenbachiellaceae	461	480	497	432	392	383	1106	784	1011	808	804	804	563	499	517	469	338	520
	Rhabdochlamydiaceae	161	135	135	186	178	190	237	197	189	253	246	193	180	109	163	125	124	142
	Rhabdoviridae	0	0	0	0	12	0	0	0	0	10	10	0	13	0	0	0	0	0
	Rhamnaceae	1614	1654	1521	1605	1988	1617	1649	1393	1528	2905	3570	3509	1536	1313	1622	1627	1245	1753
	Rhizobiaceae	465211	476321	425538	327227	366745	331572	673723	577638	590983	551672	489787	481190	542083	508939	563660	330495	272651	384828
	Rhodanobacteraceae	68462	69746	59294	61181	71727	66305	67017	56787	61062	81262	73351	67249	81896	73029	84562	60997	52562	72701
	Rhodocyclaceae	30219	31270	26380	26938	32913	29591	29618	23914	26794	32389	29944	27604	35363	32880	37969	28055	23359	32823
	Rhodospirillaceae	42934	44739	37409	30329	36678	34320	47690	43663	43872	41632	37128	35060	49783	49260	54766	31877	26634	37716
	Rhodothermaceae	16198	17054	14254	14304	16645	14979	13751	11728	12738	17302	15570	14785	18818	17784	20057	14505	12685	17493
	Rickettsiaceae	1197	1147	1044	1185	1379	1148	1249	1119	1052	2061	2077	1949	1301	1098	1249	1122	915	1265
	Rikenellaceae	10707	11074	9674	10103	11428	9917	11247	9391	9902	14061	14556	13573	12815	11158	12626	9925	8450	12015
	Rivulariaceae	217	242	209	196	180	165	230	199	184	300	311	287	229	175	231	201	142	241
	Rosaceae	6113	6278	5535	5876	6938	5347	6236	5552	5624	9561	10308	9912	6194	5529	6460	6179	4831	6673
	Roseiflexaceae	3696	3734	3410	2886	3306	2943	3528	2920	3203	3433	3590	3647	4052	3572	4138	2980	2475	3481
	Roseivirgaceae	202	232	228	162	186	171	604	452	438	341	382	333	313	236	253	184	157	213
	Roseobacteraceae	317392	343674	302601	202926	226669	211545	746301	608186	592358	398143	355922	348356	461408	427026	462837	208600	178489	254632
	Rountreeviridae	37	17	21	85	240	116	39	28	20	68	68	57	140	0	23	85	97	48
	Ruaniaceae	10593	11281	9586	8868	9943	9271	14679	12597	11699	10352	9928	9673	12659	11613	13331	8889	7290	10215
	Rubiaceae	1683	1655	1477	1777	2009	1636	1856	1450	1523	2905	3163	3125	1692	1513	1697	1820	1381	1957
	Rubrobacteraceae	15001	16138	13312	14043	16163	14874	14616	12462	13314	15033	15091	14498	17122	16472	18923	14393	11525	15939
	Rutaceae	827	891	708	824	1023	784	943	736	773	1515	1836	1748	817	649	805	894	725	832
	Saccharomycetaceae	3117	3269	2711	2758	3114	2769	3364	2651	2738	3701	4066	3523	3478	2856	3451	2703	2160	3269
	Saccharomycodaceae	87	68	76	58	70	53	50	68	49	146	131	133	47	67	80	82	60	57
	Saccharospirillaceae	2469	2561	2123	2078	2510	2156	4979	5700	7646	3084	2964	2670	2966	2592	2926	2168	1789	2494
	Salicaceae	1078	893	879	1063	1173	958	1021	848	861	1674	2064	2005	915	765	887	1167	838	1154
	Salinibacteraceae	3995	3950	3399	3400	3945	3585	3516	2931	3314	4027	3922	3617	4408	4147	4685	3419	3008	4052
	Salinisphaeraceae	3090	3278	2898	2760	3226	2919	3120	2732	2856	4042	3527	3297	3770	3436	3831	2800	2343	3340
	Salinivirgaceae	250	198	231	160	168	134	194	180	185	566	618	623	250	199	205	173	150	228
	Sandaracinaceae	21784	24153	20576	19245	22272	20524	25571	22788	21856	22777	20438	20293	25629	23973	27330	19255	16457	22954
	Sanguibacteraceae	7912	9036	7203	6676	7189	6842	22708	10027	9419	7339	7175	7003	9469	8792	9759	6703	5452	7548
	Saparoviridae	0	97	0	0	239	0	393	0	0	53	20	0	0	0	0	0	0	146
	Saprospiraceae	905	833	781	736	815	655	1183	894	923	1531	1835	1628	1063	842	906	702	595	769
	Sarcocystidae	2432	2446	2059	2150	2403	2224	2614	2169	2300	2487	2535	2248	2737	2509	2950	2230	1787	2372
	Schitoviridae	143	261	52	94	85	267	150	73	219	295	119	255	64	158	164	155	44	53
	Schizomimiviridae	10	0	0	14	26	24	10	12	10	35	34	29	11	20	23	10	15	23
	Schizosaccharomycetaceae	108	86	89	88	106	84	114	88	81	143	193	156	91	88	100	84	66	113
	Sclerotiniaceae	269	332	294	227	258	240	326	340	266	373	456	353	343	327	330	295	228	350
	Scytonemataceae	203	190	150	143	175	167	194	158	156	229	242	236	198	193	216	140	119	186
	Sedimenticolaceae	10704	9828	9049	8911	10496	8971	8798	7149	7722	10578	10126	9637	11231	9697	11533	8332	7031	10579
	Sedimentisphaeraceae	1212	1166	1003	1162	1303	1107	1105	1110	1163	1868	2274	1936	1265	1190	1357	1066	938	1302
	Segniliparaceae	1073	1127	1038	930	1103	989	1183	935	1166	1058	1042	993	1345	1159	1343	903	850	1110
	Selenomonadaceae	3937	4097	3376	3805	4347	3640	3801	3149	3352	4658	4780	4558	4450	3899	4813	3780	3186	4231
	Shewanellaceae	20486	19499	18041	17764	19777	17228	32075	29727	24532	24847	23817	22867	22471	43009	21846	17190	14679	20748
	Silvanigrellaceae	210	160	154	175	200	149	176	141	123	281	357	307	166	148	184	167	158	225
	Simkaniaceae	345	434	331	533	591	536	633	848	829	633	768	626	408	360	378	345	327	479
	Sirenicapillariaceae	160	162	137	157	178	105	179	157	189	191	181	172	199	181	153	136	99	172
	Sneathiellaceae	1221	1364	1140	1029	1183	1100	1901	1665	1752	1654	1439	1330	1415	1301	1459	1065	834	1268
	Solanaceae	17803	16971	14893	17128	20645	15885	17966	15780	16022	31749	36089	35493	16619	14274	16836	17341	14298	19224
	Sordariaceae	486	539	417	403	517	452	740	985	684	615	645	538	577	515	555	416	379	529
	Sphaerobacteraceae	3841	3992	3496	3307	3874	3365	3650	3136	3229	3867	3739	3823	4423	3932	4651	3446	2868	3901
	Sphaerochaetaceae	1948	1839	1675	1569	1817	1469	1654	1366	1483	2565	3022	2900	1925	1645	1855	1529	1234	1857
	Sphaerolipoviridae	0	15	16	19	21	13	16	16	24	20	18	27	25	19	21	17	11	26
	Sphaerotilaceae	132818	138105	113555	115220	137195	127266	137891	114234	121556	136420	126474	120269	157197	145659	165323	117274	98696	136481
	Sphingobacteriaceae	13708	13823	12062	10737	11249	9460	19425	15871	16986	21738	23184	21726	15750	12615	13378	10641	9022	12599
	Sphingomonadaceae	417742	438559	378915	337589	385666	353472	567973	466871	463388	536391	439702	439350	498530	468024	527009	343395	286894	404675
	Sphingosinicellaceae	24488	26177	21788	19912	23150	21410	28910	23643	24871	28525	25345	23628	29041	27485	31894	20884	17795	23859
	Spinareoviridae	0	0	0	0	0	0	0	0	0	0	10	12	0	0	0	0	0	0
	Spirochaetaceae	4316	4260	3944	4011	4449	3609	3847	3293	3531	6892	7800	8193	4591	4054	4518	3859	3104	4733
	Spiroplasmataceae	479	527	455	511	522	418	514	418	412	882	1018	978	457	367	444	503	346	544
	Spirosomataceae	6551	6537	5600	5273	5761	4932	8271	7074	7377	8573	8617	8330	7179	6244	6917	5290	4480	6197
	Spongiibacteraceae	4635	4636	4252	4083	4591	3988	7330	6149	6306	5780	5461	4969	5419	4740	5506	3731	3404	4660
	Sporichthyaceae	7458	7931	6247	6307	6481	6196	6573	4794	6006	6732	6863	6554	8311	7777	9429	6109	4434	6934
	Sporolactobacillaceae	449	479	390	296	315	309	1022	1052	919	870	1134	1054	423	413	560	296	252	375
	Sporomusaceae	1886	1828	1647	1500	1654	1383	1661	1470	1532	2546	3008	2772	1816	1626	2001	1435	1237	1860
	Stanwilliamsviridae	22	255	18	192	63	87	505	205	316	143	130	63	290	131	580	68	92	46
	Staphylococcaceae	13252	23645	17545	11640	14540	11326	12491	10455	12020	17189	14700	24291	36193	14833	23234	18068	9571	17016
	Stappiaceae	135936	134448	126249	86969	97493	87368	302836	307455	307377	172023	132432	131050	154641	148519	159642	89389	70257	104501
	Steigviridae	0	0	0	0	12	0	0	0	0	0	13	12	0	0	0	11	0	0
	Stellaceae	11392	11907	10193	7567	9482	8724	12655	11349	11543	10302	9012	8375	13459	13361	14699	8338	6980	9705
	Steroidobacteraceae	5802	5704	5392	5488	6189	5624	5162	4198	4816	8156	7292	6505	6878	5841	6699	5444	4559	6387
	Sterolibacteriaceae	24271	24096	20629	21693	25929	23683	22101	18141	19558	25867	24261	21822	26230	24174	29030	21668	18479	24702
	Straboviridae	311	204	96	154	134	60	54	196	371	243	189	157	55	44	74	88	98	53
	Streptococcaceae	10286	10326	9464	9172	9452	8093	25331	12520	7968	10908	12814	12367	11547	21928	10481	8255	7919	9469
	Streptomycetaceae	1380343	1626536	1226742	1107393	1331708	1171745	3396340	4216054	2551639	1253276	1224491	1184489	1648308	1548253	1727150	1175309	957786	1331443
	Streptosporangiaceae	45482	51496	41026	37051	43395	40325	77871	82516	68466	42864	41792	40179	53086	49277	56531	38177	31788	43559
	Strophariaceae	320	320	278	293	328	308	310	297	275	350	357	335	340	371	366	297	221	377
	Succinivibrionaceae	208	200	158	160	193	145	224	169	163	241	326	296	215	170	167	154	136	160
	Sulfolobaceae	470	430	412	448	523	456	359	298	316	772	876	840	345	326	383	434	364	510
	Sulfuricellaceae	6682	6648	6006	6011	7199	6410	6232	5022	5445	7482	6837	6464	7403	6776	7847	6077	4997	7169
	Sulfurimonadaceae	1394	1414	1272	1279	1535	1270	1393	1056	1212	1882	2067	2030	1392	1318	1507	1185	1018	1529
	Sulfurospirillaceae	519	462	415	375	453	365	436	418	357	598	836	711	478	403	455	393	295	485
	Sulfurovaceae	954	968	848	962	1040	898	928	840	870	1290	1428	1311	1033	964	1181	922	714	1046
	Suolaviridae	0	386	0	0	0	0	0	0	0	0	0	0	0	0	0	0	0	0
	Suoliviridae	15	11	18	15	22	24	0	0	15	38	37	40	30	14	0	0	11	18
	Sutterellaceae	2515	2537	2230	2368	2786	2460	2418	2074	2189	2988	2833	2692	2822	2529	3046	2348	1981	2801
	Symbiobacteriaceae	5904	6151	5085	5500	6160	5701	5617	4654	4835	6245	6254	5939	6419	6214	7025	5423	4536	6353
	Synechococcaceae	22032	23507	19924	20133	23558	20638	22041	18676	19941	24045	24614	23620	25359	23479	27241	20180	16715	23672
	Synergistaceae	2731	2889	2342	2589	2915	2733	2363	1879	2096	3120	3455	3175	2860	2848	3328	2694	2085	3260
	Syntrophaceae	1152	944	959	926	1027	892	771	652	743	1588	2001	1767	1051	862	1055	888	729	1177
	Syntrophobacteraceae	5153	5002	4641	4436	5689	4571	3936	3147	3526	7416	8507	7448	4665	4337	5448	4370	3617	5504
	Syntrophomonadaceae	650	561	613	573	623	542	479	417	456	891	954	907	624	618	719	560	467	615
	Syntrophotaleaceae	3275	3218	3049	3081	3486	2926	3061	2472	2438	8786	11084	11031	3399	3142	3758	10193	6558	10437
	Tannerellaceae	3111	3081	2900	2727	3035	2432	3460	3108	3177	5123	5707	5475	3501	2832	3400	2676	2311	3198
	Temperatibacteraceae	1930	1994	1736	1540	1620	1486	2340	2155	2015	2556	2126	2118	2139	2127	2231	1577	1348	1769
	Tenuifilaceae	176	151	149	130	166	156	192	157	162	313	483	399	170	143	188	156	129	186
	Tepidanaerobacteraceae	401	389	373	362	388	333	332	251	298	528	724	631	377	314	366	349	256	398
	Tepidiformaceae	6601	7180	6195	6940	7427	6707	6860	5892	6573	7886	7222	7012	7575	7312	8411	6896	5707	7900
	Tepidimicrobiaceae	200	213	241	187	221	167	193	172	169	282	338	378	220	173	237	176	150	224
	Tepidisphaeraceae	4146	4707	3706	4239	5087	4455	4950	4490	4401	4900	5030	4381	4523	4756	5247	4178	3499	4736
	Terasakiellaceae	496	467	441	388	405	345	565	492	498	626	593	618	555	472	540	389	325	458
	Thalassiosiraceae	170	199	160	182	218	190	216	161	179	216	249	222	202	191	209	186	136	193
	Thalassobaculaceae	24801	25715	21849	15453	19121	17736	34646	32002	29712	23388	19944	18878	28429	28150	31437	16682	14416	19967
	Thalassospiraceae	11465	11960	10434	8388	9795	8704	24740	45479	53104	13085	11875	11534	12885	12212	13194	8656	7074	10399
	Theileriidae	175	196	141	163	200	173	200	172	173	238	315	277	174	166	219	184	155	170
	Thermaceae	15520	16320	13683	14746	16396	14648	14505	12058	12790	16544	16582	15962	17560	16654	19366	14478	12047	16749
	Thermincolaceae	255	222	236	240	189	205	217	203	189	375	464	402	244	183	256	240	168	263
	Thermoactinomycetaceae	3284	3315	2881	2763	3169	2595	3602	3170	3353	3884	7988	7493	3385	3266	3695	2823	2193	3228
	Thermoanaerobacteraceae	4908	4623	4101	4288	4743	4090	3838	3299	3426	5853	6840	6374	4715	4329	5151	4043	3527	5055
	Thermoanaerobacterales Family IV. Incertae Sedis	360	359	298	355	366	299	319	244	235	380	555	521	401	347	340	356	250	429
	Thermococcaceae	2486	2434	2095	2173	2404	2163	2202	1866	2004	2968	3130	3019	2623	2342	2718	2156	1771	2539
	Thermodesulfatatoraceae	257	224	222	199	265	208	207	196	201	358	435	381	228	197	235	170	202	275
	Thermodesulfobacteriaceae	1707	1568	1545	1511	1621	1412	1262	1107	1169	2164	2661	2458	1579	1429	1614	1412	1196	1857
	Thermodesulfobiaceae	154	124	104	162	151	142	107	118	114	217	225	1636	129	93	167	111	103	164
	Thermodesulfovibrionaceae	257	204	191	198	201	186	184	161	143	275	301	356	219	205	262	209	165	267
	Thermofilaceae	264	252	214	230	231	243	240	177	205	325	333	334	241	201	269	192	172	294
	Thermoflexaceae	2923	2929	2659	3713	3899	3400	3578	3218	3385	2790	2861	2985	3166	2838	3436	3430	3039	4262
	Thermoguttaceae	1698	1908	1625	1870	2064	1861	2000	1668	1630	2158	2361	2008	1967	1914	2239	1852	1514	1875
	Thermohalobacteraceae	902	1098	812	89	1087	921	73	549	68	166	185	158	79	72	1019	90	48	105
	Thermoleophilaceae	3032	3351	2757	3170	3526	3317	3283	2547	2923	3209	3128	3007	3737	3377	4004	5437	3088	3532
	Thermomicrobiaceae	1243	1297	1168	1089	1209	1141	1072	933	1041	1222	1348	1203	1396	1284	1390	1135	935	1229
	Thermomonosporaceae	50523	58540	45584	39513	46739	43570	360288	530529	271566	45380	43962	42717	59504	53470	60846	40951	34028	47195
	Thermoplasmataceae	53	41	39	39	73	48	32	38	25	81	75	55	37	41	51	45	24	54
	Thermoproteaceae	699	676	596	645	628	635	645	519	579	819	782	804	753	684	813	612	474	642
	Thermosediminibacteraceae	261	285	281	267	303	264	241	218	202	391	440	400	325	272	289	225	221	317
	Thermospiraceae	122	129	122	76	141	96	124	90	94	158	173	165	99	93	147	94	111	120
	Thermostichaceae	346	371	352	268	344	264	336	186	256	375	489	259	245	334	403	270	238	361
	Thermosynechococcaceae	1123	1091	937	975	1159	895	1037	902	936	1733	2917	1237	1132	1150	1257	935	801	1104
	Thermotogaceae	1053	1010	934	901	934	887	932	759	859	1238	1357	1236	1082	925	1128	867	689	995
	Thermotomaculaceae	290	282	265	3522	4122	3668	237	207	235	346	493	416	310	281	319	3563	2930	3999
	Thermovirgaceae	575	564	476	381	582	505	362	270	299	486	565	476	514	458	618	579	315	563
	Thioalkalibacteraceae	6527	6769	5495	5514	6906	6208	6089	5009	5499	7526	6941	6238	7762	6892	8138	5933	4948	6764
	Thiobacillaceae	12054	12191	9961	10749	12648	11495	10932	9044	9621	12990	11693	11056	13424	11959	14482	11038	9320	12731
	Thiohalobacteraceae	18022	17021	15793	15286	18917	16956	15323	12521	13523	19149	17392	16298	19741	17640	20929	15596	13471	18939
	Thiohalomonadaceae	11826	11217	9242	9474	11247	9881	10226	8080	9218	12422	10962	10413	13109	11119	13470	9739	8260	11234
	Thiotrichaceae	4351	4152	3856	3885	4474	3727	4148	3561	3625	5129	4629	4526	4695	4020	4507	3565	3031	4204
	Tichowtungiaceae	817	818	731	757	907	766	1137	1057	1005	1395	1517	1173	839	812	980	795	614	823
	Tissierellaceae	386	377	328	354	402	301	356	315	295	530	591	605	422	378	451	372	268	371
	Togaviridae	0	0	0	12	0	0	0	0	13	0	0	0	0	0	0	0	0	0
	Tolypothrichaceae	469	549	429	324	412	295	479	406	382	462	507	479	382	406	434	271	278	370
	Totiviridae	0	0	0	0	0	0	0	0	10	0	0	0	0	0	0	0	0	0
	Treponemataceae	3078	2995	2750	2574	3157	2523	2734	2325	2419	4492	5093	4931	3154	2796	3109	2627	2215	3133
	Trichocoleusaceae	598	608	561	462	536	433	566	499	473	589	638	636	625	590	657	497	438	521
	Trichocomaceae	566	498	421	455	580	487	699	7685	685	674	612	588	622	541	630	470	415	548
	Trichomonadidae	260	220	229	262	344	231	297	253	232	463	559	532	219	201	266	253	218	273
	Trichomonascaceae	128	145	122	91	138	96	160	121	91	147	146	134	168	86	135	109	83	190
	Trichosporonaceae	1027	1158	994	897	1027	955	1082	919	925	1098	1017	1012	1233	1218	1323	921	821	1054
	Tropherymataceae	78	94	50	80	61	64	57	38	56	69	100	72	77	77	65	56	41	60
	Trueperaceae	2312	2476	2013	1983	2271	2045	2188	1845	2153	2484	2512	2289	2789	2624	2874	2039	1707	2327
	Trypanosomatidae	2755	2763	2412	2413	2845	2584	2825	2483	2562	2734	2787	2782	3203	2960	3346	2501	2146	2843
	Tsukamurellaceae	17064	18699	15284	10657	12661	11577	15265	12514	17818	12756	12001	11787	15204	14299	16511	11198	9398	12873
	Turicibacteraceae	518	348	276	409	521	390	274	237	244	326	486	399	364	277	387	288	228	342
	Unikaryonidae	41	30	19	52	57	56	40	46	33	36	43	53	43	34	48	43	36	44
	Usitatibacteraceae	8212	8639	7213	8035	9412	8866	7718	6426	7050	8942	7755	7237	9644	9250	10320	8108	6934	9214
	Ustilaginaceae	1208	1280	984	964	1233	995	1210	936	1078	1227	1134	1244	1272	1225	1384	1162	841	1112
	Vallitaleaceae	449	383	502	345	389	339	408	289	325	660	724	785	428	376	367	372	261	442
	Veillonellaceae	3424	3186	2856	2687	2920	2708	2716	2102	2428	3609	4116	3983	3352	2996	3531	2610	2205	3464
	Verrucomicrobiaceae	13516	14887	12098	12582	14490	13354	23364	21723	18999	15762	15981	15598	16086	15944	18296	13061	10855	14177
	Vertoviridae	31	112	57	133	0	207	0	48	0	23	601	310	36	28	140	60	67	67
	Vibrionaceae	37835	37599	32940	32030	37266	33361	75595	83041	79696	48763	49839	45539	46185	36118	41673	31064	27205	37915
	Vicinamibacteraceae	24996	27027	21707	25279	29360	25439	21655	18191	19925	27075	26380	24662	27925	27020	30880	24482	21131	28614
	Vilmaviridae	135	72	37	115	293	87	193	222	122	61	192	126	133	275	200	230	219	205
	Vitaceae	1721	1729	1462	1791	2278	1694	1780	1543	1634	3081	3585	3422	1704	1452	1673	1873	1506	1899
	Vulcanimicrobiaceae	2202	2406	2020	2224	2506	2284	2242	1891	1979	2414	2256	2140	2655	2515	2802	2070	1807	2386
	Vulgatibacteraceae	4403	4894	3743	4666	5825	5161	3994	3404	3515	4862	4797	4582	5321	5006	5851	4672	3843	5392
	Waddliaceae	264	352	270	515	492	494	537	483	390	632	733	440	334	371	377	380	389	421
	Weeksellaceae	10960	10358	9788	8866	9095	7635	16132	13081	13704	18515	20754	19742	12838	9755	10452	8671	7037	10223
	Wenzhouxiangellaceae	8971	8911	8108	7830	9631	8494	8660	7028	7458	10106	9817	8751	11109	9873	11050	7597	6941	9392
	Woeseiaceae	10161	10669	10151	9273	10357	9602	9637	7755	8730	15450	14098	11729	12163	9975	11480	9546	8051	11274
	Xanthobacteraceae	102789	105829	91680	71987	82408	76813	122762	106581	108628	99779	85728	80490	113476	106753	123127	72312	59468	83648
	Xanthomonadaceae	280729	299562	286162	243855	290904	271665	303858	234182	256188	319734	325726	325818	328944	333725	353729	250137	210164	286616
	Ximeniaceae	2453	2370	2126	2409	2992	2305	2507	2095	2103	4201	4979	4703	2374	2063	2408	2506	1905	2585
	Yersiniaceae	36235	48880	32688	33575	35750	35454	49814	39960	35359	41480	39811	37356	42089	38731	43444	35165	25620	37409
	Zhaonellaceae	301	254	244	240	304	207	235	200	258	345	495	466	253	211	240	242	187	293
	Zierdtviridae	168	294	99	294	127	219	92	160	84	96	92	84	196	275	119	84	159	204
	Zingiberaceae	4742	4751	4039	4449	5423	4357	4932	4382	4422	6786	7437	7149	4870	4576	5221	4559	3720	5069
	Zobellviridae	0	0	0	0	0	84	72	18	33	0	96	0	322	0	0	0	91	98
	Zoogloeaceae	87000	90260	73557	78093	92625	86466	83995	69611	75635	90201	83061	77113	101216	94845	110193	79279	66881	91622
	Zooshikellaceae	444	826	286	310	367	534	395	316	324	337	427	382	388	508	378	359	282	426
	Zymomonadaceae	596	556	484	491	549	443	743	589	670	807	800	713	537	546	564	430	409	526

## Sheet: Fig.5A
Figure 5a
	MAG_family	L1	L2	L3	LW1	LW2	LW3	C1	C2	C3	P1	P2	P3	PW1	CW1	CW2	CW3	PW2	PW3
	UBA5704 (a)	0.0101757	0.00794598	0.00973864	0.009508	0.0114942	0.0125382	0.023611	0.0217286	0.0218705	0.02604	0.0280032	0.029527	0.0143237	0.0190716	0.023621	0.0216792	0.0209974	0.0243633
	HGW-15	0.00840741	0.00714332	0.0091517	0.0148577	0.0203927	0.0151256	0.0175513	0.0130714	0.0170671	0.00968073	0.00962942	0.0111392	0.0120072	0.0166913	0.0172517	0.0149045	0.0135198	0.017898
	ZC4RG35 (a)	0.025695	0.0215116	0.024399	0.0143761	0.0135661	0.020554	0.0307359	0.0268284	0.0303816	0.0313147	0.0291686	0.0332695	0.0173033	0.0203705	0.020518	0.0202461	0.019107	0.0271294
	Micropepsaceae	0.00790032	0.00759816	0.00947736	0.00496803	0.00519215	0.00514309	0.0131609	0.0156968	0.012917	0.0128059	0.0121804	0.0126631	0.0125014	0.0199359	0.0177257	0.0180805	0.0159691	0.0162729
	SZUA-232	0.0381975	0.0370414	0.0382722	0.0179931	0.0270071	0.0315071	0.0516703	0.0535758	0.0552886	0.0466901	0.0346127	0.044034	0.0333319	0.0469869	0.0439211	0.0394807	0.0362351	0.0533554
	Nitriliruptoraceae	0.017685	0.0133565	0.0184453	0.00473622	0.00450822	0.00368872	0.0227358	0.0201296	0.0178053	0.0240826	0.0192366	0.0170695	0.00388641	0.00401421	0.00393927	0.00429061	0.00569957	0.00444876
	E44-bin32 (a)	0.0150064	0.0121207	0.0162748	0.0121624	0.0165107	0.0209352	0.0303993	0.0185297	0.0284177	0.0181087	0.0183026	0.0207738	0.0220178	0.0291567	0.0230521	0.0165472	0.0258695	0.029268
	SZUA-229	0.00761381	0.00920981	0.0109829	0.00837692	0.00709908	0.0081137	0.0182692	0.0171796	0.0211582	0.0156402	0.00911162	0.00950401	0.00746861	0.0107781	0.00682096	0.00712299	0.00854357	0.0143539
	JABDQX01	0.00958873	0.0078681	0.00851536	0.00703647	0.00967013	0.00674915	0.0170716	0.0189554	0.0171512	0.0146251	0.0192132	0.016036	0.018734	0.0274173	0.0268939	0.0252508	0.0196343	0.0337953
	UBA5704 (b)	0.0123232	0.0118907	0.0118408	0.0143146	0.0137066	0.0129732	0.0234079	0.0255394	0.0225449	0.0239882	0.0268071	0.0268827	0.0235489	0.029958	0.031083	0.0338392	0.0263611	0.0256584
	Pseudonocardiaceae	0.0450147	0.0380784	0.0420846	0.00203867	0.0116663	0.00336717	0.0379911	0.054738	0.0348884	0.026509	0.0187758	0.019461	0.00312222	0.00238711	0.00233263	0.00176062	0.00235614	0.0100293
	Balneolaceae (a)	0.00356656	0.00311862	0.00914902	0.00307617	0.00201164	0.0017107	0.0266766	0.0173559	0.0157692	0.0337443	0.0168516	0.0120241	0.00197181	0	0	0	0.00295711	0.00175358
	Promineofilaceae (a)	0.0123579	0.0114251	0.0127073	0.00929056	0.010823	0.012678	0.0152514	0.0186074	0.0173076	0.0169368	0.0182603	0.0186547	0.0202168	0.0266114	0.0173179	0.0128505	0.0240166	0.0212841
	UBA5704 (c)	0.0134221	0.0112039	0.0124373	0.012204	0.0144531	0.0136471	0.0210838	0.0224171	0.0190383	0.0189198	0.0267407	0.026474	0.030148	0.0373206	0.0411733	0.0489758	0.0351621	0.0338233
	J153	0.0144534	0.0163158	0.0196936	0.00977387	0.00899128	0.00849975	0.021198	0.0224087	0.0280972	0.0213408	0.0193484	0.0208434	0.0116822	0.0164552	0.0134624	0.0155271	0.0129939	0.0152431
	ZC4RG35 (b)	0.0217841	0.0230874	0.0312027	0.0272938	0.0241453	0.0303779	0.033604	0.036336	0.0418645	0.0445458	0.0399586	0.0394481	0.0349131	0.0378429	0.0251138	0.0231066	0.0392176	0.0369539
	Woeseiaceae (a)	0.00416277	0.0037689	0.00363095	0.00470998	0.00521528	0.00527257	0.00768321	0.00812588	0.00650848	0.00687316	0.00852409	0.00965663	0.0174256	0.0269728	0.0397964	0.0411914	0.0220588	0.0289688
	Nitrososphaeraceae (a)	0.00674661	0.00553315	0.00678828	0.0116347	0.0114662	0.00881986	0.0101503	0.011855	0.00850683	0.0115867	0.0171548	0.0150389	0.0206875	0.0201479	0.0276594	0.0358813	0.0243825	0.0188208
	Nitrososphaeraceae (b)	0.0051211	0.00449114	0.0058017	0.006283	0.00674962	0.00532345	0.00630118	0.00847566	0.00641883	0.00677651	0.00749037	0.00688468	0.0124793	0.0146218	0.0167153	0.0170864	0.0137445	0.0112654
	RKRQ02 (a)	0.0288999	0.0267098	0.0266527	0.0189272	0.0114164	0.0108325	0.0564082	0.0432414	0.045287	0.0442643	0.0376052	0.0389204	0.0200581	0.0219705	0.0244014	0.023638	0.0229096	0.0156395
	UBA6522 (a)	0.00871327	0.00802914	0.00949233	0.00905925	0.0111912	0.0107107	0.018363	0.0165083	0.0166382	0.0164447	0.0222338	0.023157	0.0340103	0.0529865	0.055179	0.0551511	0.0392342	0.0482071
	Methyloligellaceae	0.00458942	0.00420558	0.0040934	0.00533177	0.00578815	0.00560439	0.00743209	0.00800766	0.00748395	0.00672168	0.00652163	0.00657989	0.0127173	0.0166622	0.0169608	0.017332	0.0130203	0.012875
	E44-bin32 (b)	0.00426681	0.00360448	0.00349059	0.00263272	0.00310324	0.00347348	0.0070725	0.0092416	0.00633703	0.00614202	0.00906671	0.0090251	0.00902514	0.0158119	0.0156371	0.0162031	0.0100476	0.0112435
	UBA6522 (b)	0.00886248	0.0086161	0.0109481	0.0184	0.0146963	0.0157143	0.0213816	0.0197398	0.0198252	0.0225403	0.0265512	0.0274645	0.0287848	0.0331133	0.0389078	0.0423088	0.0362663	0.0352336
	SG8-38	0.0145324	0.014721	0.0153135	0.0181649	0.0219176	0.0202121	0.0211051	0.0244674	0.0218119	0.0213563	0.0193895	0.0200132	0.0213772	0.0366516	0.0321417	0.0301941	0.0260839	0.0293849
	UBA6522 (c)	0.00550944	0.0053911	0.00556567	0.00931402	0.00741119	0.00727495	0.0117261	0.0120026	0.0103551	0.0116921	0.0134975	0.0136866	0.0219253	0.0377624	0.0410774	0.0413062	0.0248566	0.03289
	UBA6522 (d)	0.00995549	0.0101315	0.00963538	0.0162879	0.0147194	0.0130246	0.0134252	0.0162312	0.0144859	0.013259	0.0127065	0.0131526	0.0175145	0.030852	0.0282303	0.0255002	0.0224876	0.0267074
	UBA4486	0.00107285	0.00106395	0.00099217	0.00204447	0.00249098	0.00250549	0.00277983	0.00363404	0.00264843	0.00214247	0.00207076	0.00253932	0.00510968	0.014029	0.0201926	0.011949	0.0072813	0.00921822
	JACQBZ02	0	0	0	0	0	0	0.001966	0.00228212	0.00187835	0	0	0.00208631	0.00484214	0.0157682	0.0242324	0.0210126	0.00471655	0.00663544
	GWC2-71-9	0.00422629	0.00375518	0.00489245	0.0096089	0.0103543	0.0115258	0.0110336	0.0089374	0.0102016	0.0084298	0.00811925	0.00870158	0.0111389	0.0160266	0.0177491	0.0175167	0.012865	0.0160855
	Sporolactobacillaceae (a)	0.0241314	0.0307873	0.026412	0.0206026	0.0284596	0.0264658	0	0	0	0	0	0	0	0	0	0	0	0
	Paenibacillaceae	0.0567953	0.0757969	0.0621294	0.0627334	0.0768679	0.0662892	0	0	0	0	0	0	0	0	0	0	0	0
	Domibacillaceae	0.0337526	0.0429296	0.0354313	0.0361358	0.0383554	0.0395088	0	0	0	0	0	0	0	0	0	0	0	0
	Sporolactobacillaceae (b)	0.00688795	0.00946857	0.00729051	0.00562514	0.00628401	0.00691996	0	0	0	0	0	0	0	0	0	0	0	0
	Jiangellales	0.0161248	0.0169253	0.0197813	0.0100748	0.0110639	0.0114438	0.0124266	0.0126584	0.0126125	0.0144731	0.00962659	0.00934954	0.0101928	0.0145498	0.00854362	0.00834986	0.0124493	0.0142952
	SM23-39	0.0202578	0.0115277	0.011603	0	0	0	0	0	0	0	0	0	0	0	0	0	0	0
	Flavobacteriaceae	0.0155762	0.0134532	0.0183092	0.011805	0.00860902	0.00996773	0.00384346	0.00266429	0.00541505	0.00918288	0.00782667	0.00710297	0.00227579	0.00214097	0.00152259	0.00142768	0.00247653	0.00277859
	Streptomycetaceae	0.0935687	0.0733482	0.0514972	0.00203463	0	0.00220974	0.00268517	0.00503084	0.00289111	0.00341168	0.00421454	0.00396542	0	0	0	0	0	0
	Rhodobacteraceae	0.0335056	0.0362324	0.0373323	0.0175169	0.0117733	0.0139615	0.0184221	0.0211683	0.0209175	0.0285133	0.0317087	0.0317675	0.00788882	0.00955467	0.00768819	0.00862455	0.010027	0.0094482
	RKRQ01	0.014874	0.0137024	0.0150517	0.0123143	0.0111938	0.00707715	0.0449407	0.0375674	0.0441356	0.0224521	0.0159332	0.0221997	0.0103611	0.0129878	0.011536	0.00984052	0.0107997	0.0107477
	Cellulomonadaceae	0.0217032	0.0504682	0.00721273	0	0	0	0	0.00371432	0	0	0	0	0	0	0	0	0	0
	CECT-8803	0.0256388	0.0264498	0.0256263	0.016998	0.0135397	0.0123454	0.0163238	0.0159924	0.0164451	0.02101	0.0267539	0.024076	0.0122517	0.0118678	0.0114869	0.0126921	0.0153745	0.0131215
	UBA8139	0.0268653	0.0232725	0.023484	0.0113143	0.0113641	0.0122107	0.0111404	0.0139116	0.0131024	0.0137799	0.0144927	0.0130509	0.0111751	0.0149556	0.0123861	0.0137321	0.012408	0.0122904
	Planctomycetaceae	0.0170388	0.0103751	0.00917092	0.00148826	0	0.00109914	0	0	0	0	0	0	0	0	0	0	0	0
	GWA1-39-11	0	0	0	0.0335632	0.014893	0.00413473	0	0	0	0	0	0	0	0	0	0	0	0
	DSSB01	0	0	0	0	0	0.0322608	0	0	0	0	0	0	0	0	0	0	0	0
	Latescibacterales	0	0	0	0.0204119	0.0357656	0.0274641	0	0	0	0	0	0	0	0	0	0	0	0
	Bacillaceae_C	0.0274131	0.0381632	0.0292834	0.0203527	0.0204946	0.0212613	0	0	0	0	0	0	0	0	0	0	0	0
	Cyclobacteriaceae	0.0109092	0.0116961	0.0114438	0.0127998	0.0117181	0.0107687	0.00300049	0.00350449	0.00428633	0.00475903	0.00406211	0.00341482	0.0042362	0.00346504	0.00278373	0.00286743	0.00423823	0.00380642
	Lacipirellulaceae	0.006001	0.0067689	0.00643223	0.00831638	0.0138497	0.00938532	0.00471186	0.00481593	0.00534202	0.00548651	0.00717155	0.00676119	0.00581866	0.00534163	0.00470207	0.0048639	0.00618291	0.00484557
	SZUA-584	0	0	0	0.00344117	0.0133615	0.0127919	0	0	0	0	0	0	0	0	0	0	0	0
	JAFGWO01	0.00450171	0.00594556	0.00643312	0.0204286	0.0181325	0.0175145	0.00681876	0.005159	0.0101647	0.0074663	0.00560277	0.0060841	0.00956313	0.0112975	0.00500566	0.00387857	0.011138	0.012133
	QNYZ01	0.00325243	0.00321423	0.00418549	0.0156407	0.0216876	0.0195826	0.00610112	0.005407	0.00644354	0.00439871	0.00288138	0.00370897	0.00528469	0.00843519	0.0065176	0.0049707	0.00621885	0.00715643
	UBA6522 (e)	0.0133424	0.0134587	0.0160066	0.0468221	0.0197017	0.0242733	0.0121492	0.0116706	0.013876	0.0136894	0.0137506	0.0124427	0.0130003	0.0154945	0.0130725	0.0122824	0.0160151	0.0148178
	UBA11606	0.0162694	0.0153759	0.019954	0.0282268	0.0266025	0.0276548	0.0192208	0.0165867	0.0220391	0.0197286	0.0191674	0.020312	0.017751	0.0219409	0.0164481	0.0159105	0.0212776	0.0250672
	Alkalibacteraceae	0	0	0	0.012259	0.0121647	0.0215941	0	0	0	0	0	0	0	0	0	0	0	0
	Balneolaceae (b)	0	0	0	0.0277524	0.0166259	0.0131732	0	0	0	0	0	0	0	0	0	0	0	0
	Promineofilaceae (b)	0.00784608	0.00703484	0.00926703	0.0125874	0.0121975	0.0139094	0.0105196	0.00962863	0.0119094	0.0109191	0.0113008	0.0118086	0.00983425	0.0108725	0.00942359	0.00797358	0.0121052	0.0121863
	Desulfobacterales	0.00218502	0.00203525	0.00249797	0.0220399	0.0248679	0.0200597	0.00343261	0.00352439	0.00411555	0.003034	0.00341337	0.00361045	0.0037143	0.00467456	0.00424356	0.00409856	0.00451622	0.00464622
	UMGS416	0	0	0	0.00301866	0.0125192	0.0132272	0	0	0	0	0	0	0	0	0	0	0	0
	Anaerolineaceae	0.00180355	0.00219418	0.00289694	0.0161214	0.0135991	0.0242396	0.00204861	0.00155874	0.00493664	0.00323895	0.00238981	0.00227431	0.00150445	0.00262723	0	0	0.00270099	0.00258938
	Halobacteriales (a)	0.00922258	0.0120313	0.00910744	0	0.000773397	0	0.0400071	0.0372151	0.04023	0.0376635	0.0376626	0.0309739	0.000873704	0	0.00104532	0	0	0
	Hyphomicrobiaceae	0.0106876	0.00928495	0.0101644	0.0144929	0.0144922	0.0105697	0.0111362	0.0115841	0.00950004	0.0131833	0.0235365	0.021398	0.0203764	0.0174926	0.0212579	0.0259499	0.0229938	0.0203858
	JAENVV01	0.018994	0.0148742	0.0204914	0.0122391	0.0107965	0.0170501	0.024832	0.0232085	0.0245147	0.0297025	0.0433722	0.0442493	0.0234081	0.0175247	0.0231215	0.0289975	0.0276126	0.0283585
	SG8-13 (a)	0.0116062	0.0107079	0.0123882	0.018761	0.0198361	0.0202169	0.0164774	0.0191527	0.0176586	0.0159765	0.0146671	0.014634	0.0104397	0.0143661	0.0124827	0.0118088	0.0123377	0.0147485
	HXMU1428-3	0.00199388	0.00244112	0.00206704	0.00321465	0.00925534	0.00501839	0.0016899	0.00178799	0.00169206	0.0134785	0.0106194	0.0109389	0.00700036	0.00898196	0.00712594	0.00426858	0.00779455	0.00882589
	RKSH01	0.00962321	0.00839702	0.0107366	0.0109307	0.00958015	0.0076794	0.00908057	0.0128967	0.00940971	0.0196994	0.0212504	0.017155	0.00768251	0.00824885	0.00715234	0.00930559	0.0095095	0.007471
	SG8-41	0.0124512	0.0116292	0.0137565	0.00835901	0.00521833	0.00521929	0.0215589	0.025101	0.0174006	0.0235961	0.029818	0.0270605	0.0162528	0.0132764	0.017897	0.022687	0.0191796	0.01488
	RKRQ02 (b)	0.00571207	0.00554518	0.00588239	0.0028726	0.00365705	0.00272933	0.00866051	0.00919071	0.00805808	0.007427	0.0105327	0.0117605	0.00847732	0.011018	0.0113561	0.0112535	0.0093235	0.00936997
	Woeseiaceae (b)	0.0170422	0.0138795	0.0203038	0.0434982	0.028756	0.0236192	0.0195806	0.0198199	0.02026	0.0248064	0.0352563	0.0313783	0.0262064	0.0174522	0.0202612	0.026679	0.0336103	0.0230645
	Halobacteriales (b)	0.00519732	0.00718005	0.0115614	0.00118935	0.00194887	0.00116985	0.0324229	0.0326784	0.0356414	0.0278399	0.0151741	0.0133004	0.00151026	0.0011711	0.00218396	0	0.00184866	0.00149674
	SG8-13 (b)	0.0123085	0.0106165	0.0121447	0.0393293	0.0447739	0.0368466	0.0222158	0.0214991	0.0233914	0.0169971	0.0195916	0.0217233	0.0240153	0.0234938	0.0297276	0.0261445	0.0283161	0.0322851
	70-9 (a)	0.0063232	0.00601668	0.00952519	0.0141867	0.00816247	0.00967557	0.00476073	0.00556523	0.00495372	0.00876978	0.00709829	0.0064393	0.147768	0.00634825	0.00595766	0.0067531	0.0623386	0.00754852
	70-9 (b)	0.00874311	0.0078356	0.0114686	0.0140956	0.00930007	0.00950882	0.0085459	0.00988957	0.00870322	0.0121145	0.0139924	0.0123486	0.0768634	0.012046	0.0119632	0.0147068	0.0286125	0.0128298

## Sheet: Fig.6A
Figure 6a
	treatment	Pseudomonadota	Unclassified	Bacillota	Halobacteriota	Actinomycetota	Desulfobacterota	Acidobacteriota	Bacteroidota
	Soil	34.2105	23.6842	18.4211	23.6842	0	0	0	0
	Soil + Seawater	68.1818	27.2727	0	0	0	4.54545	0	0
	Soil + PET	32.1429	17.8571	14.2857	25	0	3.57143	3.57143	3.57143
	Soil + PET + Seawater	44.4444	33.3333	0	0	22.2222	0	0	0
	Soil + Lignocellulose	32.3077	13.8462	24.6154	9.23077	20	0	0	0
	Soil + Lignocellulose + Seawater	40	20	32	0	4	0	4	0
	treatment	unique protein count	normalized_count_percent
	Soil	38	0.00394364
	Soil + Seawater	22	0.00288896
	Soil + PET	28	0.00268119
	Soil + PET + Seawater	9	0.00134868
	Soil + Lignocellulose	65	0.00630519
	Soil + Lignocellulose + Seawater	25	0.00255171
	treatment	plastic_category	unique protein counts
	Soil	PBAT	0
	Soil	PBAT_PET	18
	Soil	PBAT_PET_PLA	0
	Soil	PET	20
	Soil	PET_PLA	0
	Soil	PHA	20
	Soil	PLA	8
	Soil + Seawater	PBAT	0
	Soil + Seawater	PBAT_PET	18
	Soil + Seawater	PBAT_PET_PLA	0
	Soil + Seawater	PET	4
	Soil + Seawater	PET_PLA	0
	Soil + Seawater	PHA	20
	Soil + Seawater	PLA	3
	Soil + PET	PBAT	0
	Soil + PET	PBAT_PET	11
	Soil + PET	PBAT_PET_PLA	0
	Soil + PET	PET	17
	Soil + PET	PET_PLA	0
	Soil + PET	PHA	20
	Soil + PET	PLA	4
	Soil + PET + Seawater	PBAT	0
	Soil + PET + Seawater	PBAT_PET	6
	Soil + PET + Seawater	PBAT_PET_PLA	0
	Soil + PET + Seawater	PET	3
	Soil + PET + Seawater	PET_PLA	0
	Soil + PET + Seawater	PHA	12
	Soil + PET + Seawater	PLA	0
	Soil + Lignocellulose	PBAT	0
	Soil + Lignocellulose	PBAT_PET	12
	Soil + Lignocellulose	PBAT_PET_PLA	13
	Soil + Lignocellulose	PET	39
	Soil + Lignocellulose	PET_PLA	1
	Soil + Lignocellulose	PHA	23
	Soil + Lignocellulose	PLA	37
	Soil + Lignocellulose + Seawater	PBAT	2
	Soil + Lignocellulose + Seawater	PBAT_PET	13
	Soil + Lignocellulose + Seawater	PBAT_PET_PLA	0
	Soil + Lignocellulose + Seawater	PET	12
	Soil + Lignocellulose + Seawater	PET_PLA	0
	Soil + Lignocellulose + Seawater	PHA	13
	Soil + Lignocellulose + Seawater	PLA	4
